# Supplementary material for: Developing the biomarker panels and drugs by proteomic analysis for autoimmune uveitis and posterior scleritis
Source: iScience. 2024 Nov 14;27(12):111389. doi: 10.1016/j.isci.2024.111389 (PMC11647158; doi:10.1016/j.isci.2024.111389)
Supplement: Table S1. Identified proteins in plasma via SWATH-MS, related to Figure2A [file mmc1.xlsx]

## Sheet: Identified proteins
Table S1: Identified proteins in plasma via SWATH-MS. Related to Figure 2A
Identified proteins in plasma
A2M
APOB
C3
ALB
TLN1
FLNA
FN1
MYH9
C4A
VWF
TF
IGHM
FCGBP
IGG1
FGA
PLEC
FGB
C5
CFH
VCL
CP
FGG
ACTN1
CLTC
SPTB
SPTA1
ITGA2B
C4BPA
HP
THBS1
LPA
F5
ACTB
PLG
HPX
IGHA1
SERPINA1
ITIH4
APOA1
FERMT3
ITGB3
FCN3
GSN
F2
IQGAP2
CYFIP1
C1R
IGHG2
ANK1
GC
ITGA6
FASN
MMRN1
F13A1
IGK
SPTBN1
LGALS3BP
RELN
ITIH1
CFB
DYNC1H1
TUBB1
SVEP1
ITIH2
PKM
LTBP1
LRBA
KNG1
APOA4
CAPN1
RASA3
ATP2A2
APOH
PROS1
KRT2
ANPEP
KRT9
SERPINC1
VCP
TFRC
CD5L
TUBB
HSP90AA1
HRG
STXBP2
INF2
AFM
ITGB1
SLC4A1
WDR1
DIAPH1
KLKB1
CKAP5
DNM1L
HSPA8
NBEAL2
ILK
UNC13D
HK1
KRT1
FHOD1
PZP
ZYX
TPM4
KRT10
ACTN4
ROCK2
MSN
PECAM1
ITPR1
CLU
HSP90B1
HBB
C7
VTN
WDR44
GP1BA
EHD3
ATRN
CAND1
iRT
SERPINA3
ACLY
COPA
PTPRJ
HSPA5
PDE5A
APOE
ITGA2
GDI2
IGL1
ALDOA
IGA2
UBA1
NID1
HPR
GANAB
CAP1
HBA1
NCKAP1
UGGT1
G6PD
COL6A3
GP5
AMBP
GPD2
PYGB
CPN2
DCTN1
ARHGAP18
ESYT1
ALOX12
TBXAS1
SRC
C6
TNC
PLEK
PIGR
F13B
RPN1
AP2B1
PFKP
ATP5F1B
IGFALS
TCP1
CCT2
EMILIN1
SERPING1
ENO1
PDIA3
P4HB
HSPD1
STOM
C8B
PTPRC
C1S
GNAI2
CAT
APOL1
FLII
CFI
TTR
GAPDH
ATP2A3
NNT
UBA7
C2
SERPIND1
ATP5F1A
PDLIM1
DAAM1
SELP
PTPN6
ARHGAP45
CCT8
ADAM10
PGK1
CANX
IDH2
KPNB1
YARS1
YWHAZ
ATP8A1
VASP
MME
SACM1L
C9
CFL1
HSPA1B
A1BG
RASGRP2
PDCD6IP
HSD17B4
F11
HSPA4
PARVB
AZGP1
PTGS1
AMPD2
LDHA
CD36
PGM1
AGT
SERPINF2
CCT5
KRT5
PRKCB
TAGLN2
GPLD1
PRDX6
ATP1A1
PYGL
MASP1
AARS1
HADHA
PKHD1L1
IGD
FCN2
PFKL
ACO2
ATP6V1A
RAP1B
BIN2
CCT3
CASS4
TPI1
CSK
ENDOD1
VPS35
SEPTIN7
RAB27B
CDC42BPB
PPP2R1A
ACTR3
ACTR2
COPG1
AP2A1
IGKV3-11
KRT14
APOA2
CAVIN2
MDH2
ANGPTL6
SKAP2
SND1
MYLK
TJP2
HLA-B
PNP
DPYSL2
CPT1A
CORO1A
ARPC2
CALD1
SERPINA4
KIF2A
GPI
HSPA9
LYN
SYTL4
NCKAP1L
UNC45A
C1QB
STAT3
GNAZ
ARAP1
PPIA
XPO1
AHSG
LIMS1
CYB5R3
RNH1
NPEPPS
IGHV3-72
HYOU1
PFN1
BCHE
NAPA
DARS1
DMTN
MYL9
FLOT1
EIF4A1
ECM1
STIM1
APOC3
MACF1
FBLN1
EEF1G
LDHB
RPN2
COPB1
PGLYRP2
APPL2
PGD
CTTN
ARHGAP1
FLOT2
HSP90AB1
CORO1C
MGLL
SEPTIN6
ITIH3
SERPINF1
OIT3
IPO7
NSF
PIP4K2A
ABHD16A
ARPC1B
MTHFD1
EHD1
TWF2
CS
ADD1
SLC25A6
C8A
ME2
GDI1
GNB1
USP5
F12
EPB42
ORM1
SERPINB1
VPS13A
DNM2
CNDP1
ACADVL
HTT
CLIC1
TMOD3
MYL6
IPO5
JCHAIN
FYB1
GNAQ
YWHAE
VDAC3
ANO6
PRKAR1A
MAPRE2
TGFB1I1
TARS1
TUFM
GNA13
MST1
TPP2
TGFBI
TOR4A
MYO18A
KIF5B
COMP
CCT7
PPBP
EPS15
STK24
PRUNE1
PDIA4
IGLV1-44
SERPINB6
PPP1CC
IGKV2D-28
LBP
PRKACB
BTK
NLRX1
CLIC4
EPB41
UGP2
RAP1GDS1
STAT5B
DCTN2
GPX1
ASAP2
RABGAP1
CAPZA2
IGKV3-20
PON1
CCT6A
UBE2O
BLMH
TYMP
PPM1A
HPSE
DBNL
SYK
ABCC4
PF4
LCP1
PDIA6
IGHV3-9
CD9
IGHG4
CCT4
GSTP1
RAB14
VDAC2
RAB7A
PCBP1
ANXA5
ROCK1
STXBP3
NEXN
SPTAN1
TGFB1
GSTO1
RAB1B
EPS15L1
GSR
USP15
ARHGAP6
KLC1
MASP2
RAB11B
SERPINB9
PARK7
ZZEF1
MYO1C
KALRN
RSU1
CAPZB
CMIP
HNRNPK
OGDH
CALR
APP
CD109
ADSL
GUCY1A1
CNDP2
IGHV2-5
ALDH16A1
KCTD12
PAICS
CFHR1
SEPTIN2
CRKL
PRKAR2B
IGHV1-2
SPARC
PRDX1
PLXNB2
C1QA
PA2G4
C4BPB
PRKG1
ANXA7
CNN2
RHOA
CA2
STX11
IGKV1-27
RAC1
RAB2A
PRKCSH
ARRB1
RTN4
TALDO1
AP1M1
LRRFIP2
STIP1
DBN1
ANXA11
PTPN12
LTF
CSRP1
PSMA5
PSME1
RAB6B
SNX2
PSMD1
ERAP1
ADCY6
CPN1
APCS
PTPRA
MPP1
CORO1B
F11R
LUM
NIPSNAP3A
APOD
MCU
SLC44A1
STRAP
COPB2
PLTP
ANXA3
PDIA5
KRT6A
DSTN
RBP4
DOCK8
PRKCD
HSPB1
IGLV3-19
ADD3
SLC27A4
FAH
XPNPEP1
UBASH3B
ERP44
TAP1
PDLIM7
GOT2
PRDX2
PSMD2
ECE1
MICAL1
UQCRC1
LRRC59
NHLRC2
CFP
AP1B1
TAOK3
AP1G1
DDB1
GLUD1
ANXA2
CAPNS1
F9
ANXA6
ARF4
ATL3
TPM1
CAMK1
EEF1D
QSOX1
SNAP23
TUBA8
PI4KA
LRG1
EEF1A1
IGHV3-15
PRDX5
FHL1
PRKAA1
ARPC4
NAP1L4
GPX3
MAPK14
STT3B
PPIB
PPIF
C8G
MDH1
COPS4
ESYT2
IMMT
PSMA3
EIF2S1
HABP2
ALAD
MVP
HSD17B10
APOM
ATP2B4
TKT
CAPZA1
IGKV3D-15
DPP3
LGALSL
RAB32
PSMA6
YWHAH
APOC1
ERBIN
ABI1
ARPC3
CLEC3B
VDAC1
PPP1R12A
EXOC4
GTPBP2
IGKV4-1
NME1
SLC9A9
SNTB1
CNST
EFEMP1
IGKV2-24
TRIM58
GUCY1B1
ARFGEF1
IGHV4-59
P2RX1
SERPINE1
RDH11
LAP3
SERPINH1
ASAP1
PSAP
IGHV2-26
BLVRA
HARS1
SLC9A3R1
SDCBP
VPS13C
SULT1A1
MLEC
SUSD1
CETP
CBR1
SLC25A11
F10
XPO7
IGHV1-8
PCYOX1
QARS1
COL6A1
PSMA7
SERPINA6
FBN1
SLC2A3
HEG1
LY6G6F
GSPT1
AP2M1
PSMD6
SLMAP
NCK2
DDOST
HLA-A
IGLC3
PPP1R7
SLC44A2
VIM
UBR4
RAB5C
YWHAQ
HUWE1
RAB21
EML2
CYRIB
TXNRD1
TSPAN14
CALM3
ISOC1
GARS1
ESAM
AKR7A2
PRKCQ
SEPTIN11
PLXNB3
STK10
PSMD13
NCKIPSD
IGLV1-51
TNIK
SERPINA7
APOC2
PSMC3
PRG4
ADH5
ANXA4
IGHV6-1
LMAN2
RASA1
HPCAL1
IGHV3-23
MAN2A1
YWHAB
MBL2
S100A9
TREML1
CDC42
PRDX3
ACSL5
PAFAH1B1
PGM2
USO1
STK4
ARPC5
CFHR5
PLXNA4
SLC25A3
TM9SF2
ETFA
ABCC1
ENO2
PPP6R3
SOD2
TUBA4A
PPM1F
MAPK1
TIMP1
PSMA4
TPP1
CD84
CLINT1
TKFC
HADH
GP1BB
PDLIM5
HPRT1
CYB5R1
SELENOP
RAB10
NRBP1
TST
RTN1
MTPN
ATP5PD
EMC1
EIF4G1
RAP1GAP2
APEH
IGLV3-25
BTD
BCAP31
EIF4G2
OLA1
ATP6V1B2
STON2
HBD
TMEM63A
MANF
HSD17B12
RAP2B
SLC2A1
CD226
UTRN
METTL7A
CSE1L
LCP2
ATIC
CDC37
ANG
USP14
ARHGDIB
SERPINA5
PLS3
PSMD11
ACTR1A
HGFAC
OLFM4
IDH1
NDUFS1
CMPK1
TC2N
PTPN1
SOD1
EML3
ITGB2
HADHB
RUFY1
BSG
MAPRE1
PREP
DBH
EIF3L
AHCY
CA1
CD14
GP6
SERPINA10
MFGE8
GSTK1
ORM2
NAP1L1
AK1
CTSA
ITGA5
PTPRB
SH3BGRL
EXTL2
DUSP3
PLA2G4A
PACSIN2
MAOB
MAP3K5
AP3D1
PLEKHO2
AKR1A1
SEC22B
ST13
NAPRT
PCMT1
DERA
GNB2
STX7
PSMC6
GRB2
BAX
DOK2
PRDX4
CDS2
ARL6IP5
CPNE3
DNM1
CPB2
DLD
FYN
IGHV3-11
ECH1
IGLV1-40
ETFB
RRAS
IRAG1
C1QC
SRI
PSMC5
DHRS7
LRRFIP1
HDAC6
FH
COTL1
SDHA
PPP2CA
PRPSAP2
PDCD6
GMPR
IGKV2D-30
DECR1
MPIG6B
IGHV3-49
STEAP3
PSTPIP2
RUVBL2
ATL1
PGLS
PLCG2
CRLF3
NT5C3A
IGHV5-51
GP9
TUBB4B
FETUB
ESD
PSME2
SYNCRIP
PLIN3
LASP1
F2RL3
PTK2
PTPA
PRPS2
COX4I1
ERP29
PAK2
IGHG3
GRAP2
COLEC11
MYO5A
PHB
PEAR1
PDCD10
RENBP
IGKV1-33
RGS10
RAB37
CMTM5
RNASE4
RAB18
SURF4
CD82
TXN
TNPO1
CCS
FN3K
TXNDC5
PHB2
CAB39
PSMA1
WASF2
ARHGDIA
DSP
MTSS1
RAB3GAP2
PNKD
CTSD
LPCAT3
KPNA4
TRPC6
GLB1
APMAP
ZMPSTE24
IGHV3-20
JUP
ANGPT1
LCAT
GNAS
PROC
AHNAK
ADIPOQ
IGLV4-69
TMED10
EIF3A
USP9X
CRTAC1
JAM3
PGRMC1
CACYBP
CLDN5
IGLV3-9
MT-CO2
EIF3E
SEPTIN5
LTA4H
EIF3B
GGT1
SAR1A
ATP5PB
COASY
PSMC2
FDPS
DOK3
AK2
MAGED2
NDUFS3
PCYOX1L
PKN1
VBP1
NDUFA9
ACSL4
CASP3
COL6A2
DLST
DOCK10
ADAMTS13
PSMD7
CRP
RAB8A
C4B
LRRC32
SAA4
USP47
TMEM43
PRKCA
IGLV6-57
ABCB6
LARS1
CD46
CSNK2A2
NARS1
UQCRC2
AKT2
TXNL1
PSMB8
SNCA
S100A4
TPD52L2
IGKV6D-21
RHOG
CALU
STT3A
NAGLU
PCSK6
IGM
PLAA
SAA1
RALB
UBE2L3
TAP2
UBE2N
EEF2
KPNA6
PDE3A
MTCH2
PPP1R9B
GK
LRP1
ARCN1
LYZ
PGAM1
APOF
RAN
CD44
RAB4A
PSMD12
IGFBP3
C1orf198
ARF6
DDX3X
AHCYL1
LMAN1
IGHV1-46
IPO9
ARF3
IVD
CALHM5
PIK3CB
STK26
IGKV1-13
FCGR2A
TSPAN33
HECTD3
COPS2
IGKV1-8
GLIPR2
VAT1
IGHV3-73
EIF5A
STXBP5
SCYL2
NIBAN1
EMD
CTSC
RPS27A
TPM3
SLC9A1
INPP4B
OTUB1
GRK2
DOCK11
CTPS1
USP24
GSS
WARS1
ARL8A
GGH
WAS
TSN
HLA-E
ITGB5
PEBP1
PEA15
SLFN14
ANXA1
PDHB
TTYH3
RAD23B
FABP5
SLC16A3
SPCS2
DPP4
SH3GL1
ICAM2
ASAH1
COPS5
IQGAP1
SH3GLB1
OXCT1
ANKRD28
CPNE1
PLXDC2
SLC25A1
NRAS
C2orf88
CAD
COLEC10
PRKAG1
CCNY
RAB6A
ECHS1
TACC1
MARS1
MOGS
WDFY1
YWHAG
EZR
CLEC1B
HSPE1
TSPAN9
C16orf54
ITPR2
DDAH2
MAP2K3
SFXN3
ACAT2
GNB4
TNXB
VPS26B
EFR3A
TANGO2
OSTF1
M6PR
ATP6V0D1
CDIPT
ELMO1
DENND3
TFG
PPCS
SARS1
CASP14
ACTR10
PTGES3
SNAP29
ATP2C1
INPP5A
BAIAP2
GRIPAP1
SNX3
TNPO3
ARHGEF2
ARMCX3
APOC4
SEC23A
CD2AP
TSPAN15
IGHV3-7
SPP2
HSD17B11
H4C1
DNM3
C1RL
RUVBL1
PICALM
PPP2R2A
ACP1
TMEM30A
HSPG2
HRNR
KRT16
S100A8
EHD4
HCLS1
PROZ
RO60
BRK1
LAMP1
EFHD2
TBCA
VPS4B
CNPY3
NUDC
FKBP15
ACSS1
PABPC1
CD151
APRT
IGHV3-13
ATP5PO
XPNPEP2
MYL12A
SLK
STOML2
AP3B1
TOLLIP
ACOT7
ATP6V1E1
SLC16A7
DOCK5
CNP
SLC3A2
LANCL2
SERPINE2
GPRC5C
UBA3
MBOAT2
INPP5B
PSMD5
LRRC8D
PCBP2
IGLL1
GOT1
CASP6
DYNC1LI1
EIF3I
TMX1
GET3
SQOR
IGHV3-53
TMED7
PPP1CB
KRT78
APOOL
IGKV1D-37
TBC1D15
HLA-C
HBG1
TTC7B
COPE
GCLM
GRK6
IGHV1-69D
ALDH1A1
EFNB1
ST8SIA4
B2M
WDR37
ATP5F1D
IGHV3-64
IGLV1-36
TUBA1C
IGHV1-18
EIF2S3
EIF3F
NSFL1C
PTP4A2
COMT
EEF1B2
PIP
TMEM40
IGHV3-74
IGHV3-43
IGLV3-27
FLG2
PI16
CD81
IGKV2D-40
RAB5A
PEPD
DCD
C1QBP
BID
RGCC
IGF2
SLC1A5
RAP1A
PDHA1
GPX4
CMTM6
SEPTIN9
LDLRAP1
ASL
SSC5D
PITPNM2
PSMC4
TSG101
ACOX1
CYCS
HMGCL
GNAI3
AP2S1
UBE2K
EXOC2
PSMA2
SLC43A3
SEC24C
CKB
GPS1
RTCB
GSTM3
PSMB1
MT-ND4
EXOC5
PTK2B
CARMIL1
PGRMC2
LNPK
UBE2J1
IGLV1-47
DARS2
PPP3CA
TOMM22
BASP1
SPECC1
IARS2
UBE2V2
F8
LMNA
GLRX3
TAPBP
GLO1
RARS1
VPS28
CFHR4
SMS
EIF3C
PFDN5
COPS6
VAMP3
SCFD1
CFHR2
UBE3C
GNG11
SMTN
SEC31A
PPP6C
FCGR3B
MTMR12
PPP3R1
CLIP2
HSDL1
ANKFY1
SUCLG1
DDX1
TPT1
PTBP1
VKORC1L1
CUL2
SLC29A1
GMFG
ARHGAP10
RIPOR3
IGLV3-1
TBCB
STK39
COX5B
SULT1A4
RAB38
PON3
MINDY1
H1-3
PTPRCAP
RRBP1
EPRS1
IGKV1-16
SRGN
ITGAM
SHMT2
CD59
NUDT5
IGHV2-70D
GLS
PACS1
EIF4E
CTNND1
PSMB2
HACD4
TOMM70
VPS45
PSMD3
RABGGTA
PFDN6
ETF1
DHRS7B
MARCKS
ABRACL
TMED8
RIC8A
WIPF1
PPP2R5A
COX6B1
IGHV7-4-1
MMS19
DAPP1
THBS4
VAMP7
CYTH2
AIFM1
SORT1
LAMTOR2
AFG3L2
ALDH6A1
F7
SLC25A5
CLEC11A
CUL4B
ECPAS
ICAM3
SFXN1
DSG1
SPN
SIAE
WASHC5
NDUFA8
PSMB7
RAC2
STXBP1
ABCC3
H2BC14
CFD
SH3BGRL3
DAD1
NBAS
VAMP8
NCAM1
VPS37B
AGPS
VASN
PIP4P2
DHX29
IGKV1-6
LGALS1
SEC11A
PFDN2
FAM234A
NAGK
VIL1
AGPAT1
LRRC47
TRAPPC3
DLGAP4
PLSCR1
MPST
TRIM25
APLP2
IKBKG
NRDC
EIF3K
EPHX2
ABLIM3
ATP5MF
RER1
RHAG
TRPM4
CA4
PCCA
GPR89B
ACOT9
FGD3
SLC7A1
EXOC8
DNAJB11
UROD
LAMP2
NUCB1
HINT1
NPLOC4
CD68
ETHE1
GRHPR
P3H1
EPS8
TUBG1
DDX19B
IGLV2-11
MYADM
DTD1
IGHV3-48
TMX3
TPST2
F2R
DNAJC13
CD40
NADSYN1
GART
NEK9
HACD3
RPIA
ELOB
CCL5
MPRIP
CLTA
VAV3
ST3GAL6
FERMT2
PSMC1
COPS3
CYB5B
MPDU1
PLP2
RALA
TSPAN32
DTYMK
TXNDC12
IGLV4-60
DNAJA1
RNF213
SSBP1
PSMD10
PLCB3
TMEM33
H2AJ
TMED2
RP2
APOA5
SHBG
IGLV7-46
ATP6V1C1
NAPG
CYBB
PPA1
JAK1
AIMP1
RDX
RELCH
BLVRB
MS4A1
AKR1B1
HNRNPH1
STRN3
PRSS1
RGS6
TTN
HERC4
CLCN4
FKBP5
NDUFA10
SH3BGRL2
SDHB
CDH1
AP1S2
RTCA
CDV3
FKBP1A
PRKAR2A
SAA2
CRACD
GOLPH3
WDR61
DPP7
CUTA
CYFIP2
IGHV3-38
XK
SCPEP1
PPP1CA
IGKV1D-16
IGKV1D-8
IGHV1-3
RAB8B
RAB5B
IGLV2-18
RAB3C
ADAMDEC1
TBCD
EMC2
EIF3J
C2CD2L
PTGIR
TMEM167A
PAFAH1B2
HNRNPA2B1
MCTS1
SEC13
COX7A2
CSTA
PRAF2
LXN
FAM3C
SELENOF
GLTP
CHCHD3
MT-CO1
COL18A1
PMVK
MPO
FCN1
ABHD11
ATG3
ALG5
ELMOD2
C5AR1
GTPBP1
RHOF
ME1
ANO10
RAB33A
DNASE1L1
PSMB4
IMPA1
RPLP2
PDK1
SYNGR2
FRYL
HEXA
DDT
EIF3D
DAG1
SLC25A12
MAGT1
MFN2
TBC1D13
ATP1B3
VPS29
MEMO1
ZC3HAV1
RAB4B
DCTN3
IDH3A
NDUFS2
HIBADH
HSPH1
STK38
GATD3A
ABHD14B
GMPPA
SLPI
RPSA
PARVG
NIT2
TBXA2R
PSMB3
HDHD2
TIMM44
RPLP0P6
SCRN1
CYBC1
MOB3C
TAOK1
UMPS
NCSTN
SDHC
EIF5
ATP6V1F
CRYL1
PM20D1
EPDR1
TMEM245
WDR77
CAMP
NME2P1
KRT6C
FGD4
ARHGAP17
PLGRKT
SOD3
ALG1
TMOD1
MTDH
RAB3GAP1
RAB13
ARHGEF7
TRAM1
MYH10
CTDSPL
SMIM1
EIF3H
GRN
CERS2
FCER1G
MAVS
RAB31
CD37
ARG1
SPCS3
OPA1
DNAJA2
GNB5
MAN1A1
C11orf54
MAP4
PTPN11
IGSF8
MTOR
OSBP
BANF1
DOLPP1
LNPEP
PIP5K1C
ARL6IP1
ARPC1A
SGTA
EIF6
IGKV1D-39
YES1
GALC
DLAT
FNTA
RHEB
MAN2C1
STAT1
FBXL20
HOOK3
TM9SF3
LAT
FNBP1L
ARRDC1
NAA15
TDRP
RAB35
MTCH1
ISYNA1
MOB1A
GNAT1
EHBP1L1
PODXL
RAP2C
ATE1
SCCPDH
DMKN
IGLV8-61
DSC1
DBT
UACA
PSMB10
OGA
UFD1
CISD2
PANX1
GALNT1
CPOX
CLEC2L
BAG6
IST1
BST1
PSMB6
RHD
VPS39
EML4
NAE1
PRKACA
SYPL1
ABCD3
SNX24
INPPL1
ARHGAP4
SSR1
STAM2
STX12
VPS25
ATP5MD
FABP4
UBA6
KCNA3
DCTD
IGHV4-30-2
NMI
CD69
RAB30
BZW1
PAWR
DERL1
FOCAD
SCAMP2
PIP4P1
JAK3
CRYZ
ACAA1
PIK3R1
RANBP1
FAM126A
PREB
IGHV4-34
CXCR1
ALDH9A1
SLC6A4
PPP6R1
CDK5RAP3
FAM120A
PLA2G7
NDUFAB1
YOD1
NECAP2
DYNLRB1
DCTN4
LRPPRC
FUT8
PEX11B
ATP11B
ELOVL7
GAPVD1
BCL2L1
GYG1
CRISP3
CAMK2D
EIF2B1
RAP2A
RIPOR2
IGE
ARL15
IGHV4-38-2
RECK
CARS1
GOLT1B
PGM2L1
TIPRL
SMAD2
BZW2
ABHD10
ABCE1
SDF2L1
PDXDC1
VIPAS39
PPA2
SNX5
INPP5K
P2RY1
GALK1
IGHV4-39
MYO1D
RPS2
ICAM1
CD53
SLC14A1
ELP3
ACSL1
RAB20
IGLV5-39
OSBPL8
APAF1
CHMP6
SNX6
GAK
KARS1
ANKS1A
EXOC3L4
ATP5F1C
MT-ND1
MDN1
SMAP2
CYC1
RNF170
FCGR3A
CTPS2
IGHV1-45
ARHGEF12
TMED5
EIF2B5
COL6A3
RGS19
IGKV3D-20
FAF1
MAP1S
NDST1
STX16
UPF1
RAB2B
IGHV1-58
ABCB4
GLOD4
SELENOO
NDUFS7
MGST3
UBAC1
IGHV1-24
C1QTNF3
PIK3R4
MYO9B
DNAJC11
DHX36
H3C15
GMIP
FAM120B
IGLV3-10
FKBP3
SESTD1
GSTM5
ITGA8
TMEM109
SLC2A4
CIB1
IGKV6-21
VAC14
AIG1
PIEZO1
NHSL1
RNF8
CARD9
DIS3L2
NUBP1
EIF2AK2
PPP1R12C
FRMD4B
WASF1
NACA
ABAT
IGF2BP2
UBA5
AP2A2
XIRP1
TACC3
ARHGAP5
PTDSS1
TBC1D30
RAB11FIP3
NTRK2
MBD3
ACAT1
DIP2B
MFSD1
PGM3
DIXDC1
LPCAT1
NMT1
PAFAH1B3
SPTLC1
CRELD1
LTB4R
ACTA1
TPM2
PF4V1
HCK
IGLV3-16
MAPK9
HYI
MAPKAPK3
MAP9
SCARF1
B4GALT5
RNF123
DNAJC16
MFSD10
PDAP1
TTYH1
P2RY8
SEC63
ORMDL3
CTBS
DUT
TTI2
TGM3
CARS2
CLPTM1L
NAXE
GLRX5
PPM1L
HNRNPD
RAB9A
FIS1
PROCR
ENOPH1
COPS7A
PFDN4
PDGFD
CPPED1
PSMG2
LSR
LHFPL2
BST2
DEFA3
EVA1C
FKBP2
TRAPPC2B
BET1
GRXCR2
HSPB11
SSR3
KCMF1
NDUFA13
MGST2
TMBIM1
NINJ1
TMEM123
OSTM1
OAF
TMPPE
SUMO4
PDZK1IP1
UFM1
GNG2
HDGF
PTGDS
MT-ATP6
LEPROTL1
TIMM8A
KCNN4
LEPROT
KYAT3
GABARAPL2
NDUFA4
AGL
EGF
ZNF185
PPP4R1
GIPC3
WDR11
HACE1
SLC25A15
EXOC7
RIBC1
CTBP1
VAPB
YIF1B
TECR
PEF1
TMEM41B
KEL
LAMC1
TRAP1
CORO7
BCAP29
ACAA2
STING1
ACTBL2
FARSB
TRAPPC2L
USP7
KIF13B
IL1RAP
PRPSAP1
SERPINA11
KLHL42
CEPT1
ICOSLG
AGPAT5
EIF2S2
DAZAP1
MTHFR
BET1L
EPB41L3
POLK
COMMD3
ENPP2
GRK3
MPI
PCSK9
KSR1
FBXO7
CIRBP
PANK4
TOR2A
RHOC
STK3
PRMT5
VARS1
PNPLA6
VKORC1
CCM2
PGLYRP1
ACSS2
TUBB6
LONP1
TMEM163
[truncated: 30 more rows]
