# Supplementary material for: Developing the biomarker panels and drugs by proteomic analysis for autoimmune uveitis and posterior scleritis
Source: iScience. 2024 Nov 14;27(12):111389. doi: 10.1016/j.isci.2024.111389 (PMC11647158; doi:10.1016/j.isci.2024.111389)
Supplement: Table S2. Pathway of GSVA and GSEA for three diseases, related to Figure 2C-F [file mmc2.xlsx]

## Sheet: GSVA
Table S2: GSVA scores of Reactome pathways for HC, BD, SCL, and VKH. Related to Figure 2C.
Terms	Category	Mean_HC	Mean_BD	Mean_SCL	Mean_VKH
cytokine signaling in immune system	Immune system	-0.00389105	-0.0166243	-0.00186076	0.0234466
flt3 signaling	Immune system	-0.011878	0.0129764	-0.0389059	0.0688834
signaling by csf3 g csf	Immune system	0.00688368	-0.0169769	-0.0390841	0.041702
signaling by csf1 m csf in myeloid cells	Immune system	-0.0448688	0.00326651	-0.0225481	0.0477117
innate immune system	Innate immune system	0.000903909	-0.00237531	0.00243529	0.00147655
role of phospholipids in phagocytosis	Innate Immune System	0.0196013	-0.0122902	0.0164107	-0.0147467
dap12 interactions	Innate Immune System	-0.0444647	0.0433636	-0.0404706	0.045502
dap12 signaling	Innate Immune System	-0.0758408	0.0399338	-0.0394563	0.0554699
clec7a dectin 1 signaling	Innate Immune System	-0.0541338	0.00779975	0.0115117	0.018025
c type lectin receptors clrs	Innate Immune System	-0.0419046	0.00496325	0.00531062	0.0124864
neutrophil degranulation	Innate Immune System	-0.0070019	0.00501676	0.0040656	0.0010918
fcgamma receptor fcgr dependent phagocytosis	Innate Immune System	0.0067906	0.00205221	0.0150032	-0.0216341
fcgr activation	Innate Immune System	0.0194357	-0.00490866	0.0224017	-0.0243542
adaptive immune system	Adaptive immune system	0.000136742	8.91287e-05	0.00608501	-0.00150481
immunoregulatory interactions between a lymphoid and a non lymphoid cell	Adaptive Immune System	0.0812274	-0.0387584	0.0120671	-0.037277
tnfr2 non canonical nf kb pathway	NF-kB signaling pathway	-0.0543992	0.00864569	0.016815	0.0200466
dectin 1 mediated noncanonical nf kb signaling	NF-kB signaling pathway	-0.0570549	0.0125507	0.0131128	0.0242278
tcr signaling	T cells and TCR signaling pathway	-0.0440229	0.00734518	-0.00580453	0.0249555
costimulation by the cd28 family	T cells and TCR signaling pathway	-0.0609653	0.00443384	0.0211349	0.020302
cd28 co stimulation	T cells and TCR signaling pathway	-0.123497	0.0396998	0.0760983	0.00242365
downstream signaling events of b cell receptor bcr	B cells and BCR signaling pathway	-0.0292344	0.0204144	-0.00748899	0.0069967
cd22 mediated bcr regulation	B cells and BCR signaling pathway	0.0535431	-0.029083	0.0159207	-0.0286011
antigen activates b cell receptor bcr leading to generation of second messengers	B cells and BCR signaling pathway	0.0182194	-0.0167537	0.0211663	-0.0100251
signaling by the b cell receptor bcr	B cells and BCR signaling pathway	-0.00386627	0.00159833	0.0111689	-0.00222318
interleukin 1 family signaling	Interleukins signaling pathway	-0.0224909	-0.000782752	0.0021401	0.0180912
interleukin 12 family signaling	Interleukins signaling pathway	0.0189816	-0.0107809	-0.0288832	0.0380854
interleukin 17 signaling	Interleukins signaling pathway	0.0221732	-0.00914953	-0.0414625	0.0292555
signaling by interleukins	Interleukins signaling pathway	0.00350498	-0.00827662	-0.010686	0.0186123
interleukin 2 family signaling	Interleukins signaling pathway	-0.0133591	0.00852939	-0.0400468	0.0530811
interleukin 3 interleukin 5 and gm csf signaling	Interleukins signaling pathway	0.00864973	-2.16979e-05	-0.0231621	0.0193267
interleukin 4 and interleukin 13 signaling	Interleukins signaling pathway	-0.012174	-0.0182499	0.0143916	-0.00285889
interleukin 12 signaling	Interleukins signaling pathway	0.0300116	-0.0262822	-0.0233373	0.0379835
interleukin 1 signaling	Interleukins signaling pathway	-0.0265285	0.00598232	-0.00447687	0.0205709
gene and protein expression by jak stat signaling after interleukin 12 stimulation	JAK-STAT signaling pathway	0.0296599	-0.0087213	-0.0378212	0.0450407
antigen processing ubiquitination proteasome degradation	Antigen processing	-0.0462175	0.017609	0.01689	0.00229532
class i mhc mediated antigen processing presentation	Antigen processing	-0.0176089	0.00158424	0.0107566	0.00127217
antigen presentation folding assembly and peptide loading of class i mhc	Antigen processing	0.0329775	-0.0378211	0.0282861	-0.0102183
mhc class ii antigen presentation	Antigen processing	0.0159947	0.00948319	-0.0145837	0.00180814
antigen processing cross presentation	Antigen processing	0.00210258	-0.0192894	0.00169087	0.0107609
cross presentation of soluble exogenous antigens endosomes	Antigen processing	-0.0294939	0.000980193	0.00803363	0.015281
myd88 independent tlr4 cascade	Toll-like Receptor Cascades	0.0223874	-0.0126348	-0.0384143	0.0273405
toll like receptor 9 tlr9 cascade	Toll-like Receptor Cascades	0.0110678	0.00182761	-0.0283752	0.0204394
toll like receptor tlr1 tlr2 cascade	Toll-like Receptor Cascades	0.0287416	-0.0225513	-0.0296682	0.0272827
toll like receptor cascades	Toll-like Receptor Cascades	0.0141603	-0.0143506	-0.0156246	0.0158844
degradation of beta catenin by the destruction complex	Wnt signaling pathway	-0.0219727	-0.00536526	0.00388052	0.0211144
signaling by wnt	Wnt signaling pathway	-0.00560781	-0.0031003	-0.0103624	0.0228698
tcf dependent signaling in response to wnt	Wnt signaling pathway	-0.0227874	-0.00502579	-0.00749536	0.0313172
beta catenin independent wnt signaling	Wnt signaling pathway	-0.00461594	0.00463979	-0.012947	0.0164058
ca2 pathway	Wnt signaling pathway	0.0332924	-0.00424032	-0.0279065	0.00499169
pcp ce pathway	Wnt signaling pathway	-0.0186641	0.00293185	-0.00475016	0.0193335
asymmetric localization of pcp proteins	Wnt signaling pathway	-0.0294939	0.000980193	0.00803363	0.015281
degradation of axin	Wnt signaling pathway	-0.0294939	0.000980193	0.00803363	0.015281
degradation of dvl	Wnt signaling pathway	-0.0294939	0.000980193	0.00803363	0.015281
ddx58 ifih1 mediated induction of interferon alpha beta	Interferon signaling pathway	-0.0455231	0.00581342	0.0580594	-0.0141663
interferon gamma signaling	Interferon signaling pathway	0.0779331	-0.0774794	0.00278582	-0.00799817
interferon alpha beta signaling	Interferon signaling pathway	0.0162731	-0.037272	-0.0233932	0.0514954
interferon signaling	Interferon signaling pathway	0.0407407	-0.0399216	0.00515955	0.0020454
antiviral mechanism by ifn stimulated genes	Interferon signaling pathway	0.00199358	-0.00879119	0.000580385	-0.00257574
fc epsilon receptor fceri signaling	Fc epsilon receptor signaling	0.00134867	-0.00112458	0.000951498	-0.000491319
role of lat2 ntal lab on calcium mobilization	Fc epsilon receptor signaling	0.0480924	-0.0199962	0.00852518	-0.0167391
fceri mediated mapk activation	Fc epsilon receptor signaling	0.0247947	-0.00224294	0.00628928	-0.00915791
fceri mediated ca 2 mobilization	Fc epsilon receptor signaling	0.0289261	-0.0121497	0.00655707	-0.00812174
fceri mediated nf kb activation	Fc epsilon receptor signaling	0.0212309	-0.0159837	0.00516603	-0.00960734
hedgehog ligand biogenesis	Hedgehog signaling pathway	-0.0263748	0.00569629	0.000810124	0.0164507
signaling by hedgehog	Hedgehog signaling pathway	0.0112785	0.00454865	-0.015533	-0.00163902
degradation of gli1 by the proteasome	Hedgehog signaling pathway	-0.0143368	-0.00577331	0.0010527	0.0157441
hedgehog off state	Hedgehog signaling pathway	0.00679893	0.00170887	-0.00409619	-0.000939876
hedgehog on state	Hedgehog signaling pathway	-0.0246089	0.00386311	0.000287841	0.0158124
signaling by tgf beta receptor complex	TGF-β signaling pathway	-0.0195174	0.0638957	-0.0155594	-0.045347
tgf beta receptor signaling activates smads	TGF-β signaling pathway	-0.0256371	0.0714225	-0.0103982	-0.0749827
signaling by tgfb family members	TGF-β signaling pathway	-0.0195174	0.0638957	-0.0155594	-0.045347
regulation of ras by gaps	MAPK signaling pathway	-0.0291495	0.00383286	0.000122664	0.0241622
raf activation	MAPK signaling pathway	-0.0531942	-0.00942044	0.031669	0.015189
map2k and mapk activation	MAPK signaling pathway	-0.07184	0.00915469	0.0397597	0.0172826
mapk family signaling cascades	MAPK signaling pathway	-0.0197853	0.00328849	0.0111976	0.0104478
mapk6 mapk4 signaling	MAPK signaling pathway	-0.031823	0.00831363	-0.000379207	0.0194196
signaling by moderate kinase activity braf mutants	MAPK signaling pathway	-0.0486569	-0.00638124	0.0271755	0.00464286
signaling by braf and raf1 fusions	MAPK signaling pathway	-0.0244409	-0.0144318	0.033597	-0.00525611
oncogenic mapk signaling	MAPK signaling pathway	-0.0137559	-0.0114704	0.0286676	-0.0223262
mtor signalling	mTOR signaling pathway	-0.01546	-0.0114235	0.0742973	-0.0131551
signaling by notch	Notch signaling pathway	-0.0130813	-0.0169818	0.0121806	0.0145669
signaling by notch4	Notch signaling pathway	-0.0329768	-0.00306447	0.00601209	0.0193029
negative regulation of notch4 signaling	Notch signaling pathway	-0.0367078	0.00765045	0.000985978	0.0189178
hiv life cycle	Virus	-0.0474652	0.0561693	-0.01048	0.00480532
hiv infection	Virus	-0.0278843	0.00472944	0.000314834	0.0187535
host interactions of hiv factors	Virus	-0.0203124	0.00119345	0.0069172	0.0130089
the role of nef in hiv 1 replication and disease pathogenesis	Virus	0.00344724	-0.0458482	0.00780957	0.0381552
influenza infection	Virus	-0.0148316	0.0467535	0.0308432	-0.0372595
hcmv infection	Virus	0.0334937	-0.0223358	-0.00641397	0.00301648
hcmv early events	Virus	0.0353867	-0.0244474	-0.00494734	-0.0280146
hcmv late events	Virus	0.0207291	-0.028642	-0.00724769	0.0248193
sars cov 1 infection	Virus	-0.0564566	0.0583367	0.0318855	0.000953488
potential therapeutics for sars	Virus	0.0200485	-0.0207666	0.0130406	-0.00544276
sars cov infections	Virus	7.42738e-05	0.00121694	0.0202196	-0.00640881
sars cov 1 host interactions	Virus	-0.0792168	0.0558282	0.0579795	-0.00047967
sars cov 1 activates modulates innate immune responses	Virus	-0.0573321	0.0607307	0.0195896	-0.0112147
sars cov 2 infection	Virus	-0.0237997	0.00423916	0.0296991	-0.00304424
maturation of sars cov 2 spike protein	Virus	-0.0626953	0.0399319	0.0593237	-0.0189478
translation of sars cov 2 structural proteins	Virus	-0.0600587	0.0379763	0.0475968	-0.015637
sars cov 2 activates modulates innate and adaptive immune responses	Virus	-0.0206936	-0.0235955	0.0289435	0.0145715
sars cov 2 host interactions	Virus	-0.0375031	-0.0128711	0.0432726	0.00493262
late sars cov 2 infection events	Virus	-0.0340139	0.0408211	0.0268459	-0.031381
complement cascade	Complement cascade	0.0357244	-0.0193952	0.00643081	-0.0102543
initial triggering of complement	Complement cascade	0.0288948	-0.0108445	0.0210822	-0.0250135
creation of c4 and c2 activators	Complement cascade	0.019144	-0.0128867	0.0197359	-0.0160858
negative regulation of the pi3k akt network	PI3K/AKT signaling pathway	-0.0176568	0.00674969	-0.0287056	0.0312296
pi3k akt signaling in cancer	PI3K/AKT signaling pathway	-0.0356261	0.033718	0.00138581	0.00418253
pten regulation	PI3K/AKT signaling pathway	-0.0123776	0.00458785	-0.000286602	0.0120221
regulation of pten stability and activity	PI3K/AKT signaling pathway	-0.023314	-0.0037323	-0.00463049	0.0243212
leishmania infection	Parasites	0.0169444	0.00194061	0.0116551	-0.0261276
fcgr3a mediated il10 synthesis	Parasites	0.0294817	-0.00906047	0.0202092	-0.0268715
parasite infection	Parasites	0.017317	0.00309139	0.0112645	-0.0247492
adora2b mediated anti inflammatory cytokines production	Parasites	0.034268	-0.0243904	0.000523707	0.00461935
signaling by erbb2	ErbB signaling pathway	-0.00650699	-0.0227747	-0.00259647	0.0227684
signaling by egfr	ErbB signaling pathway	-0.0477575	-0.0172414	0.0120255	0.050779
apoptosis	Apoptosis	-0.0361761	-0.000319051	0.0238806	0.0100541
intrinsic pathway for apoptosis	Apoptosis	-0.0775725	-0.00465382	0.0577849	0.0288732
apoptotic cleavage of cellular proteins	Apoptosis	-0.0139793	0.00236338	0.0272685	-0.0209536
autophagy	Autophagy	-0.0169932	-0.00249708	0.0452327	-0.013643
aggrephagy	Autophagy	0.0448107	0.00769638	-0.00354036	-0.0407825
selective autophagy	Autophagy	-0.0156777	0.0195935	0.0298974	-0.016853
downstream signal transduction	PDGF signaling pathway	-0.0493221	0.0287242	-0.056843	0.0844304
signaling by pdgf	PDGF signaling pathway	-0.046655	0.00961028	0.00270726	0.0389663

## Sheet: GSEA-BD-Biological process
Table S2: Biologcal process of GSEA for BD. Related to Figure 2D
Category	Trem	Pvalue	Gene ratio	Count
Biological process	Positive Regulation Of Lipid Localization	0	0.0117208	22
Biological process	Rna Localization	0.0111317	0.0127864	24
Biological process	Response To Light Stimulus	0.011811	0.0170485	32
Biological process	Toxin Transport	0.0132576	0.00799148	15
Biological process	Dna Metabolic Process	0.0170132	0.0383591	72
Biological process	Response To Uv	0.0172084	0.00905701	17
Biological process	Regulation Of Dna Metabolic Process	0.0185185	0.0255727	48
Biological process	B Cell Mediated Immunity	0.0199601	0.0213106	40
Biological process	Positive Regulation Of Chromosome Organization	0.020073	0.00799148	15
Biological process	Cytoplasmic Translational Initiation	0.0257426	0.00958977	18
Biological process	Organelle Transport Along Microtubule	0.0262097	0.00905701	17
Biological process	Establishment Of Protein Localization To Vacuole	0.0329457	0.00799148	15
Biological process	Intrinsic Apoptotic Signaling Pathway In Response To Endoplasmic Reticulum Stress	0.0353635	0.00799148	15
Biological process	Cellular Response To Light Stimulus	0.0371094	0.00905701	17
Biological process	Telomere Maintenance Via Telomere Lengthening	0.0376344	0.00852424	16
Biological process	Morphogenesis Of Embryonic Epithelium	0.0400802	0.00799148	15
Biological process	Positive Regulation Of Lipid Transport	0.0412574	0.00852424	16
Biological process	Fat Cell Differentiation	0.0424628	0.0117208	22
Biological process	Negative Regulation Of Cell Projection Organization	0.0425963	0.0138519	26
Biological process	Antigen Processing And Presentation	0.0490798	0.0154502	29
Biological process	Positive Regulation Of Peptide Secretion	0.0499002	0.00905701	17
Biological process	Positive Regulation Of Dna Metabolic Process	0.0512821	0.0202451	38
Biological process	Cytokine Production Involved In Immune Response	0.0530612	0.0122536	23
Biological process	Regulation Of Telomere Maintenance	0.0553506	0.00905701	17
Biological process	Neural Tube Development	0.0557851	0.00799148	15
Biological process	Axo Dendritic Transport	0.0558882	0.00905701	17
Biological process	Telomere Maintenance	0.0570902	0.0106553	20
Biological process	Regulation Of Cell Death	0.0621359	0.122003	229
Biological process	Tube Formation	0.0645161	0.00852424	16
Biological process	Epithelial Tube Formation	0.0645161	0.00852424	16
Biological process	Embryo Development Ending In Birth Or Egg Hatching	0.0651261	0.0282365	53
Biological process	Telomere Organization	0.0669145	0.0111881	21
Biological process	Humoral Immune Response	0.067086	0.0346297	65
Biological process	Cellular Modified Amino Acid Metabolic Process	0.0708661	0.0101225	19
Biological process	Adaptive Immune Response Based On Somatic Recombination Of Immune Receptors Built From Immunoglobulin Superfamily Domains	0.0763052	0.0319659	60
Biological process	Action Potential	0.0776892	0.00852424	16
Biological process	Vacuolar Transport	0.0821918	0.0202451	38
Biological process	Cytoskeleton Dependent Intracellular Transport	0.082495	0.018114	34
Biological process	Complement Activation Classical Pathway	0.0841683	0.0122536	23
Biological process	Protein Localization To Nucleus	0.0852713	0.0293021	55
Biological process	Negative Regulation Of Transcription By Rna Polymerase Ii	0.0870445	0.015983	30
Biological process	Leukocyte Mediated Immunity	0.0954274	0.045285	85
Biological process	Negative Regulation Of Response To Stimulus	0.0959184	0.115077	216
Biological process	Lymphocyte Mediated Immunity	0.0991903	0.0319659	60
Biological process	Chromatin Organization	0.100616	0.0143847	27
Biological process	Regulation Of Platelet Activation	0.10241	0.0122536	23
Biological process	Regulation Of Protein Localization To Nucleus	0.103586	0.015983	30
Biological process	Negative Regulation Of Intracellular Signal Transduction	0.105906	0.0420884	79
Biological process	Regulation Of Leukocyte Mediated Cytotoxicity	0.106122	0.00905701	17
Biological process	Humoral Immune Response Mediated By Circulating Immunoglobulin	0.10883	0.0143847	27
Biological process	Response To Salt	0.109195	0.036228	68
Biological process	Regulation Of Cell Killing	0.109344	0.0111881	21
Biological process	Microtubule Based Transport	0.11501	0.0138519	26
Biological process	Transport Along Microtubule	0.116371	0.0133191	25
Biological process	Negative Regulation Of Coagulation	0.116935	0.0122536	23
Biological process	Regulation Of Dna Biosynthetic Process	0.121269	0.00958977	18
Biological process	Sensory Perception	0.123203	0.0191795	36
Biological process	Establishment Of Protein Localization To Organelle	0.124031	0.054342	102
Biological process	Adenylate Cyclase Modulating G Protein Coupled Receptor Signaling Pathway	0.127745	0.0122536	23
Biological process	Lipid Storage	0.127883	0.00799148	15
Biological process	Regulation Of Cell Activation	0.130859	0.0532765	100
Biological process	Positive Regulation Of Cell Killing	0.13278	0.00799148	15
Biological process	Microtubule Based Movement	0.133733	0.0218434	41
Biological process	Fibroblast Proliferation	0.139265	0.00799148	15
Biological process	Nadp Metabolic Process	0.14	0.00852424	16
Biological process	Cell Cell Recognition	0.140741	0.00852424	16
Biological process	Positive Regulation Of Protein Localization To Nucleus	0.150097	0.0133191	25
Biological process	Activation Of Immune Response	0.153082	0.0623335	117
Biological process	Negative Regulation Of Response To External Stimulus	0.154158	0.0346297	65
Biological process	Positive Regulation Of Apoptotic Signaling Pathway	0.159449	0.0127864	24
Biological process	Multivesicular Body Sorting Pathway	0.165414	0.00799148	15
Biological process	Histone Modification	0.171429	0.0143847	27
Biological process	Dna Biosynthetic Process	0.175926	0.0106553	20
Biological process	Regulation Of Lipid Localization	0.178112	0.0202451	38
Biological process	Regulation Of Response To Endoplasmic Reticulum Stress	0.181633	0.00958977	18
Biological process	Negative Regulation Of Signaling	0.182377	0.0916356	172
Biological process	Complement Activation	0.185417	0.0218434	41
Biological process	Regulation Of Chromosome Organization	0.1875	0.0111881	21
Biological process	Negative Regulation Of Cell Death	0.189555	0.0777837	146
Biological process	Muscle Adaptation	0.189621	0.00958977	18
Biological process	T Cell Differentiation	0.192308	0.00905701	17
Biological process	Apoptotic Mitochondrial Changes	0.193424	0.0111881	21
Biological process	Negative Regulation Of Rna Biosynthetic Process	0.197628	0.0298348	56
Biological process	Fc Receptor Mediated Stimulatory Signaling Pathway	0.207101	0.00852424	16
Biological process	Regulation Of Protein Stability	0.208251	0.0372936	70
Biological process	Cytoplasmic Translation	0.215842	0.0170485	32
Biological process	Regulation Of Apoptotic Signaling Pathway	0.216599	0.0372936	70
Biological process	Regulation Of Postsynaptic Membrane Neurotransmitter Receptor Levels	0.218107	0.0117208	22
Biological process	Response To Hydrogen Peroxide	0.219802	0.0127864	24
Biological process	Pyridine Containing Compound Metabolic Process	0.236842	0.0117208	22
Biological process	Signal Transduction By P53 Class Mediator	0.237094	0.00852424	16
Biological process	Regulation Of Immune Response	0.238477	0.0921684	173
Biological process	Organic Hydroxy Compound Biosynthetic Process	0.240704	0.0165157	31
Biological process	Cellular Response To Hydrogen Peroxide	0.244444	0.00852424	16
Biological process	Negative Regulation Of Mapk Cascade	0.245059	0.0154502	29
Biological process	Striated Muscle Contraction	0.245283	0.00958977	18
Biological process	Cardiac Muscle Contraction	0.245283	0.00958977	18
Biological process	Regulation Of Platelet Aggregation	0.245473	0.00799148	15
Biological process	Transition Metal Ion Transport	0.248532	0.00905701	17
Biological process	Response To Extracellular Stimulus	0.252016	0.0346297	65
Biological process	Regulation Of Peptide Transport	0.252446	0.0133191	25
Biological process	Negative Regulation Of Binding	0.253817	0.0117208	22
Biological process	Positive Regulation Of Immune Response	0.253846	0.0761854	143
Biological process	Phosphorylation	0.258064	0.135855	255
Biological process	Regulation Of Membrane Permeability	0.258893	0.00905701	17
Biological process	Regulation Of Phagocytosis	0.26096	0.0197123	37
Biological process	Positive Regulation Of Hormone Secretion	0.261719	0.0117208	22
Biological process	Response To Radiation	0.263158	0.0234417	44
Biological process	Protein Localization To Vacuole	0.263366	0.0106553	20
Biological process	Protein Modification By Small Protein Removal	0.269155	0.0117208	22
Biological process	Ribonucleoprotein Complex Subunit Organization	0.270378	0.0154502	29
Biological process	Hemostasis	0.270378	0.0500799	94
Biological process	Embryo Development	0.272541	0.0500799	94
Biological process	Regulation Of Cellular Response To Stress	0.277559	0.0463506	87
Biological process	Mitochondrial Membrane Organization	0.28	0.0143847	27
Biological process	Regulation Of Production Of Molecular Mediator Of Immune Response	0.280079	0.0170485	32
Biological process	Positive Regulation Of Dna Biosynthetic Process	0.283054	0.00852424	16
Biological process	Microtubule Based Process	0.285164	0.0538093	101
Biological process	Intracellular Transport	0.287671	0.177411	333
Biological process	Regulation Of Response To Dna Damage Stimulus	0.289524	0.0101225	19
Biological process	Receptor Internalization	0.29572	0.0197123	37
Biological process	Negative Regulation Of Apoptotic Signaling Pathway	0.295775	0.0239744	45
Biological process	Calcium Mediated Signaling	0.29697	0.018114	34
Biological process	Response To Oxygen Levels	0.297071	0.0266383	50
Biological process	Regulation Of Protein Secretion	0.297131	0.0239744	45
Biological process	Ribonucleoprotein Complex Biogenesis	0.303213	0.0175812	33
Biological process	Carbohydrate Transport	0.304609	0.0111881	21
Biological process	Embryonic Morphogenesis	0.306483	0.0261055	49
Biological process	Alpha Beta T Cell Activation	0.308489	0.00958977	18
Biological process	Regulation Of Muscle Adaptation	0.311111	0.00905701	17
Biological process	Cellular Response To Inorganic Substance	0.311538	0.0175812	33
Biological process	Activation Of Cysteine Type Endopeptidase Activity Involved In Apoptotic Process	0.312127	0.00852424	16
Biological process	Single Fertilization	0.315385	0.0111881	21
Biological process	Chromosome Localization	0.315574	0.00799148	15
Biological process	Pigmentation	0.31677	0.00905701	17
Biological process	Actin Filament Based Movement	0.316929	0.0106553	20
Biological process	Cilium Organization	0.318271	0.0191795	36
Biological process	Regulation Of Cellular Localization	0.321862	0.097496	183
Biological process	Vesicle Organization	0.322394	0.0516782	97
Biological process	Nucleus Organization	0.322761	0.0101225	19
Biological process	Cellular Response To Oxygen Levels	0.32681	0.0122536	23
Biological process	Negative Regulation Of Protein Polymerization	0.32914	0.0133191	25
Biological process	Positive Regulation Of Production Of Molecular Mediator Of Immune Response	0.330769	0.0127864	24
Biological process	Regulation Of Homotypic Cell Cell Adhesion	0.331337	0.00958977	18
Biological process	Regulation Of Coagulation	0.331337	0.0170485	32
Biological process	Membrane Organization	0.336576	0.101758	191
Biological process	Membrane Fusion	0.338374	0.0213106	40
Biological process	Protein Localization To Organelle	0.339048	0.088439	166
Biological process	Positive Regulation Of Immune System Process	0.343874	0.10602	199
Biological process	Lysosomal Transport	0.353057	0.0149174	28
Biological process	Regulation Of Pattern Recognition Receptor Signaling Pathway	0.353066	0.0101225	19
Biological process	T Cell Activation	0.354962	0.0372936	70
Biological process	Muscle Hypertrophy	0.355372	0.0106553	20
Biological process	Cell Cell Adhesion Via Plasma Membrane Adhesion Molecules	0.355509	0.0122536	23
Biological process	Regulation Of Body Fluid Levels	0.362288	0.0602025	113
Biological process	Homeostasis Of Number Of Cells	0.368	0.0239744	45
Biological process	Negative Regulation Of Defense Response	0.369427	0.0223761	42
Biological process	Regulation Of Binding	0.370079	0.0314331	59
Biological process	Cell Recognition	0.374	0.0202451	38
Biological process	Positive Regulation Of Protein Metabolic Process	0.37451	0.11561	217
Biological process	Positive Regulation Of Phagocytosis	0.376874	0.0143847	27
Biological process	Positive Regulation Of Establishment Of Protein Localization	0.378218	0.0426212	80
Biological process	Steroid Biosynthetic Process	0.383197	0.0106553	20
Biological process	Protein Stabilization	0.385356	0.0282365	53
Biological process	Monosaccharide Biosynthetic Process	0.385375	0.00958977	18
Biological process	Multi Multicellular Organism Process	0.385396	0.0138519	26
Biological process	Epithelial Tube Morphogenesis	0.38664	0.0149174	28
Biological process	Negative Regulation Of Inflammatory Response	0.388548	0.0133191	25
Biological process	Cell Activation	0.390291	0.0937666	176
Biological process	Negative Regulation Of Organelle Organization	0.398374	0.0335642	63
Biological process	Integrin Mediated Signaling Pathway	0.406571	0.0202451	38
Biological process	Negative Regulation Of Cell Activation	0.407484	0.018114	34
Biological process	Cellular Response To Salt	0.408163	0.0186468	35
Biological process	Positive Regulation Of Protein Secretion	0.408624	0.015983	30
Biological process	Cellular Response To Radiation	0.410506	0.0122536	23
Biological process	Endosome To Lysosome Transport	0.410853	0.00852424	16
Biological process	Cell Death In Response To Oxidative Stress	0.411043	0.00958977	18
Biological process	B Cell Proliferation	0.414773	0.00905701	17
Biological process	Enzyme Linked Receptor Protein Signaling Pathway	0.419103	0.0735216	138
Biological process	Negative Regulation Of Cytokine Production	0.420168	0.0207778	39
Biological process	Negative Regulation Of Neuron Projection Development	0.422594	0.00905701	17
Biological process	Response To Reactive Oxygen Species	0.423695	0.0197123	37
Biological process	Positive Regulation Of Mitochondrion Organization	0.424125	0.00799148	15
Biological process	Regulation Of Protein Modification Process	0.425331	0.11561	217
Biological process	Fatty Acid Beta Oxidation	0.426587	0.0101225	19
Biological process	Apoptotic Signaling Pathway	0.432377	0.052211	98
Biological process	Nucleobase Containing Compound Transport	0.435644	0.0101225	19
Biological process	Production Of Molecular Mediator Of Immune Response	0.436475	0.0356953	67
Biological process	Positive Regulation Of Cytosolic Calcium Ion Concentration	0.436992	0.00958977	18
Biological process	Long Chain Fatty Acid Metabolic Process	0.442	0.0106553	20
Biological process	Immune Effector Process	0.445378	0.0756526	142
Biological process	Endosomal Transport	0.450199	0.0314331	59
Biological process	Protein Kinase B Signaling	0.45057	0.0202451	38
Biological process	Olefinic Compound Metabolic Process	0.45098	0.0101225	19
Biological process	Antimicrobial Humoral Response	0.451404	0.00905701	17
Biological process	Positive Regulation Of Binding	0.452525	0.018114	34
Biological process	Cardiac Conduction	0.453815	0.00799148	15
Biological process	Protein Localization To Mitochondrion	0.454183	0.018114	34
Biological process	Fertilization	0.455939	0.0133191	25
Biological process	Iron Ion Transport	0.459725	0.00799148	15
Biological process	Membrane Invagination	0.46124	0.0101225	19
Biological process	Negative Regulation Of Establishment Of Protein Localization	0.465619	0.0133191	25
Biological process	Regulation Of Intrinsic Apoptotic Signaling Pathway	0.466019	0.0197123	37
Biological process	Interleukin 6 Production	0.467583	0.0117208	22
Biological process	Lipid Modification	0.46875	0.0202451	38
Biological process	Carbohydrate Transmembrane Transport	0.470825	0.0101225	19
Biological process	Macromolecule Catabolic Process	0.473282	0.112946	212
Biological process	Fc Receptor Signaling Pathway	0.478439	0.0101225	19
Biological process	Protein Containing Complex Organization	0.479757	0.166755	313
Biological process	Iron Ion Homeostasis	0.480843	0.00958977	18
Biological process	Nuclear Transport	0.481625	0.0303676	57
Biological process	Second Messenger Mediated Signaling	0.483264	0.027171	51
Biological process	Negative Regulation Of Nucleobase Containing Compound Metabolic Process	0.485822	0.0372936	70
Biological process	Erk1 And Erk2 Cascade	0.488706	0.0261055	49
Biological process	Regulation Of Mitochondrion Organization	0.489362	0.0175812	33
Biological process	Positive Regulation Of Leukocyte Mediated Immunity	0.491903	0.0138519	26
Biological process	Positive Regulation Of Endocytosis	0.492063	0.0175812	33
Biological process	Regulation Of Plasma Lipoprotein Particle Levels	0.493507	0.0138519	26
Biological process	Organelle Fusion	0.496183	0.0223761	42
Biological process	Response To Nutrient	0.496881	0.0127864	24
Biological process	Endomembrane System Organization	0.49703	0.0708578	133
Biological process	Endosome Organization	0.499058	0.0117208	22
Biological process	Negative Regulation Of Protein Binding	0.500971	0.00905701	17
Biological process	Adaptive Immune Response	0.503068	0.0602025	113
Biological process	Peptidyl Tyrosine Modification	0.503831	0.0351625	66
Biological process	Positive Regulation Of Protein Kinase B Signaling	0.503876	0.0133191	25
Biological process	Amyloid Precursor Protein Metabolic Process	0.505769	0.00852424	16
Biological process	Regulation Of Reactive Oxygen Species Metabolic Process	0.507843	0.0165157	31
Biological process	Regulation Of Intracellular Signal Transduction	0.508065	0.132658	249
Biological process	Import Into Nucleus	0.511022	0.018114	34
Biological process	Regulation Of Leukocyte Mediated Immunity	0.514563	0.0255727	48
Biological process	Positive Regulation Of Macromolecule Biosynthetic Process	0.518518	0.070325	132
Biological process	Positive Regulation Of Adaptive Immune Response	0.522244	0.0106553	20
Biological process	Cellular Macromolecule Catabolic Process	0.522556	0.0767182	144
Biological process	Regulation Of Rho Protein Signal Transduction	0.522822	0.00905701	17
Biological process	Regulation Of Insulin Secretion	0.523614	0.0117208	22
Biological process	Negative Regulation Of Actin Filament Polymerization	0.523908	0.0106553	20
Biological process	Defense Response To Gram Positive Bacterium	0.52521	0.0101225	19
Biological process	Natural Killer Cell Mediated Immunity	0.529046	0.00852424	16
Biological process	Hormone Mediated Signaling Pathway	0.529412	0.0101225	19
Biological process	Intrinsic Apoptotic Signaling Pathway	0.531621	0.0298348	56
Biological process	Platelet Activation	0.532389	0.0287693	54
Biological process	Respiratory Electron Transport Chain	0.533199	0.0175812	33
Biological process	Leukocyte Mediated Cytotoxicity	0.533755	0.0149174	28
Biological process	Renal System Process	0.536534	0.0101225	19
Biological process	Cellular Response To Reactive Oxygen Species	0.545272	0.0149174	28
Biological process	Transmembrane Transport	0.551935	0.10602	199
Biological process	Negative Regulation Of Wound Healing	0.553571	0.0122536	23
Biological process	Regulation Of Phosphorylation	0.562016	0.0969632	182
Biological process	Mitochondrial Transport	0.563851	0.0191795	36
Biological process	Amide Transport	0.564103	0.0245072	46
Biological process	Transmembrane Receptor Protein Tyrosine Kinase Signaling Pathway	0.567251	0.0548748	103
Biological process	Regulation Of Inflammatory Response To Antigenic Stimulus	0.570588	0.00852424	16
Biological process	Positive Regulation Of Cell Death	0.571705	0.0420884	79
Biological process	Regulation Of Cell Adhesion	0.578093	0.0788492	148
Biological process	Negative Regulation Of Response To Wounding	0.582505	0.0127864	24
Biological process	Response To Endoplasmic Reticulum Stress	0.584291	0.0314331	59
Biological process	Regulation Of Establishment Of Protein Localization	0.585799	0.063399	119
Biological process	Translational Initiation	0.586614	0.0186468	35
Biological process	Oxidative Phosphorylation	0.586777	0.0229089	43
Biological process	Apoptotic Process	0.587209	0.135855	255
Biological process	Cellular Oxidant Detoxification	0.588694	0.015983	30
Biological process	Positive Regulation Of Lymphocyte Mediated Immunity	0.591837	0.0101225	19
Biological process	Fatty Acid Transport	0.592445	0.0101225	19
Biological process	Chromosome Organization	0.59381	0.0282365	53
Biological process	Intracellular Receptor Signaling Pathway	0.594142	0.0175812	33
Biological process	Monoatomic Cation Transmembrane Transport	0.594433	0.0586042	110
Biological process	Cellular Response To Lipid	0.596491	0.0356953	67
Biological process	Protein Containing Complex Localization	0.60119	0.015983	30
Biological process	Cellular Response To External Stimulus	0.60202	0.0191795	36
Biological process	Mitochondrial Transmembrane Transport	0.602823	0.00905701	17
Biological process	Regulation Of Heart Contraction	0.602851	0.0111881	21
Biological process	Atp Synthesis Coupled Electron Transport	0.603272	0.0149174	28
Biological process	Extrinsic Apoptotic Signaling Pathway Via Death Domain Receptors	0.605578	0.00852424	16
Biological process	Positive Regulation Of Amide Metabolic Process	0.605948	0.0154502	29
Biological process	Peptidyl Amino Acid Modification	0.606526	0.0761854	143
Biological process	Fatty Acid Catabolic Process	0.606654	0.0117208	22
Biological process	Neuron Migration	0.609375	0.00905701	17
Biological process	Unsaturated Fatty Acid Metabolic Process	0.609804	0.0101225	19
Biological process	Sodium Ion Transmembrane Transport	0.610487	0.00958977	18
Biological process	Protein Catabolic Process	0.612967	0.0905701	170
Biological process	Negative Regulation Of Cell Cycle Process	0.615385	0.00905701	17
Biological process	Positive Regulation Of Cell Communication	0.615854	0.126798	238
Biological process	Regulation Of Neurogenesis	0.618952	0.0234417	44
Biological process	Negative Regulation Of Cytoskeleton Organization	0.619247	0.0218434	41
Biological process	Golgi Organization	0.619718	0.0170485	32
Biological process	Regulation Of Immune System Process	0.62	0.136921	257
Biological process	Phagocytosis Engulfment	0.622824	0.00799148	15
Biological process	Organic Hydroxy Compound Transport	0.622917	0.02504	47
Biological process	Regulation Of Microtubule Polymerization Or Depolymerization	0.622984	0.00799148	15
Biological process	Negative Regulation Of Cell Cell Adhesion	0.624242	0.0170485	32
Biological process	Regulation Of Macroautophagy	0.624506	0.0191795	36
Biological process	Bone Development	0.626556	0.0133191	25
Biological process	Regulation Of Response To Wounding	0.627219	0.0234417	44
Biological process	Cellular Response To Ketone	0.629482	0.00799148	15
Biological process	Regulation Of Response To Biotic Stimulus	0.63048	0.0404901	76
Biological process	Organelle Fission	0.631027	0.0266383	50
Biological process	Regulation Of Response To Cytokine Stimulus	0.631783	0.00958977	18
Biological process	Monocarboxylic Acid Transport	0.634578	0.0127864	24
Biological process	Negative Regulation Of Cell Adhesion	0.634694	0.0298348	56
Biological process	Lytic Vacuole Organization	0.634694	0.00905701	17
Biological process	Negative Regulation Of Protein Containing Complex Assembly	0.635246	0.0186468	35
Biological process	Regulation Of Innate Immune Response	0.635789	0.036228	68
Biological process	Actin Polymerization Or Depolymerization	0.636187	0.0319659	60
Biological process	Regulation Of Protein Maturation	0.636727	0.00799148	15
Biological process	Neuron Apoptotic Process	0.637275	0.0186468	35
Biological process	Positive Regulation Of Receptor Mediated Endocytosis	0.638132	0.00852424	16
Biological process	Monocarboxylic Acid Catabolic Process	0.644	0.0154502	29
Biological process	Regulation Of Oxidoreductase Activity	0.651357	0.00799148	15
Biological process	Regulation Of Neuron Apoptotic Process	0.652352	0.0149174	28
Biological process	Filopodium Assembly	0.654397	0.00958977	18
Biological process	Membrane Lipid Biosynthetic Process	0.656489	0.00852424	16
Biological process	Regulation Of T Cell Activation	0.660232	0.0266383	50
Biological process	Regulation Of Cell Cell Adhesion	0.666667	0.0415557	78
Biological process	Response To Mechanical Stimulus	0.66875	0.0143847	27
Biological process	Positive Regulation Of Developmental Process	0.672481	0.0761854	143
Biological process	Negative Regulation Of Protein Localization	0.672655	0.0218434	41
Biological process	Dicarboxylic Acid Metabolic Process	0.677419	0.0138519	26
Biological process	Alcohol Biosynthetic Process	0.681018	0.0111881	21
Biological process	Regulation Of Lipid Transport	0.68323	0.015983	30
Biological process	Protein Targeting	0.683495	0.0372936	70
Biological process	Cell Motility	0.684411	0.137453	258
Biological process	Autophagosome Organization	0.685393	0.0117208	22
Biological process	Peptidyl Threonine Modification	0.689243	0.0122536	23
Biological process	Skeletal System Development	0.690428	0.0234417	44
Biological process	Regulation Of Sterol Transport	0.691332	0.00905701	17
Biological process	Defense Response To Bacterium	0.69556	0.0234417	44
Biological process	Monoatomic Ion Transmembrane Transport	0.697446	0.0671284	126
Biological process	Negative Regulation Of Intracellular Transport	0.69917	0.00799148	15
Biological process	Cellular Response To Abiotic Stimulus	0.700193	0.0255727	48
Biological process	Myotube Differentiation	0.701789	0.00905701	17
Biological process	Trna Metabolic Process	0.70297	0.0149174	28
Biological process	Positive Regulation Of Nf Kappab Transcription Factor Activity	0.706114	0.015983	30
Biological process	Protein Tetramerization	0.706721	0.0106553	20
Biological process	Neuron Death	0.709865	0.0293021	55
Biological process	Organic Acid Catabolic Process	0.712621	0.0266383	50
Biological process	Platelet Aggregation	0.713115	0.0170485	32
Biological process	Regulation Of Release Of Sequestered Calcium Ion Into Cytosol	0.715152	0.00905701	17
Biological process	Wound Healing	0.716	0.0708578	133
Biological process	Multicellular Organismal Level Homeostasis	0.717526	0.0580714	109
Biological process	Regulation Of Phosphorus Metabolic Process	0.722008	0.111348	209
Biological process	Copii Coated Vesicle Budding	0.723	0.00905701	17
Biological process	Adaptive Thermogenesis	0.724138	0.0106553	20
Biological process	Erythrocyte Homeostasis	0.726166	0.0127864	24
Biological process	Reactive Oxygen Species Metabolic Process	0.729885	0.0255727	48
Biological process	Positive Regulation Of Protein Catabolic Process	0.731463	0.0197123	37
Biological process	Immune Response Regulating Signaling Pathway	0.732143	0.0442195	83
Biological process	Regulation Of Nucleocytoplasmic Transport	0.732422	0.0133191	25
Biological process	Proton Transmembrane Transport	0.735586	0.018114	34
Biological process	Regulation Of Protein Containing Complex Assembly	0.736739	0.0538093	101
Biological process	Cellular Component Assembly Involved In Morphogenesis	0.74031	0.00799148	15
Biological process	Positive Regulation Of Protein Containing Complex Assembly	0.740664	0.0261055	49
Biological process	Negative Regulation Of Transporter Activity	0.740741	0.00852424	16
Biological process	T Cell Receptor Signaling Pathway	0.742	0.0122536	23
Biological process	Cell Projection Assembly	0.74269	0.0506127	95
Biological process	Regulation Of Peptidyl Tyrosine Phosphorylation	0.743689	0.0282365	53
Biological process	Mapk Cascade	0.746507	0.0586042	110
Biological process	Positive Regulation Of Cell Differentiation	0.748996	0.0484816	91
Biological process	Response To Bacterium	0.75	0.0538093	101
Biological process	Response To Xenobiotic Stimulus	0.751434	0.0351625	66
Biological process	Peptidyl Serine Modification	0.756757	0.0261055	49
Biological process	Response To Toxic Substance	0.757455	0.0282365	53
Biological process	Lymphocyte Activation	0.759369	0.0532765	100
Biological process	Protein N Linked Glycosylation	0.760148	0.00852424	16
Biological process	Regulation Of Autophagy	0.760618	0.0319659	60
Biological process	Cell Killing	0.760915	0.0207778	39
Biological process	Negative Regulation Of Supramolecular Fiber Organization	0.761006	0.02504	47
Biological process	Positive Regulation Of Multicellular Organismal Process	0.763462	0.120938	227
Biological process	Inorganic Anion Transport	0.765625	0.0106553	20
Biological process	Regulation Of Wound Healing	0.768932	0.0213106	40
Biological process	Positive Regulation Of Dephosphorylation	0.770115	0.00799148	15
Biological process	Regulation Of Cell Shape	0.772102	0.0207778	39
Biological process	Temperature Homeostasis	0.774067	0.0117208	22
Biological process	Negative Regulation Of Transmembrane Transport	0.77459	0.0138519	26
Biological process	Negative Regulation Of Intrinsic Apoptotic Signaling Pathway	0.777559	0.0133191	25
Biological process	Regulation Of Blood Circulation	0.778689	0.0154502	29
Biological process	Circadian Rhythm	0.784158	0.0106553	20
Biological process	Regulation Of Response To Stress	0.784394	0.122536	230
Biological process	Mononuclear Cell Differentiation	0.784431	0.0191795	36
Biological process	Positive Regulation Of Leukocyte Cell Cell Adhesion	0.785288	0.0213106	40
Biological process	Regulation Of Muscle Hypertrophy	0.7853	0.00799148	15
Biological process	Regulation Of G Protein Coupled Receptor Signaling Pathway	0.786749	0.0101225	19
Biological process	Retrograde Transport Endosome To Golgi	0.787402	0.0122536	23
Biological process	Plasma Membrane Organization	0.787755	0.0170485	32
Biological process	Neutrophil Chemotaxis	0.789474	0.0133191	25
Biological process	Negative Regulation Of Kinase Activity	0.790099	0.0255727	48
Biological process	Cytosolic Pattern Recognition Receptor Signaling Pathway	0.790099	0.00799148	15
Biological process	Regulation Of Map Kinase Activity	0.790123	0.0165157	31
Biological process	Negative Regulation Of Protein Containing Complex Disassembly	0.790744	0.0111881	21
Biological process	Regulation Of Organic Acid Transport	0.792899	0.00905701	17
Biological process	Chaperone Mediated Protein Folding	0.793169	0.0138519	26
Biological process	Positive Regulation Of Reactive Oxygen Species Metabolic Process	0.793241	0.0106553	20
Biological process	Negative Regulation Of Protein Serine Threonine Kinase Activity	0.794	0.0111881	21
Biological process	Positive Regulation Of Peptidyl Tyrosine Phosphorylation	0.795547	0.018114	34
Biological process	Regulation Of Amide Metabolic Process	0.795918	0.0388918	73
Biological process	Negative Regulation Of Transferase Activity	0.798403	0.0266383	50
Biological process	Protein Processing	0.8	0.0245072	46
Biological process	Neutral Lipid Metabolic Process	0.8	0.0122536	23
Biological process	Organelle Membrane Fusion	0.8	0.0165157	31
Biological process	Superoxide Metabolic Process	0.800412	0.0106553	20
Biological process	Positive Regulation Of Erk1 And Erk2 Cascade	0.801193	0.0143847	27
Biological process	Protein Targeting To Mitochondrion	0.801217	0.0127864	24
Biological process	Lipid Localization	0.805556	0.045285	85
Biological process	Regulation Of Cysteine Type Endopeptidase Activity	0.805941	0.0223761	42
Biological process	Neuron Projection Extension	0.8083	0.0127864	24
Biological process	Negative Regulation Of Monoatomic Ion Transmembrane Transport	0.809615	0.00958977	18
Biological process	Vacuole Organization	0.809981	0.0213106	40
Biological process	Mammary Gland Development	0.810811	0.0101225	19
Biological process	Regulation Of Cell Morphogenesis	0.813121	0.0282365	53
Biological process	Response To Acid Chemical	0.815686	0.0122536	23
Biological process	Sphingolipid Metabolic Process	0.816135	0.0127864	24
Biological process	Homotypic Cell Cell Adhesion	0.816327	0.0197123	37
Biological process	Monoatomic Ion Homeostasis	0.819418	0.0495471	93
Biological process	Microtubule Polymerization Or Depolymerization	0.819444	0.00905701	17
Biological process	Germ Cell Development	0.823062	0.0117208	22
Biological process	Extrinsic Apoptotic Signaling Pathway	0.824597	0.018114	34
Biological process	Sodium Ion Transport	0.826848	0.0127864	24
Biological process	Calcium Ion Transmembrane Import Into Cytosol	0.827916	0.015983	30
Biological process	Regulation Of Kinase Activity	0.828516	0.061268	115
Biological process	Maintenance Of Location	0.829569	0.0346297	65
Biological process	Cellular Carbohydrate Metabolic Process	0.830957	0.02504	47
Biological process	Organic Cyclic Compound Catabolic Process	0.831014	0.0314331	59
Biological process	Actin Filament Polymerization	0.831395	0.0287693	54
Biological process	Organelle Assembly	0.833984	0.0687267	129
Biological process	Negative Regulation Of Cell Growth	0.834395	0.0122536	23
Biological process	Glycerolipid Metabolic Process	0.837838	0.0356953	67
Biological process	Positive Regulation Of Protein Modification By Small Protein Conjugation Or Removal	0.838	0.00905701	17
Biological process	Response To Tumor Necrosis Factor	0.838323	0.0154502	29
Biological process	Regulation Of Protein Depolymerization	0.839104	0.0122536	23
Biological process	Organelle Localization	0.84	0.0618007	116
Biological process	Cellular Response To Dna Damage Stimulus	0.840304	0.0282365	53
Biological process	Cellular Response To Extracellular Stimulus	0.842413	0.0143847	27
Biological process	Positive Regulation Of Protein Localization	0.843564	0.054342	102
Biological process	Lipid Oxidation	0.843931	0.0138519	26
Biological process	Negative Regulation Of Cell Population Proliferation	0.84413	0.043154	81
Biological process	Regulation Of Lymphocyte Activation	0.844358	0.0330314	62
Biological process	Inorganic Ion Homeostasis	0.84556	0.0458178	86
Biological process	Positive Regulation Of Transport	0.849372	0.105487	198
Biological process	Amino Acid Biosynthetic Process	0.849794	0.00799148	15
Biological process	Regulation Of Protein Polymerization	0.850485	0.0287693	54
Biological process	Connective Tissue Development	0.850716	0.0101225	19
Biological process	Biological Process Involved In Interspecies Interaction Between Organisms	0.850895	0.151305	284
Biological process	Electron Transport Chain	0.854545	0.0223761	42
Biological process	Neutrophil Migration	0.858238	0.0143847	27
Biological process	Maintenance Of Location In Cell	0.860735	0.0239744	45
Biological process	Membrane Lipid Metabolic Process	0.861538	0.0143847	27
Biological process	Regulation Of Nucleotide Metabolic Process	0.862745	0.00905701	17
Biological process	Response To Wounding	0.863727	0.0777837	146
Biological process	Neural Precursor Cell Proliferation	0.865702	0.00852424	16
Biological process	Dna Repair	0.866667	0.0127864	24
Biological process	Hydrogen Peroxide Metabolic Process	0.868421	0.0101225	19
Biological process	Regulation Of Cellular Component Size	0.87	0.0420884	79
Biological process	Regulation Of Calcium Mediated Signaling	0.870229	0.00799148	15
Biological process	Regulation Of Protein Containing Complex Disassembly	0.874743	0.0143847	27
Biological process	Establishment Of Organelle Localization	0.874759	0.0484816	91
Biological process	Negative Regulation Of Response To Biotic Stimulus	0.875256	0.0101225	19
Biological process	Vascular Transport	0.87526	0.0111881	21
Biological process	Positive Regulation Of Neuron Projection Development	0.87674	0.0143847	27
Biological process	Steroid Hormone Mediated Signaling Pathway	0.878243	0.00799148	15
Biological process	Receptor Signaling Pathway Via Stat	0.878327	0.0122536	23
Biological process	Regulation Of Lymphocyte Mediated Immunity	0.878486	0.0154502	29
Biological process	Regulation Of Protein Tyrosine Kinase Activity	0.878957	0.00905701	17
Biological process	Monoatomic Cation Transport	0.880165	0.0767182	144
Biological process	Regulation Of Reproductive Process	0.880325	0.0117208	22
Biological process	Response To Monosaccharide	0.880478	0.0133191	25
Biological process	Regulation Of Erbb Signaling Pathway	0.88189	0.00799148	15
Biological process	Regulation Of Cell Population Proliferation	0.882583	0.0953649	179
Biological process	Cellular Aldehyde Metabolic Process	0.884393	0.00852424	16
Biological process	Regulation Of Cellular Carbohydrate Metabolic Process	0.884536	0.0101225	19
Biological process	Regulation Of Monoatomic Cation Transmembrane Transport	0.885835	0.0282365	53
Biological process	Negative Regulation Of Cell Cycle	0.886831	0.0117208	22
Biological process	Regulation Of Muscle Contraction	0.89154	0.0149174	28
Biological process	Hormone Metabolic Process	0.894212	0.0111881	21
Biological process	Protein Polymerization	0.895257	0.0378263	71
Biological process	Glutamine Family Amino Acid Metabolic Process	0.89876	0.00852424	16
Biological process	Sequestering Of Calcium Ion	0.899807	0.0149174	28
Biological process	Regulation Of Actin Filament Length	0.900971	0.0245072	46
Biological process	Establishment Of Cell Polarity	0.902585	0.0165157	31
Biological process	Erbb Signaling Pathway	0.903226	0.0154502	29
Biological process	Glycerophospholipid Biosynthetic Process	0.904863	0.018114	34
Biological process	Cytokine Mediated Signaling Pathway	0.906	0.0234417	44
Biological process	Rho Protein Signal Transduction	0.907445	0.015983	30
Biological process	Glycerolipid Biosynthetic Process	0.909091	0.0202451	38
Biological process	Regulation Of Organelle Assembly	0.91018	0.0218434	41
Biological process	Actin Filament Based Process	0.91023	0.0942994	177
Biological process	Negative Regulation Of Multicellular Organismal Process	0.91023	0.0804475	151
Biological process	Negative Regulation Of Monoatomic Ion Transport	0.910331	0.0117208	22
Biological process	Intracellular Monoatomic Ion Homeostasis	0.910646	0.045285	85
Biological process	Proteolysis Involved In Protein Catabolic Process	0.910714	0.0649973	122
Biological process	Hemopoiesis	0.915152	0.0500799	94
Biological process	Amino Acid Transport	0.918033	0.0111881	21
Biological process	Monoatomic Ion Transport	0.918864	0.0868407	163
Biological process	Regulation Of Dna Binding Transcription Factor Activity	0.919075	0.027171	51
Biological process	Positive Regulation Of Dna Binding Transcription Factor Activity	0.919075	0.0218434	41
Biological process	Immune Response	0.920245	0.169952	319
Biological process	Regulation Of Ras Protein Signal Transduction	0.921971	0.0154502	29
Biological process	Granulocyte Activation	0.92278	0.00799148	15
Biological process	Positive Regulation Of Cell Activation	0.923077	0.0314331	59
Biological process	Male Gamete Generation	0.925101	0.0229089	43
Biological process	Organic Anion Transport	0.92569	0.0303676	57
Biological process	Regulation Of Small Gtpase Mediated Signal Transduction	0.92638	0.0261055	49
Biological process	Peptide Transport	0.926499	0.0175812	33
Biological process	Positive Regulation Of Secretion	0.927565	0.036228	68
Biological process	Cell Maturation	0.927813	0.0111881	21
Biological process	Organic Acid Transport	0.929167	0.0255727	48
Biological process	Cellular Response To Steroid Hormone Stimulus	0.932238	0.0133191	25
Biological process	Cellular Process Involved In Reproduction In Multicellular Organism	0.93361	0.0143847	27
Biological process	Positive Regulation Of Cysteine Type Endopeptidase Activity	0.934263	0.0154502	29
Biological process	Protein Folding	0.93617	0.036228	68
Biological process	Pyruvate Metabolic Process	0.936992	0.0138519	26
Biological process	Regulation Of Protein Serine Threonine Kinase Activity	0.9375	0.0303676	57
Biological process	Regulation Of Chemotaxis	0.937876	0.0197123	37
Biological process	Response To Estradiol	0.941061	0.0122536	23
Biological process	Response To Catecholamine	0.941176	0.0101225	19
Biological process	B Cell Differentiation	0.942346	0.00958977	18
Biological process	Heart Process	0.94274	0.0165157	31
Biological process	Detection Of Stimulus	0.943231	0.0127864	24
Biological process	Blood Vessel Endothelial Cell Migration	0.943867	0.0122536	23
Biological process	Negative Regulation Of Protein Modification Process	0.944554	0.0447523	84
Biological process	Regulation Of Catabolic Process	0.944853	0.0852424	160
Biological process	Carbohydrate Homeostasis	0.94683	0.015983	30
Biological process	Cellular Component Disassembly	0.94831	0.0559403	105
Biological process	Negative Regulation Of Secretion	0.949799	0.0143847	27
Biological process	Chemical Homeostasis	0.950495	0.0804475	151
Biological process	Tumor Necrosis Factor Superfamily Cytokine Production	0.95069	0.0149174	28
Biological process	Cellular Response To Starvation	0.95098	0.0101225	19
Biological process	Negative Regulation Of Neuron Apoptotic Process	0.95171	0.0117208	22
Biological process	Negative Regulation Of Phosphorylation	0.952472	0.0372936	70
Biological process	Regulation Of Locomotion	0.954023	0.0937666	176
Biological process	Organophosphate Ester Transport	0.954545	0.015983	30
Biological process	Macroautophagy	0.95499	0.0399574	75
Biological process	Response To Hormone	0.958084	0.0751199	141
Biological process	Membrane Fission	0.958724	0.00799148	15
Biological process	Negative Regulation Of Leukocyte Mediated Immunity	0.959831	0.00799148	15
Biological process	Regulation Of Immune Effector Process	0.961864	0.043154	81
Biological process	Organic Acid Transmembrane Transport	0.962	0.0138519	26
Biological process	Anatomical Structure Maturation	0.962264	0.0133191	25
Biological process	Organic Hydroxy Compound Catabolic Process	0.962376	0.00799148	15
Biological process	Response To Abiotic Stimulus	0.965318	0.079382	149
Biological process	Cytokine Production	0.967611	0.0607352	114
Biological process	Positive Regulation Of Wnt Signaling Pathway	0.969	0.00799148	15
Biological process	Negative Regulation Of Neuron Death	0.969388	0.0175812	33
Biological process	Response To Calcium Ion	0.970472	0.0138519	26
Biological process	Heart Morphogenesis	0.98	0.00852424	16
Biological process	Response To Starvation	0.980354	0.0117208	22
Biological process	Regulation Of Viral Process	0.981	0.0165157	31
Biological process	Tissue Homeostasis	0.98167	0.0223761	42
Biological process	Microtubule Cytoskeleton Organization	0.982387	0.034097	64
Biological process	Phospholipid Biosynthetic Process	0.983607	0.0223761	42
Biological process	Endocytic Recycling	0.98374	0.0122536	23
Biological process	Rna Processing	0.984	0.0202451	38
Biological process	Small Molecule Catabolic Process	0.985859	0.0410229	77
Biological process	Positive Regulation Of Tumor Necrosis Factor Superfamily Cytokine Production	0.986111	0.0127864	24
Biological process	Response To Alcohol	0.986717	0.0245072	46
Biological process	Epidermal Cell Differentiation	0.988	0.0143847	27
Biological process	Striated Muscle Tissue Development	0.988	0.0117208	22
Biological process	Proteasomal Protein Catabolic Process	0.988	0.0426212	80
Biological process	Response To Cytokine	0.988095	0.0644646	121
Biological process	Calcium Ion Transport	0.988395	0.0346297	65
Biological process	Regulation Of Protein Catabolic Process	0.988528	0.0351625	66
Biological process	Positive Regulation Of Peptidase Activity	0.99182	0.0197123	37
Biological process	Positive Regulation Of Lamellipodium Organization	0.992	0.0106553	20
Biological process	Phosphatidylinositol Metabolic Process	0.992141	0.0122536	23
Biological process	Sulfur Compound Metabolic Process	0.993	0.0319659	60
Biological process	Positive Regulation Of Proteolysis	0.994071	0.0351625	66
Biological process	Regulation Of Protein Ubiquitination	0.996	0.0127864	24
Biological process	Developmental Maturation	0.997992	0.0207778	39
Biological process	Epithelial Cell Differentiation	0.998	0.0468833	88
Biological process	Vesicle Targeting	0.998	0.00958977	18
Biological process	Embryonic Organ Development	0.998	0.0122536	23
Biological process	Mononuclear Cell Migration	0.999	0.018114	34
Biological process	Regulation Of Protein Modification By Small Protein Conjugation Or Removal	0.999	0.0175812	33
Biological process	Keratinocyte Differentiation	0.999	0.0127864	24
Biological process	Hepaticobiliary System Development	0.999	0.0122536	23
Biological process	Regulation Of Lipase Activity	0.999	0.0117208	22
Biological process	Positive Regulation Of Small Molecule Metabolic Process	0.999	0.0117208	22
Biological process	Heart Development	1	0.0314331	59
Biological process	Endoplasmic Reticulum To Golgi Vesicle Mediated Transport	1	0.0223761	42
Biological process	Muscle Tissue Development	1	0.0197123	37
Biological process	De Novo Protein Folding	1	0.00799148	15
Biological process	Rna Splicing	1	0.0101225	19
Biological process	Regulation Of Actin Filament Bundle Assembly	1	0.0143847	27
Biological process	Stress Fiber Assembly	1	0.0165157	31
Biological process	Protein Localization To Endoplasmic Reticulum	1	0.0111881	21
Biological process	Regulation Of Viral Genome Replication	1	0.00799148	15
Biological process	Positive Regulation Of Growth	1	0.0170485	32
Biological process	Muscle Structure Development	1	0.0388918	73
Biological process	Regulation Of Synapse Structure Or Activity	1	0.0165157	31
Biological process	Positive Regulation Of Developmental Growth	1	0.00799148	15
Biological process	Animal Organ Morphogenesis	1	0.0356953	67
Biological process	Regulation Of Actomyosin Structure Organization	1	0.0127864	24
Biological process	Negative Regulation Of Hydrolase Activity	1	0.0426212	80
Biological process	Circulatory System Development	1	0.0751199	141
Biological process	Positive Regulation Of Stress Activated Protein Kinase Signaling Cascade	1	0.00852424	16
Biological process	Gland Development	1	0.0293021	55
Biological process	Protein Acylation	1	0.0101225	19
Biological process	Positive Regulation Of Cell Growth	1	0.0127864	24
Biological process	Positive Regulation Of Plasma Membrane Bounded Cell Projection Assembly	1	0.0127864	24
Biological process	Negative Regulation Of Developmental Process	1	0.0463506	87
Biological process	Tricarboxylic Acid Cycle	1	0.0101225	19
Biological process	Mrna Processing	1	0.00905701	17
Biological process	Post Golgi Vesicle Mediated Transport	1	0.015983	30
Biological process	Ncrna Processing	1	0.00852424	16
Biological process	Tight Junction Organization	1	0.00799148	15
Biological process	Cell Division	1	0.0436867	82
Biological process	Golgi Vesicle Transport	1	0.0474161	89
Biological process	Organ Growth	1	0.0106553	20
Biological process	Aminoglycan Metabolic Process	1	0.00958977	18
Biological process	Carbohydrate Derivative Biosynthetic Process	1	0.0639318	120
Biological process	Sulfur Compound Biosynthetic Process	1	0.0154502	29
Biological process	Negative Regulation Of Vasculature Development	1	0.00905701	17
Biological process	Regulation Of Developmental Growth	1	0.0186468	35
Biological process	Viral Genome Replication	1	0.0133191	25
Biological process	Protein Modification By Small Protein Conjugation	1	0.0404901	76
Biological process	Receptor Metabolic Process	1	0.00905701	17
Biological process	Regulation Of Cellular Response To Transforming Growth Factor Beta Stimulus	1	0.00905701	17
Biological process	Actin Filament Bundle Organization	1	0.02504	47
Biological process	Nucleoside Bisphosphate Metabolic Process	1	0.015983	30
Biological process	Positive Regulation Of Lipid Metabolic Process	1	0.0127864	24
Biological process	Actomyosin Structure Organization	1	0.0245072	46
Biological process	Glycoprotein Metabolic Process	1	0.0229089	43
Biological process	Muscle Cell Migration	1	0.00958977	18
Biological process	Dendrite Development	1	0.0175812	33
Biological process	Development Of Primary Sexual Characteristics	1	0.00905701	17
Biological process	Positive Regulation Of Cell Cycle Process	1	0.0111881	21
Biological process	Neuromuscular Process	1	0.00799148	15
Biological process	Protein Polyubiquitination	1	0.0122536	23
Biological process	Protein Containing Complex Remodeling	1	0.00852424	16
Biological process	Regulation Of Cell Substrate Junction Organization	1	0.0127864	24
Biological process	Protein Export From Nucleus	1	0.00852424	16
Biological process	Thioester Metabolic Process	1	0.0127864	24
Biological process	Positive Regulation Of Mitotic Cell Cycle	1	0.00852424	16
Biological process	Multicellular Organism Growth	1	0.00958977	18
Biological process	Regulation Of Blood Pressure	1	0.0122536	23
Biological process	Cytokinesis	1	0.0186468	35
Biological process	Nucleobase Containing Small Molecule Metabolic Process	1	0.0799148	150
Biological process	Regulation Of Cellular Ketone Metabolic Process	1	0.00799148	15
Biological process	Adult Behavior	1	0.00799148	15
Biological process	Reproductive System Development	1	0.0138519	26
Biological process	Cortical Cytoskeleton Organization	1	0.00852424	16
Biological process	Positive Regulation Of Monoatomic Ion Transport	1	0.018114	34
Biological process	Regulation Of Mononuclear Cell Migration	1	0.0133191	25
Biological process	Polysaccharide Metabolic Process	1	0.00958977	18
Biological process	Cardiocyte Differentiation	1	0.00905701	17
Biological process	Response To Transforming Growth Factor Beta	1	0.0223761	42
Biological process	Skeletal Muscle Organ Development	1	0.00905701	17
Biological process	Fatty Acid Metabolic Process	1	0.0372936	70
Biological process	Skin Development	1	0.0202451	38
Biological process	Head Development	1	0.0532765	100
Biological process	Positive Regulation Of Transporter Activity	1	0.00958977	18
Biological process	Muscle Organ Development	1	0.0165157	31
Biological process	Leukocyte Migration	1	0.0404901	76
Biological process	Nucleobase Metabolic Process	1	0.00852424	16
Biological process	Chromosome Segregation	1	0.0202451	38
Biological process	Interleukin 8 Production	1	0.00852424	16
Biological process	Regulation Of Mrna Catabolic Process	1	0.00905701	17
Biological process	Thioester Biosynthetic Process	1	0.00958977	18
Biological process	Developmental Growth	1	0.0388918	73
Biological process	Regulation Of Lipid Metabolic Process	1	0.0266383	50
Biological process	Positive Regulation Of Lipase Activity	1	0.00799148	15
Biological process	Positive Regulation Of Cell Cycle	1	0.0170485	32
Biological process	Purine Containing Compound Metabolic Process	1	0.0681939	128
Biological process	Fatty Acid Biosynthetic Process	1	0.0165157	31
Biological process	Cellular Lipid Catabolic Process	1	0.0218434	41
Biological process	Regulation Of Tissue Remodeling	1	0.00799148	15
Biological process	Ribose Phosphate Metabolic Process	1	0.0618007	116
Biological process	Exocytic Process	1	0.0149174	28
Biological process	Renal System Development	1	0.0143847	27
Biological process	Mesenchyme Development	1	0.0175812	33
Biological process	Regulation Of Cell Junction Assembly	1	0.0197123	37
Biological process	Epithelium Development	1	0.0740543	139
Biological process	Muscle Cell Differentiation	1	0.0261055	49
Biological process	Ribose Phosphate Biosynthetic Process	1	0.0404901	76
Biological process	Non Membrane Bounded Organelle Assembly	1	0.0255727	48
Biological process	Positive Regulation Of Monoatomic Ion Transmembrane Transport	1	0.0138519	26
Biological process	Mrna Metabolic Process	1	0.0234417	44
Biological process	Regulation Of Mrna Metabolic Process	1	0.0133191	25
Biological process	Lamellipodium Assembly	1	0.0133191	25
Biological process	Sex Differentiation	1	0.0101225	19
Biological process	Positive Regulation Of Cellular Catabolic Process	1	0.0303676	57
Biological process	Lipid Homeostasis	1	0.0122536	23
Biological process	Myeloid Leukocyte Migration	1	0.0234417	44
Biological process	Tissue Morphogenesis	1	0.0367608	69
Biological process	Negative Regulation Of Amide Metabolic Process	1	0.0138519	26
Biological process	Neurogenesis	1	0.101225	190
Biological process	Alcohol Metabolic Process	1	0.0319659	60
Biological process	Innate Immune Response Activating Cell Surface Receptor Signaling Pathway	1	0.00958977	18
Biological process	Small Molecule Metabolic Process	1	0.184869	347
Biological process	Exocytosis	1	0.0442195	83
Biological process	Nucleoside Phosphate Biosynthetic Process	1	0.043154	81
Biological process	Rac Protein Signal Transduction	1	0.00799148	15
Biological process	Nucleoside Bisphosphate Biosynthetic Process	1	0.0106553	20
Biological process	Modulation By Host Of Symbiont Process	1	0.00852424	16
Biological process	Axon Development	1	0.036228	68
Biological process	Carbohydrate Derivative Metabolic Process	1	0.105487	198
Biological process	Dendritic Spine Development	1	0.00852424	16
Biological process	Monocarboxylic Acid Metabolic Process	1	0.0586042	110
Biological process	Regulation Of Growth	1	0.0420884	79
Biological process	Mitotic Cell Cycle	1	0.0580714	109
Biological process	Mrna Catabolic Process	1	0.0127864	24
Biological process	Nucleoside Monophosphate Metabolic Process	1	0.0101225	19
Biological process	Jnk Cascade	1	0.0106553	20
Biological process	Peptidyl Lysine Modification	1	0.0101225	19
Biological process	Cognition	1	0.0191795	36
Biological process	Response To Growth Factor	1	0.0538093	101
Biological process	Regulation Of Transporter Activity	1	0.0229089	43
Biological process	Blood Vessel Morphogenesis	1	0.0490144	92
Biological process	Ensheathment Of Neurons	1	0.0127864	24
Biological process	Establishment Of Protein Localization To Endoplasmic Reticulum	1	0.00799148	15
Biological process	Myeloid Leukocyte Differentiation	1	0.0133191	25
Biological process	Growth	1	0.0607352	114
Biological process	Ncrna Metabolic Process	1	0.0218434	41
Biological process	Viral Process	1	0.0436867	82
Biological process	Locomotory Behavior	1	0.0127864	24
Biological process	Monocarboxylic Acid Biosynthetic Process	1	0.0186468	35
Biological process	Rhythmic Process	1	0.0149174	28
Biological process	Regulation Of Jnk Cascade	1	0.00852424	16
Biological process	Cell Matrix Adhesion	1	0.0293021	55
Biological process	Forebrain Development	1	0.0218434	41
Biological process	Regulation Of Cation Channel Activity	1	0.00905701	17
Biological process	Cell Activation Involved In Immune Response	1	0.0293021	55
Biological process	Cellular Ketone Metabolic Process	1	0.0165157	31
Biological process	Negative Regulation Of Immune System Process	1	0.0367608	69
Biological process	Positive Regulation Of Response To External Stimulus	1	0.0559403	105
Biological process	Cellular Macromolecule Biosynthetic Process	1	0.0788492	148
Biological process	Protein Modification By Small Protein Conjugation Or Removal	1	0.045285	85
Biological process	Cell Surface Receptor Signaling Pathway Involved In Cell Cell Signaling	1	0.0319659	60
Biological process	Neuron Development	1	0.0735216	138
Biological process	Positive Regulation Of Actin Filament Bundle Assembly	1	0.00799148	15
Biological process	Vesicle Mediated Transport To The Plasma Membrane	1	0.0191795	36
Biological process	Regulation Of Lamellipodium Organization	1	0.0138519	26
Biological process	Glycoprotein Biosynthetic Process	1	0.015983	30
Biological process	Nuclear Chromosome Segregation	1	0.0154502	29
Biological process	Regulation Of Transmembrane Receptor Protein Serine Threonine Kinase Signaling Pathway	1	0.0111881	21
Biological process	Regulation Of Leukocyte Migration	1	0.02504	47
Biological process	Secondary Alcohol Metabolic Process	1	0.0154502	29
Biological process	Vasculature Development	1	0.054342	102
Biological process	Regulation Of Cellular Macromolecule Biosynthetic Process	1	0.0367608	69
Biological process	Cytoskeleton Dependent Cytokinesis	1	0.0149174	28
Biological process	Activation Of Innate Immune Response	1	0.0229089	43
Biological process	Protein Dephosphorylation	1	0.0266383	50
Biological process	Cell Morphogenesis Involved In Differentiation	1	0.0442195	83
Biological process	Regulation Of Cell Matrix Adhesion	1	0.0170485	32
Biological process	Regulation Of Calcium Ion Transmembrane Transporter Activity	1	0.00852424	16
Biological process	Organonitrogen Compound Biosynthetic Process	1	0.145978	274
Biological process	Synaptic Vesicle Recycling	1	0.0117208	22
Biological process	Regulation Of Receptor Mediated Endocytosis	1	0.0154502	29
Biological process	Epithelial Cell Development	1	0.0186468	35
Biological process	Response To Topologically Incorrect Protein	1	0.0202451	38
Biological process	Organic Acid Metabolic Process	1	0.101225	190
Biological process	Tube Development	1	0.070325	132
Biological process	Regulation Of Exocytosis	1	0.027171	51
Biological process	Phosphatidylcholine Metabolic Process	1	0.0106553	20
Biological process	Regulation Of Cell Substrate Adhesion	1	0.0314331	59
Biological process	Lymphocyte Migration	1	0.00958977	18
Biological process	G Protein Coupled Receptor Signaling Pathway	1	0.0415557	78
Biological process	Positive Regulation Of Exocytosis	1	0.0127864	24
Biological process	Midbrain Development	1	0.00958977	18
Biological process	Positive Regulation Of Defense Response	1	0.0404901	76
Biological process	Striated Muscle Cell Differentiation	1	0.0202451	38
Biological process	Rna Catabolic Process	1	0.0138519	26
Biological process	Positive Regulation Of Chemotaxis	1	0.0138519	26
Biological process	Negative Regulation Of Proteolysis	1	0.0367608	69
Biological process	Substantia Nigra Development	1	0.00905701	17
Biological process	Neural Nucleus Development	1	0.00905701	17
Biological process	Positive Regulation Of Organelle Assembly	1	0.00958977	18
Biological process	Positive Regulation Of Nervous System Development	1	0.0170485	32
Biological process	Negative Regulation Of Cell Differentiation	1	0.0303676	57
Biological process	Regulation Of Anatomical Structure Morphogenesis	1	0.072456	136
Biological process	Cellular Response To Peptide	1	0.034097	64
Biological process	Tube Morphogenesis	1	0.0591369	111
Biological process	Nucleoside Triphosphate Metabolic Process	1	0.0351625	66
Biological process	Regulation Of Wnt Signaling Pathway	1	0.018114	34
Biological process	Generation Of Precursor Metabolites And Energy	1	0.0628663	118
Biological process	Positive Regulation Of Neurogenesis	1	0.0165157	31
Biological process	Generation Of Neurons	1	0.0836441	157
Biological process	Taxis	1	0.0479489	90
Biological process	Viral Life Cycle	1	0.0346297	65
Biological process	Sterol Homeostasis	1	0.00799148	15
Biological process	Organic Acid Biosynthetic Process	1	0.0287693	54
Biological process	Regulation Of Hydrolase Activity	1	0.104422	196
Biological process	Mitotic Cell Cycle Process	1	0.0479489	90
Biological process	Type I Interferon Production	1	0.0101225	19
Biological process	Cellular Response To Topologically Incorrect Protein	1	0.0117208	22
Biological process	Cell Cycle	1	0.101225	190
Biological process	Erad Pathway	1	0.0106553	20
Biological process	Energy Derivation By Oxidation Of Organic Compounds	1	0.0426212	80
Biological process	Amide Biosynthetic Process	1	0.0761854	143
Biological process	Substrate Adhesion Dependent Cell Spreading	1	0.0165157	31
Biological process	Nik Nf Kappab Signaling	1	0.00905701	17
Biological process	Regulation Of Nik Nf Kappab Signaling	1	0.00905701	17
Biological process	Establishment Of Protein Localization To Plasma Membrane	1	0.00799148	15
Biological process	Export From Cell	1	0.0831113	156
Biological process	Positive Regulation Of Translation	1	0.0133191	25
Biological process	Anatomical Structure Formation Involved In Morphogenesis	1	0.0767182	144
Biological process	Mitochondrion Organization	1	0.052211	98
Biological process	Positive Regulation Of Protein Localization To Membrane	1	0.0127864	24
Biological process	Aging	1	0.0213106	40
Biological process	Regulation Of Cell Cycle Process	1	0.0356953	67
Biological process	Smooth Muscle Contraction	1	0.00958977	18
Biological process	Regulation Of Cellular Response To Growth Factor Stimulus	1	0.0175812	33
Biological process	Negative Regulation Of Cellular Catabolic Process	1	0.0186468	35
Biological process	Regulation Of Cell Projection Assembly	1	0.0239744	45
Biological process	Cellular Response To Stress	1	0.117208	220
Biological process	Cell Substrate Adhesion	1	0.043154	81
Biological process	Mesenchymal Cell Differentiation	1	0.0154502	29
Biological process	Central Nervous System Development	1	0.0713905	134
Biological process	Peptide Biosynthetic Process	1	0.0580714	109
Biological process	Ameboidal Type Cell Migration	1	0.045285	85
Biological process	Organic Hydroxy Compound Metabolic Process	1	0.0436867	82
Biological process	Leukocyte Cell Cell Adhesion	1	0.0351625	66
Biological process	Amino Acid Activation	1	0.0117208	22
Biological process	Receptor Mediated Endocytosis	1	0.0367608	69
Biological process	Small Gtpase Mediated Signal Transduction	1	0.0548748	103
Biological process	Entry Into Host	1	0.0170485	32
Biological process	Atp Metabolic Process	1	0.0282365	53
Biological process	Organophosphate Metabolic Process	1	0.112946	212
Biological process	Cellular Response To Peptide Hormone Stimulus	1	0.0293021	55
Biological process	Positive Regulation Of Protein Serine Threonine Kinase Activity	1	0.015983	30
Biological process	Cell Cycle Phase Transition	1	0.0255727	48
Biological process	External Encapsulating Structure Organization	1	0.0191795	36
Biological process	Gliogenesis	1	0.0239744	45
Biological process	Protein Exit From Endoplasmic Reticulum	1	0.00799148	15
Biological process	Positive Regulation Of Gene Expression	1	0.0825786	155
Biological process	Cell Cycle Process	1	0.0713905	134
Biological process	Arp2 3 Complex Mediated Actin Nucleation	1	0.0101225	19
Biological process	Regulation Of Mitotic Cell Cycle	1	0.0234417	44
Biological process	Cellular Response To Chemical Stress	1	0.0324987	61
Biological process	Behavior	1	0.0351625	66
Biological process	Vesicle Docking	1	0.00905701	17
Biological process	Negative Regulation Of Immune Effector Process	1	0.0133191	25
Biological process	Positive Regulation Of Catalytic Activity	1	0.0889718	167
Biological process	Negative Regulation Of Cellular Component Organization	1	0.0628663	118
Biological process	Focal Adhesion Assembly	1	0.0122536	23
Biological process	Glial Cell Development	1	0.0101225	19
Biological process	Regulation Of Leukocyte Differentiation	1	0.0143847	27
Biological process	Polyol Metabolic Process	1	0.00958977	18
Biological process	Positive Regulation Of Transcription By Rna Polymerase Ii	1	0.0287693	54
Biological process	Negative Regulation Of Peptidase Activity	1	0.0298348	56
Biological process	Vesicle Mediated Transport	1	0.186468	350
Biological process	Positive Regulation Of Cell Development	1	0.0266383	50
Biological process	Organophosphate Biosynthetic Process	1	0.070325	132
Biological process	Regulation Of Lipid Biosynthetic Process	1	0.0106553	20
Biological process	Regulation Of Defense Response	1	0.0676612	127
Biological process	Regulation Of Cell Cycle	1	0.0527437	99
Biological process	Cellular Response To Oxygen Containing Compound	1	0.101225	190
Biological process	Positive Regulation Of Intracellular Signal Transduction	1	0.0777837	146
Biological process	Phosphatidylinositol 3 Kinase Signaling	1	0.0117208	22
Biological process	Mitotic Spindle Organization	1	0.0127864	24
Biological process	Nucleotide Phosphorylation	1	0.0111881	21
Biological process	Interleukin 1 Production	1	0.00799148	15
Biological process	Transforming Growth Factor Beta Receptor Signaling Pathway	1	0.0165157	31
Biological process	Synapse Organization	1	0.0309004	58
Biological process	Positive Regulation Of Cellular Component Biogenesis	1	0.0532765	100
Biological process	Lipid Catabolic Process	1	0.0277038	52
Biological process	Cell Adhesion	1	0.128396	241
Biological process	Regulation Of Neuron Differentiation	1	0.00852424	16
Biological process	Mitotic Cell Cycle Phase Transition	1	0.0207778	39
Biological process	Protein Localization To Plasma Membrane	1	0.0415557	78
Biological process	Cellular Lipid Metabolic Process	1	0.0863079	162
Biological process	Cholesterol Efflux	1	0.00852424	16
Biological process	Nucleoside Triphosphate Biosynthetic Process	1	0.0202451	38
Biological process	Regulation Of Protein Binding	1	0.0207778	39
Biological process	Regulation Of Stress Activated Protein Kinase Signaling Cascade	1	0.0143847	27
Biological process	Cellular Response To Unfolded Protein	1	0.00905701	17
Biological process	Regulation Of Actin Filament Organization	1	0.0383591	72
Biological process	Lipid Metabolic Process	1	0.111348	209
Biological process	Small Molecule Biosynthetic Process	1	0.0495471	93
Biological process	Cellular Component Morphogenesis	1	0.0564731	106
Biological process	Mitotic Cytokinesis	1	0.00905701	17
Biological process	Lipid Biosynthetic Process	1	0.0559403	105
Biological process	Transmembrane Receptor Protein Serine Threonine Kinase Signaling Pathway	1	0.0229089	43
Biological process	Sister Chromatid Segregation	1	0.0117208	22
Biological process	Positive Regulation Of Cytokine Production	1	0.0394246	74
Biological process	Organophosphate Catabolic Process	1	0.0154502	29
Biological process	Actin Nucleation	1	0.0111881	21
Biological process	Aerobic Respiration	1	0.0319659	60
Biological process	Synaptic Signaling	1	0.0436867	82
Biological process	Monosaccharide Metabolic Process	1	0.027171	51
Biological process	Neurotransmitter Secretion	1	0.0111881	21
Biological process	Telencephalon Development	1	0.0154502	29
Biological process	Cell Cycle G1 S Phase Transition	1	0.0133191	25
Biological process	Presynaptic Endocytosis	1	0.00958977	18
Biological process	Cell Cell Signaling By Wnt	1	0.0261055	49
Biological process	Sterol Metabolic Process	1	0.0138519	26
Biological process	Defense Response To Other Organism	1	0.104955	197
Biological process	Regulation Of Lamellipodium Assembly	1	0.0101225	19
Biological process	Actin Cytoskeleton Reorganization	1	0.0165157	31
Biological process	Cellular Respiration	1	0.0351625	66
Biological process	Cell Cell Adhesion	1	0.0772509	145
Biological process	Calcium Ion Homeostasis	1	0.0287693	54
Biological process	Positive Regulation Of Leukocyte Proliferation	1	0.0170485	32
Biological process	Cell Part Morphogenesis	1	0.0511454	96
Biological process	Positive Regulation Of Gtpase Activity	1	0.0202451	38
Biological process	Negative Regulation Of Cysteine Type Endopeptidase Activity	1	0.00799148	15
Biological process	Negative Regulation Of Biosynthetic Process	1	0.0495471	93
Biological process	Regulation Of Neuron Projection Development	1	0.0319659	60
Biological process	Response To Oxygen Containing Compound	1	0.145978	274
Biological process	Cell Junction Organization	1	0.0639318	120
Biological process	Lymphocyte Activation Involved In Immune Response	1	0.0154502	29
Biological process	Vascular Process In Circulatory System	1	0.0303676	57
Biological process	Acute Phase Response	1	0.0106553	20
Biological process	Positive Regulation Of Rna Metabolic Process	1	0.0554076	104
Biological process	Regulation Of Tube Size	1	0.0149174	28
Biological process	Negative Regulation Of Cell Development	1	0.0127864	24
Biological process	Heterocycle Catabolic Process	1	0.0255727	48
Biological process	Cell Substrate Junction Organization	1	0.0175812	33
Biological process	Cytosolic Transport	1	0.0255727	48
Biological process	Regulation Of Intracellular Protein Transport	1	0.0287693	54
Biological process	Nuclear Export	1	0.0122536	23
Biological process	Regulation Of Carbohydrate Metabolic Process	1	0.0143847	27
Biological process	Dephosphorylation	1	0.0346297	65
Biological process	Negative Regulation Of Protein Metabolic Process	1	0.0948322	178
Biological process	Positive Regulation Of Protein Localization To Cell Periphery	1	0.00905701	17
Biological process	Innate Immune Response	1	0.0889718	167
Biological process	Regulation Of Cell Cycle Phase Transition	1	0.0186468	35
Biological process	Phenol Containing Compound Metabolic Process	1	0.00852424	16
Biological process	Positive Regulation Of Catabolic Process	1	0.0447523	84
Biological process	Positive Regulation Of T Cell Proliferation	1	0.0117208	22
Biological process	Positive Regulation Of Protein Binding	1	0.0101225	19
Biological process	Innate Immune Response Activating Signaling Pathway	1	0.0202451	38
Biological process	Regulation Of Protein Dephosphorylation	1	0.0133191	25
Biological process	Positive Regulation Of Substrate Adhesion Dependent Cell Spreading	1	0.0101225	19
Biological process	Positive Regulation Of Epithelial Cell Migration	1	0.0197123	37
Biological process	Negative Regulation Of Catabolic Process	1	0.0229089	43
Biological process	Regulation Of Endocytosis	1	0.0303676	57
Biological process	Regulation Of Transport	1	0.172083	323
Biological process	Post Transcriptional Regulation Of Gene Expression	1	0.0372936	70
Biological process	Regulation Of Trans Synaptic Signaling	1	0.027171	51
Biological process	Epithelial To Mesenchymal Transition	1	0.0117208	22
Biological process	Establishment Of Protein Localization To Membrane	1	0.0314331	59
Biological process	Vesicle Mediated Transport In Synapse	1	0.0261055	49
Biological process	Negative Regulation Of Catalytic Activity	1	0.070325	132
Biological process	Glial Cell Differentiation	1	0.0175812	33
Biological process	Response To Peptide	1	0.0463506	87
Biological process	Cellular Response To Insulin Stimulus	1	0.0218434	41
Biological process	Response To Corticosteroid	1	0.0133191	25
Biological process	Positive Regulation Of Cell Substrate Adhesion	1	0.0197123	37
Biological process	Cell Cell Junction Organization	1	0.0223761	42
Biological process	Regulation Of Dephosphorylation	1	0.015983	30
Biological process	Regulation Of Cell Differentiation	1	0.0809803	152
Biological process	Ribonucleoside Monophosphate Metabolic Process	1	0.00799148	15
Biological process	Epidermis Development	1	0.0213106	40
Biological process	Protein Lipid Complex Subunit Organization	1	0.0101225	19
Biological process	Multicellular Organism Reproduction	1	0.0426212	80
Biological process	Regulation Of Multicellular Organismal Development	1	0.0788492	148
Biological process	Positive Regulation Of Leukocyte Migration	1	0.0175812	33
Biological process	Selective Autophagy	1	0.0101225	19
Biological process	Regulation Of Catalytic Activity	1	0.165157	310
Biological process	Negative Regulation Of Leukocyte Cell Cell Adhesion	1	0.00799148	15
Biological process	B Cell Receptor Signaling Pathway	1	0.0106553	20
Biological process	Dendrite Morphogenesis	1	0.00958977	18
Biological process	Positive Regulation Of Leukocyte Chemotaxis	1	0.0111881	21
Biological process	Positive Regulation Of Cellular Component Organization	1	0.107619	202
Biological process	Icosanoid Metabolic Process	1	0.0117208	22
Biological process	Response To Ionizing Radiation	1	0.00852424	16
Biological process	Fibroblast Migration	1	0.00799148	15
Biological process	Morphogenesis Of An Epithelium	1	0.0298348	56
Biological process	Positive Regulation Of Autophagy	1	0.0117208	22
Biological process	Endothelium Development	1	0.0143847	27
Biological process	Positive Regulation Of Cell Projection Organization	1	0.0351625	66
Biological process	Regulation Of Phosphoprotein Phosphatase Activity	1	0.00905701	17
Biological process	Negative Regulation Of Viral Process	1	0.00905701	17
Biological process	Granulocyte Migration	1	0.015983	30
Biological process	Glucose Metabolic Process	1	0.0191795	36
Biological process	Atp Biosynthetic Process	1	0.015983	30
Biological process	Ribonucleoside Diphosphate Metabolic Process	1	0.0133191	25
Biological process	Positive Regulation Of Transmembrane Transport	1	0.0197123	37
Biological process	Regulation Of Cell Size	1	0.018114	34
Biological process	Positive Regulation Of Proteasomal Protein Catabolic Process	1	0.00799148	15
Biological process	Amide Metabolic Process	1	0.100693	189
Biological process	Positive Regulation Of Mononuclear Cell Migration	1	0.00799148	15
Biological process	Synaptic Vesicle Exocytosis	1	0.00958977	18
Biological process	Positive Regulation Of Intracellular Protein Transport	1	0.0202451	38
Biological process	Triglyceride Metabolic Process	1	0.00958977	18
Biological process	Respiratory System Development	1	0.00958977	18
Biological process	Positive Regulation Of Transferase Activity	1	0.0410229	77
Biological process	Secretion	1	0.0857752	161
Biological process	Cell Cell Signaling	1	0.0942994	177
Biological process	Response To Nitrogen Compound	1	0.10602	199
Biological process	Regulation Of Extent Of Cell Growth	1	0.00852424	16
Biological process	Regulation Of Monoatomic Ion Transmembrane Transport	1	0.0330314	62
Biological process	Carbohydrate Derivative Catabolic Process	1	0.0133191	25
Biological process	Negative Regulation Of Extrinsic Apoptotic Signaling Pathway	1	0.00905701	17
Biological process	Positive Regulation Of Protein Modification Process	1	0.0681939	128
Biological process	Learning	1	0.00852424	16
Biological process	Proteolysis	1	0.163559	307
Biological process	Immune System Development	1	0.00905701	17
Biological process	Lamellipodium Organization	1	0.0191795	36
Biological process	Positive Regulation Of Molecular Function	1	0.122003	229
Biological process	Circulatory System Process	1	0.0527437	99
Biological process	Regulation Of Nervous System Process	1	0.00958977	18
Biological process	Positive Regulation Of Proteolysis Involved In Protein Catabolic Process	1	0.0106553	20
Biological process	Regulation Of Small Molecule Metabolic Process	1	0.0245072	46
Biological process	Protein Localization To Cell Periphery	1	0.0442195	83
Biological process	Carbohydrate Metabolic Process	1	0.0591369	111
Biological process	Negative Regulation Of Gene Expression	1	0.061268	115
Biological process	Response To Lipid	1	0.0644646	121
Biological process	Amino Acid Catabolic Process	1	0.0117208	22
Biological process	Regulation Of Calcium Ion Transmembrane Transport	1	0.0165157	31
Biological process	Regulation Of Mitotic Cell Cycle Phase Transition	1	0.0154502	29
Biological process	Cell Projection Organization	1	0.111881	210
Biological process	Positive Regulation Of Response To Biotic Stimulus	1	0.0303676	57
Biological process	Biological Process Involved In Interaction With Host	1	0.02504	47
Biological process	Regulation Of Microtubule Based Process	1	0.0197123	37
Biological process	Tissue Remodeling	1	0.0143847	27
Biological process	Formation Of Primary Germ Layer	1	0.00852424	16
Biological process	Biogenic Amine Metabolic Process	1	0.00799148	15
Biological process	Canonical Wnt Signaling Pathway	1	0.0154502	29
Biological process	Regulation Of Axonogenesis	1	0.0117208	22
Biological process	Endothelial Cell Development	1	0.0127864	24
Biological process	Tissue Migration	1	0.0346297	65
Biological process	Regulation Of Monoatomic Ion Transport	1	0.043154	81
Biological process	Regulation Of Cellular Component Biogenesis	1	0.0985615	185
Biological process	Defense Response	1	0.153436	288
Biological process	Regulation Of Protein Localization To Membrane	1	0.0234417	44
Biological process	Regulation Of Hemopoiesis	1	0.0197123	37
Biological process	Positive Regulation Of Calcium Ion Transmembrane Transport	1	0.00905701	17
Biological process	Regulation Of Insulin Receptor Signaling Pathway	1	0.0101225	19
Biological process	Intracellular Protein Transport	1	0.112946	212
Biological process	Insulin Receptor Signaling Pathway	1	0.0127864	24
Biological process	Response To Steroid Hormone	1	0.0239744	45
Biological process	Myeloid Cell Differentiation	1	0.0309004	58
Biological process	Mast Cell Mediated Immunity	1	0.00958977	18
Biological process	Regulation Of Gtpase Activity	1	0.0330314	62
Biological process	Positive Regulation Of Peptidyl Serine Phosphorylation	1	0.00905701	17
Biological process	Axon Extension	1	0.0101225	19
Biological process	Cellular Response To Nitrogen Compound	1	0.0639318	120
Biological process	Viral Gene Expression	1	0.00852424	16
Biological process	Regulation Of Transferase Activity	1	0.070325	132
Biological process	Positive Regulation Of Supramolecular Fiber Organization	1	0.0213106	40
Biological process	Leukocyte Chemotaxis	1	0.0223761	42
Biological process	Locomotion	1	0.114012	214
Biological process	Cerebral Cortex Development	1	0.00905701	17
Biological process	Neurotransmitter Transport	1	0.0138519	26
Biological process	Amino Acid Metabolic Process	1	0.0346297	65
Biological process	Positive Regulation Of Phosphorylation	1	0.0586042	110
Biological process	Response To Peptide Hormone	1	0.0399574	75
Biological process	Regulation Of Nervous System Development	1	0.0255727	48
Biological process	Response To Organic Cyclic Compound	1	0.0735216	138
Biological process	B Cell Activation	1	0.0191795	36
Biological process	Ras Protein Signal Transduction	1	0.0410229	77
Biological process	Leukocyte Differentiation	1	0.0298348	56
Biological process	Regulation Of Actin Filament Based Process	1	0.0490144	92
Biological process	Establishment Of Protein Localization	1	0.188066	353
Biological process	Regulation Of Cellular Catabolic Process	1	0.0639318	120
Biological process	Epithelial Cell Proliferation	1	0.0266383	50
Biological process	Regulation Of Carbohydrate Biosynthetic Process	1	0.00799148	15
Biological process	Response To Molecule Of Bacterial Origin	1	0.0277038	52
Biological process	Cell Morphogenesis	1	0.0756526	142
Biological process	Positive Regulation Of Coagulation	1	0.00905701	17
Biological process	Regulation Of Transmembrane Transport	1	0.0447523	84
Biological process	Regulation Of Peptidyl Serine Phosphorylation	1	0.0122536	23
Biological process	Negative Regulation Of Growth	1	0.0143847	27
Biological process	Regulation Of Phosphatase Activity	1	0.0101225	19
Biological process	Protein Maturation	1	0.0351625	66
Biological process	Regulation Of Cell Development	1	0.0463506	87
Biological process	Postsynapse Organization	1	0.0127864	24
Biological process	Cell Junction Assembly	1	0.0356953	67
Biological process	Regulation Of Leukocyte Chemotaxis	1	0.0138519	26
Biological process	Lipoprotein Metabolic Process	1	0.00799148	15
Biological process	Positive Regulation Of Cytoskeleton Organization	1	0.0213106	40
Biological process	Proton Motive Force Driven Atp Synthesis	1	0.0133191	25
Biological process	Smooth Muscle Cell Migration	1	0.00799148	15
Biological process	Pyrimidine Containing Compound Metabolic Process	1	0.00799148	15
Biological process	Regulation Of Intracellular Transport	1	0.0404901	76
Biological process	Muscle Cell Development	1	0.0143847	27
Biological process	Negative Regulation Of Endopeptidase Activity	1	0.0218434	41
Biological process	In Utero Embryonic Development	1	0.018114	34
Biological process	Regulated Exocytosis	1	0.0277038	52
Biological process	Peptide Metabolic Process	1	0.0735216	138
Biological process	Intracellular Glucose Homeostasis	1	0.00958977	18
Biological process	Stem Cell Differentiation	1	0.0111881	21
Biological process	Response To Endogenous Stimulus	1	0.139052	261
Biological process	Regulation Of Response To External Stimulus	1	0.0953649	179
Biological process	Regulation Of Cytoskeleton Organization	1	0.063399	119
Biological process	Positive Regulation Of Calcium Ion Transport	1	0.0111881	21
Biological process	Localization Within Membrane	1	0.0831113	156
Biological process	Positive Regulation Of Inflammatory Response	1	0.0154502	29
Biological process	Monoatomic Anion Transport	1	0.00799148	15
Biological process	Regulation Of Neurotransmitter Transport	1	0.00852424	16
Biological process	Positive Regulation Of Intracellular Transport	1	0.02504	47
Biological process	Membrane Docking	1	0.015983	30
Biological process	Regulation Of Vasculature Development	1	0.0255727	48
Biological process	Regulation Of Cell Projection Organization	1	0.0580714	109
Biological process	Positive Regulation Of Wound Healing	1	0.0122536	23
Biological process	Endocytosis	1	0.0756526	142
Biological process	Regulation Of Myeloid Cell Differentiation	1	0.0117208	22
Biological process	Process Utilizing Autophagic Mechanism	1	0.0591369	111
Biological process	Positive Regulation Of Hydrolase Activity	1	0.052211	98
Biological process	Immune Response Regulating Cell Surface Receptor Signaling Pathway	1	0.0351625	66
Biological process	Positive Regulation Of Actin Filament Polymerization	1	0.00799148	15
Biological process	Positive Regulation Of Phosphorus Metabolic Process	1	0.0655301	123
Biological process	Spindle Assembly	1	0.00799148	15
Biological process	Positive Regulation Of Hemopoiesis	1	0.00799148	15
Biological process	Positive Regulation Of Cell Adhesion	1	0.0479489	90
Biological process	Regulation Of Epithelial Cell Migration	1	0.0261055	49
Biological process	Sterol Transport	1	0.0149174	28
Biological process	Regulation Of Leukocyte Proliferation	1	0.0245072	46
Biological process	Positive Regulation Of Kinase Activity	1	0.0324987	61
Biological process	Positive Regulation Of Synaptic Transmission	1	0.00799148	15
Biological process	Developmental Cell Growth	1	0.0170485	32
Biological process	Granulocyte Chemotaxis	1	0.0149174	28
Biological process	Cellular Response To Oxidative Stress	1	0.0245072	46
Biological process	Regulation Of Canonical Wnt Signaling Pathway	1	0.0138519	26
Biological process	Response To Heat	1	0.00905701	17
Biological process	Regulation Of Lymphocyte Migration	1	0.00799148	15
Biological process	Mitotic Sister Chromatid Segregation	1	0.0111881	21
Biological process	Regulation Of Organelle Organization	1	0.116676	219
Biological process	Leukocyte Apoptotic Process	1	0.00905701	17
Biological process	Developmental Process Involved In Reproduction	1	0.0420884	79
Biological process	Regulation Of Signaling Receptor Activity	1	0.0101225	19
Biological process	Pallium Development	1	0.0127864	24
Biological process	Macrophage Activation	1	0.0106553	20
Biological process	Response To Oxidative Stress	1	0.0372936	70
Biological process	Protein Localization To Extracellular Region	1	0.0372936	70
Biological process	Cell Adhesion Mediated By Integrin	1	0.0127864	24
Biological process	Regulation Of Cell Growth	1	0.0319659	60
Biological process	Sexual Reproduction	1	0.0426212	80
Biological process	Response To Organophosphorus	1	0.00852424	16
Biological process	Regulation Of Inflammatory Response	1	0.0372936	70
Biological process	Reproduction	1	0.072456	136
Biological process	Actin Filament Depolymerization	1	0.0106553	20
Biological process	Cellular Response To Molecule Of Bacterial Origin	1	0.0143847	27
Biological process	Negative Regulation Of Molecular Function	1	0.0900373	169
Biological process	Synapse Assembly	1	0.00799148	15
Biological process	Calcium Ion Transmembrane Transport	1	0.0266383	50
Biological process	Regulation Of Regulated Secretory Pathway	1	0.0154502	29
Biological process	Mitotic Nuclear Division	1	0.0175812	33
Biological process	Nervous System Process	1	0.052211	98
Biological process	Retrograde Vesicle Mediated Transport Golgi To Endoplasmic Reticulum	1	0.00852424	16
Biological process	Digestive System Process	1	0.00958977	18
Biological process	Protein Homooligomerization	1	0.0143847	27
Biological process	Phagocytosis	1	0.0388918	73
Biological process	Ubiquitin Dependent Erad Pathway	1	0.00958977	18
Biological process	Regulation Of Protein Targeting	1	0.0106553	20
Biological process	Positive Regulation Of Cell Cell Adhesion	1	0.0261055	49
Biological process	Cellular Response To Carbohydrate Stimulus	1	0.00852424	16
Biological process	Vacuolar Localization	1	0.0111881	21
Biological process	Regulation Of System Process	1	0.0378263	71
Biological process	Regulation Of Protein Localization To Plasma Membrane	1	0.0154502	29
Biological process	Alpha Amino Acid Catabolic Process	1	0.00905701	17
Biological process	Organelle Disassembly	1	0.0149174	28
Biological process	Response To Osmotic Stress	1	0.0101225	19
Biological process	Digestion	1	0.0101225	19
Biological process	Amine Metabolic Process	1	0.00905701	17
Biological process	Inflammatory Response To Antigenic Stimulus	1	0.0101225	19
Biological process	Regulation Of Cellular Response To Insulin Stimulus	1	0.0111881	21
Biological process	Cellular Homeostasis	1	0.0671284	126
Biological process	Regulation Of Membrane Potential	1	0.02504	47
Biological process	Regulation Of Cell Cycle G1 S Phase Transition	1	0.0101225	19
Biological process	Inflammatory Response	1	0.0756526	142
Biological process	Organonitrogen Compound Catabolic Process	1	0.123069	231
Biological process	Regulation Of Extrinsic Apoptotic Signaling Pathway	1	0.0149174	28
Biological process	Zymogen Activation	1	0.0101225	19
Biological process	Biological Process Involved In Interaction With Symbiont	1	0.0154502	29
Biological process	Response To Carbohydrate	1	0.015983	30
Biological process	Stress Activated Protein Kinase Signaling Cascade	1	0.0191795	36
Biological process	Supramolecular Fiber Organization	1	0.0958977	180
Biological process	Regulation Of Sodium Ion Transport	1	0.00799148	15
Biological process	Positive Regulation Of Immune Effector Process	1	0.0314331	59
Biological process	Response To Ketone	1	0.0170485	32
Biological process	Positive Regulation Of Locomotion	1	0.0575386	108
Biological process	Myeloid Leukocyte Mediated Immunity	1	0.015983	30
Biological process	Sensory Organ Development	1	0.0149174	28
Biological process	Response To Temperature Stimulus	1	0.0143847	27
Biological process	Regeneration	1	0.0154502	29
Biological process	Regulation Of Defense Response To Virus	1	0.00799148	15
Biological process	Positive Regulation Of Endothelial Cell Migration	1	0.0122536	23
Biological process	Cytoskeleton Organization	1	0.132658	249
Biological process	Cell Chemotaxis	1	0.0287693	54
Biological process	Endoplasmic Reticulum Organization	1	0.0149174	28
Biological process	Homeostatic Process	1	0.129995	244
Biological process	Import Into Cell	1	0.018114	34
Biological process	Neuron Projection Guidance	1	0.0111881	21
Biological process	Actin Filament Organization	1	0.0644646	121
Biological process	Positive Regulation Of Cell Population Proliferation	1	0.054342	102
Biological process	Inositol Lipid Mediated Signaling	1	0.0143847	27
Biological process	Gastrulation	1	0.0111881	21
Biological process	Cellular Response To Organic Cyclic Compound	1	0.0415557	78
Biological process	Steroid Metabolic Process	1	0.0234417	44
Biological process	Autophagy Of Mitochondrion	1	0.0101225	19
Biological process	Regulation Of Peptidase Activity	1	0.0495471	93
Biological process	Establishment Of Endothelial Barrier	1	0.0101225	19
Biological process	Cell Growth	1	0.0378263	71
Biological process	Negative Regulation Of Lymphocyte Activation	1	0.0111881	21
Biological process	Regulation Of Supramolecular Fiber Organization	1	0.0511454	96
Biological process	Response To Inorganic Substance	1	0.0532765	100
Biological process	Epithelial Cell Apoptotic Process	1	0.00905701	17
Biological process	Nucleoside Diphosphate Metabolic Process	1	0.0154502	29
Biological process	Positive Regulation Of Mapk Cascade	1	0.0324987	61
Biological process	Negative Regulation Of Actin Filament Depolymerization	1	0.00905701	17
Biological process	Carbohydrate Biosynthetic Process	1	0.0202451	38
Biological process	Protein Depolymerization	1	0.015983	30
Biological process	Biological Process Involved In Symbiotic Interaction	1	0.0388918	73
Biological process	Establishment Or Maintenance Of Cell Polarity	1	0.0255727	48
Biological process	Regulation Of Metal Ion Transport	1	0.034097	64
Biological process	Response To Insulin	1	0.0277038	52
Biological process	Developmental Growth Involved In Morphogenesis	1	0.0143847	27
Biological process	Regulation Of Vesicle Mediated Transport	1	0.0772509	145
Biological process	Protein Complex Oligomerization	1	0.0218434	41
Biological process	Vesicle Localization	1	0.0245072	46
Biological process	Cellular Response To Toxic Substance	1	0.0191795	36
Biological process	Detoxification	1	0.0191795	36
Biological process	Myeloid Cell Development	1	0.0101225	19
Biological process	Protein Localization To Cell Junction	1	0.0117208	22
Biological process	Negative Regulation Of Immune Response	1	0.0191795	36
Biological process	Vesicle Mediated Transport Between Endosomal Compartments	1	0.00799148	15
Biological process	Myeloid Leukocyte Activation	1	0.0261055	49
Biological process	Positive Regulation Of I Kappab Kinase Nf Kappab Signaling	1	0.0133191	25
Biological process	Positive Regulation Of Nucleocytoplasmic Transport	1	0.00852424	16
Biological process	Vesicle Budding From Membrane	1	0.015983	30
Biological process	Cellular Response To Hormone Stimulus	1	0.0474161	89
Biological process	Cellular Response To Xenobiotic Stimulus	1	0.0138519	26
Biological process	Response To Metal Ion	1	0.0367608	69
Biological process	Pattern Specification Process	1	0.00905701	17
Biological process	Glycosylation	1	0.0122536	23
Biological process	Negative Regulation Of Locomotion	1	0.0277038	52
Biological process	Cellular Response To Biotic Stimulus	1	0.0170485	32
Biological process	Osteoblast Differentiation	1	0.0127864	24
Biological process	Phospholipid Metabolic Process	1	0.0346297	65
Biological process	Leukocyte Proliferation	1	0.0303676	57
Biological process	Regulation Of Generation Of Precursor Metabolites And Energy	1	0.0117208	22
Biological process	Positive Regulation Of Response To Wounding	1	0.0138519	26
Biological process	Acute Inflammatory Response	1	0.0170485	32
Biological process	Regulation Of Protein Localization To Cell Periphery	1	0.0175812	33
Biological process	Negative Regulation Of Transport	1	0.0447523	84
Biological process	Regulation Of B Cell Activation	1	0.00852424	16
Biological process	T Cell Mediated Immunity	1	0.00958977	18
Biological process	Regulation Of Microtubule Cytoskeleton Organization	1	0.0154502	29
Biological process	I Kappab Kinase Nf Kappab Signaling	1	0.0197123	37
Biological process	Positive Regulation Of Vasculature Development	1	0.0138519	26
Biological process	Xenobiotic Metabolic Process	1	0.00852424	16
Biological process	Import Across Plasma Membrane	1	0.0138519	26
Biological process	Negative Regulation Of Epithelial Cell Proliferation	1	0.00958977	18
Biological process	Muscle Cell Proliferation	1	0.0143847	27
Biological process	Positive Regulation Of Epithelial Cell Proliferation	1	0.0101225	19
Biological process	Myeloid Cell Homeostasis	1	0.0165157	31
Biological process	Leukocyte Homeostasis	1	0.00958977	18
Biological process	Spindle Organization	1	0.015983	30
Biological process	Cell Cell Junction Assembly	1	0.0133191	25
Biological process	Positive Regulation Of Lymphocyte Activation	1	0.0234417	44
Biological process	Response To Purine Containing Compound	1	0.00905701	17
Biological process	Glycerophospholipid Metabolic Process	1	0.0277038	52
Biological process	Regulation Of Translational Initiation	1	0.0117208	22
Biological process	Response To Virus	1	0.0277038	52
Biological process	Protein Autophosphorylation	1	0.0186468	35
Biological process	Gamete Generation	1	0.0303676	57
Biological process	Metencephalon Development	1	0.00958977	18
Biological process	Regulation Of Muscle System Process	1	0.0218434	41
Biological process	Regulation Of Secretion	1	0.0586042	110
Biological process	Antigen Receptor Mediated Signaling Pathway	1	0.0197123	37
Biological process	Protein Targeting To Membrane	1	0.0149174	28
Biological process	Ossification	1	0.0213106	40
Biological process	Immunoglobulin Production	1	0.0255727	48
Biological process	Regulation Of Substrate Adhesion Dependent Cell Spreading	1	0.0122536	23
Biological process	Cellular Response To Type Ii Interferon	1	0.0127864	24
Biological process	Regulation Of Calcium Ion Transport	1	0.0218434	41
Biological process	Positive Regulation Of Map Kinase Activity	1	0.00799148	15
Biological process	Phagocytosis Recognition	1	0.00799148	15
Biological process	Long Chain Fatty Acid Transport	1	0.00799148	15
Biological process	Endothelial Cell Migration	1	0.0223761	42
Biological process	Regulation Of Anatomical Structure Size	1	0.0554076	104
Biological process	Negative Regulation Of Phosphorus Metabolic Process	1	0.0442195	83
Biological process	Microtubule Cytoskeleton Organization Involved In Mitosis	1	0.0154502	29
Biological process	Adp Metabolic Process	1	0.0101225	19
Biological process	Leukocyte Degranulation	1	0.0138519	26
Biological process	Smooth Muscle Cell Proliferation	1	0.0127864	24
Biological process	Protein Containing Complex Disassembly	1	0.0282365	53
Biological process	Muscle System Process	1	0.0330314	62
Biological process	Regulation Of Neurotransmitter Levels	1	0.015983	30
Biological process	T Cell Proliferation	1	0.0213106	40
Biological process	Maintenance Of Protein Location	1	0.00799148	15
Biological process	Mast Cell Activation	1	0.0111881	21
Biological process	Phospholipid Transport	1	0.0138519	26
Biological process	Defense Response To Symbiont	1	0.018114	34
Biological process	Response To Ethanol	1	0.0133191	25
Biological process	Negative Regulation Of Protein Catabolic Process	1	0.00958977	18
Biological process	Regulation Of Granulocyte Chemotaxis	1	0.00852424	16
Biological process	Signal Release	1	0.0346297	65
Biological process	Endothelial Cell Proliferation	1	0.0117208	22
Biological process	Potassium Ion Transport	1	0.00958977	18
Biological process	Regulation Of Hormone Secretion	1	0.018114	34
Biological process	Response To Type Ii Interferon	1	0.0143847	27
Biological process	Regulation Of Synaptic Plasticity	1	0.00958977	18
Biological process	Regulation Of Proteolysis	1	0.0729888	137
Biological process	Regulation Of Endopeptidase Activity	1	0.0410229	77
Biological process	Alpha Amino Acid Metabolic Process	1	0.0175812	33
Biological process	Sensory System Development	1	0.0117208	22
Biological process	Carbohydrate Catabolic Process	1	0.0175812	33
Biological process	Regulation Of Lymphocyte Differentiation	1	0.00799148	15
Biological process	Regulation Of Adaptive Immune Response	1	0.0170485	32
Biological process	Regulation Of Phosphatidylinositol 3 Kinase Signaling	1	0.00905701	17
Biological process	Muscle Contraction	1	0.0266383	50
Biological process	Insulin Secretion	1	0.0143847	27
Biological process	Hindbrain Development	1	0.0111881	21
Biological process	Vasoconstriction	1	0.00799148	15
Biological process	Myeloid Cell Activation Involved In Immune Response	1	0.0149174	28
Biological process	Glutathione Metabolic Process	1	0.0101225	19
Biological process	Hormone Transport	1	0.0229089	43
Biological process	Regulation Of Leukocyte Degranulation	1	0.00799148	15
Biological process	Regulation Of Ubiquitin Dependent Protein Catabolic Process	1	0.0127864	24
Biological process	Regulation Of Proteasomal Ubiquitin Dependent Protein Catabolic Process	1	0.0101225	19
Biological process	Regulation Of Endothelial Cell Migration	1	0.018114	34
Biological process	Production Of Molecular Mediator Involved In Inflammatory Response	1	0.0106553	20
Biological process	Positive Regulation Of Protein Polymerization	1	0.0111881	21
Biological process	Regulation Of Proteolysis Involved In Protein Catabolic Process	1	0.0197123	37
Biological process	Regulation Of Myeloid Leukocyte Mediated Immunity	1	0.0106553	20
Biological process	Regulation Of Proteasomal Protein Catabolic Process	1	0.0165157	31
Biological process	Positive Regulation Of Organelle Organization	1	0.0506127	95
Biological process	Regulation Of Hormone Levels	1	0.0330314	62

## Sheet: GSEA-BD-Recatome pathway
Table S2: Biologcal process of GSEA for BD. Related to Figure 2D
Category	Trem	Pvalue	Gene ratio	Count
Recatome pathway	Smooth Muscle Contraction	0.158607	0.00799148	15
Recatome pathway	Mitochondrial Protein Import	0.482897	0.00799148	15
Recatome pathway	Signal Amplification	0.788119	0.00799148	15
Recatome pathway	Rhoq Gtpase Cycle	0.923729	0.00799148	15
Recatome pathway	The Role Of Nef In Hiv 1 Replication And Disease Pathogenesis	0.27789	0.00799148	15
Recatome pathway	Nucleotide Excision Repair	0.450304	0.00799148	15
Recatome pathway	Eph Ephrin Mediated Repulsion Of Cells	0.494824	0.00799148	15
Recatome pathway	Citric Acid Cycle Tca Cycle	0.538614	0.00799148	15
Recatome pathway	Hiv Life Cycle	0.65567	0.00799148	15
Recatome pathway	Interleukin 3 Interleukin 5 And Gm Csf Signaling	0.984	0.00799148	15
Recatome pathway	Peptide Hormone Metabolism	0.158996	0.00852424	16
Recatome pathway	Dap12 Interactions	0.178645	0.00852424	16
Recatome pathway	Arachidonic Acid Metabolism	0.471459	0.00852424	16
Recatome pathway	Toll Like Receptor 9 Tlr9 Cascade	0.530488	0.00852424	16
Recatome pathway	Myd88 Independent Tlr4 Cascade	0.625755	0.00852424	16
Recatome pathway	Ire1Alpha Activates Chaperones	0.79922	0.00852424	16
Recatome pathway	Death Receptor Signaling	0.900192	0.00852424	16
Recatome pathway	Interferon Gamma Signaling	0.0182927	0.00852424	16
Recatome pathway	G Alpha Z Signalling Events	0.36811	0.00852424	16
Recatome pathway	Adora2B Mediated Anti Inflammatory Cytokines Production	0.370656	0.00852424	16
Recatome pathway	Gene And Protein Expression By Jak Stat Signaling After Interleukin 12 Stimulation	0.578512	0.00852424	16
Recatome pathway	Signaling By Erbb2	0.685072	0.00852424	16
Recatome pathway	Cellular Response To Starvation	0.812854	0.00852424	16
Recatome pathway	Rhobtb Gtpase Cycle	0.934694	0.00852424	16
Recatome pathway	Tbc Rabgaps	0.235412	0.00905701	17
Recatome pathway	Keratinization	0.229839	0.00905701	17
Recatome pathway	Formation Of The Cornified Envelope	0.229839	0.00905701	17
Recatome pathway	Drug Adme	0.253385	0.00905701	17
Recatome pathway	Rhoh Gtpase Cycle	0.327198	0.00905701	17
Recatome pathway	Negative Regulation Of The Pi3K Akt Network	0.53507	0.00905701	17
Recatome pathway	Rhoj Gtpase Cycle	0.624	0.00905701	17
Recatome pathway	Cell Junction Organization	0.705411	0.00905701	17
Recatome pathway	Nuclear Envelope Ne Reassembly	0.839623	0.00905701	17
Recatome pathway	Selenoamino Acid Metabolism	0.902778	0.00905701	17
Recatome pathway	Cooperation Of Pdcl Phlp1 And Tric Cct In G Protein Beta Folding	0.0695825	0.00905701	17
Recatome pathway	Cooperation Of Prefoldin And Tric Cct In Actin And Tubulin Folding	0.203704	0.00905701	17
Recatome pathway	Glucagon Like Peptide 1 Glp1 Regulates Insulin Secretion	0.189189	0.00905701	17
Recatome pathway	Rhod Gtpase Cycle	0.299029	0.00905701	17
Recatome pathway	Signaling By Braf And Raf1 Fusions	0.343558	0.00905701	17
Recatome pathway	Mitotic Prophase	0.776238	0.00905701	17
Recatome pathway	Recruitment Of Mitotic Centrosome Proteins And Complexes	0.917671	0.00905701	17
Recatome pathway	Aurka Activation By Tpx2	0.917671	0.00905701	17
Recatome pathway	Rho Gtpases Activate Pkns	0.949495	0.00905701	17
Recatome pathway	Class A 1 Rhodopsin Like Receptors	0.107071	0.00958977	18
Recatome pathway	Apoptotic Cleavage Of Cellular Proteins	0.196393	0.00958977	18
Recatome pathway	Costimulation By The Cd28 Family	0.227181	0.00958977	18
Recatome pathway	Activation Of Nmda Receptors And Postsynaptic Events	0.483806	0.00958977	18
Recatome pathway	Extra Nuclear Estrogen Signaling	0.549902	0.00958977	18
Recatome pathway	Resolution Of Sister Chromatid Cohesion	0.606	0.00958977	18
Recatome pathway	Visual Phototransduction	0.649123	0.00958977	18
Recatome pathway	Semaphorin Interactions	0.991952	0.00958977	18
Recatome pathway	Recycling Pathway Of L1	0.814286	0.00958977	18
Recatome pathway	Intrinsic Pathway For Apoptosis	0.993976	0.00958977	18
Recatome pathway	Signaling By Pdgf	0.254864	0.0101225	19
Recatome pathway	Pi Metabolism	0.507246	0.0101225	19
Recatome pathway	Ecm Proteoglycans	0.57115	0.0101225	19
Recatome pathway	Metabolism Of Steroids	0.616601	0.0101225	19
Recatome pathway	Influenza Infection	0.686117	0.0101225	19
Recatome pathway	Gpvi Mediated Activation Cascade	0.736196	0.0101225	19
Recatome pathway	Toll Like Receptor Tlr1 Tlr2 Cascade	0.871795	0.0101225	19
Recatome pathway	Formation Of Fibrin Clot Clotting Cascade	0.966797	0.0101225	19
Recatome pathway	G Protein Mediated Events	0.0839844	0.0101225	19
Recatome pathway	Oncogenic Mapk Signaling	0.377691	0.0101225	19
Recatome pathway	Hcmv Infection	0.424603	0.0101225	19
Recatome pathway	Activation Of The Mrna Upon Binding Of The Cap Binding Complex And Eifs And Subsequent Binding To 43S	0.505112	0.0101225	19
Recatome pathway	Interleukin 12 Signaling	0.714583	0.0101225	19
Recatome pathway	Cellular Response To Heat Stress	0.781818	0.0101225	19
Recatome pathway	Degradation Of The Extracellular Matrix	0.809055	0.0101225	19
Recatome pathway	Antigen Presentation Folding Assembly And Peptide Loading Of Class I Mhc	0.845691	0.0101225	19
Recatome pathway	Golgi Associated Vesicle Biogenesis	0.910973	0.0101225	19
Recatome pathway	G Alpha 12 13 Signalling Events	0.958763	0.0101225	19
Recatome pathway	Anchoring Of The Basal Body To The Plasma Membrane	0.937751	0.0101225	19
Recatome pathway	Signaling By Tgf Beta Receptor Complex	0.0478088	0.0106553	20
Recatome pathway	Signaling By Tgfb Family Members	0.0478088	0.0106553	20
Recatome pathway	Ephb Mediated Forward Signaling	0.366	0.0106553	20
Recatome pathway	Phase Ii Conjugation Of Compounds	0.412	0.0106553	20
Recatome pathway	Selective Autophagy	0.537285	0.0106553	20
Recatome pathway	Cytosolic Trna Aminoacylation	0.688	0.0106553	20
Recatome pathway	Signaling By Alk In Cancer	0.901437	0.0106553	20
Recatome pathway	Recruitment Of Numa To Mitotic Centrosomes	0.964	0.0106553	20
Recatome pathway	Gper1 Signaling	0.498047	0.0106553	20
Recatome pathway	Regulation Of Plk1 Activity At G2 M Transition	0.950476	0.0106553	20
Recatome pathway	Glucose Metabolism	0.963178	0.0106553	20
Recatome pathway	Amyloid Fiber Formation	0.0776699	0.0111881	21
Recatome pathway	Interleukin 4 And Interleukin 13 Signaling	0.268537	0.0111881	21
Recatome pathway	Unfolded Protein Response Upr	0.669339	0.0111881	21
Recatome pathway	Mitochondrial Biogenesis	0.78252	0.0111881	21
Recatome pathway	Glycerophospholipid Biosynthesis	0.0687623	0.0111881	21
Recatome pathway	Metabolism Of Water Soluble Vitamins And Cofactors	0.821803	0.0111881	21
Recatome pathway	Apoptotic Execution Phase	0.286561	0.0117208	22
Recatome pathway	Trans Golgi Network Vesicle Budding	0.779093	0.0117208	22
Recatome pathway	Interleukin 12 Family Signaling	0.817143	0.0117208	22
Recatome pathway	Slc Mediated Transmembrane Transport	0.811203	0.0117208	22
Recatome pathway	Rhob Gtpase Cycle	0.610417	0.0117208	22
Recatome pathway	Hsp90 Chaperone Cycle For Steroid Hormone Receptors Shr In The Presence Of Ligand	0.800399	0.0117208	22
Recatome pathway	Sars Cov 1 Host Interactions	0.129159	0.0122536	23
Recatome pathway	Signaling By Met	0.509054	0.0122536	23
Recatome pathway	Ion Channel Transport	0.0984848	0.0122536	23
Recatome pathway	Copi Dependent Golgi To Er Retrograde Traffic	0.0431373	0.0127864	24
Recatome pathway	Trna Aminoacylation	0.582375	0.0127864	24
Recatome pathway	Pyruvate Metabolism And Citric Acid Tca Cycle	0.712891	0.0127864	24
Recatome pathway	Eukaryotic Translation Initiation	0.173307	0.0127864	24
Recatome pathway	Sars Cov 2 Activates Modulates Innate And Adaptive Immune Responses	0.513078	0.0127864	24
Recatome pathway	Dna Repair	0.514523	0.0127864	24
Recatome pathway	Copi Independent Golgi To Er Retrograde Traffic	0.791253	0.0127864	24
Recatome pathway	Gpcr Ligand Binding	0.197959	0.0133191	25
Recatome pathway	Integrin Cell Surface Interactions	0.500986	0.0133191	25
Recatome pathway	Diseases Of Metabolism	0.596806	0.0133191	25
Recatome pathway	G Alpha S Signalling Events	0.582524	0.0133191	25
Recatome pathway	Rhog Gtpase Cycle	0.0977597	0.0138519	26
Recatome pathway	Rho Gtpases Activate Formins	0.204918	0.0138519	26
Recatome pathway	Metabolism Of Nucleotides	0.494481	0.0138519	26
Recatome pathway	Esr Mediated Signaling	0.900398	0.0138519	26
Recatome pathway	Rho Gtpases Activate Wasps And Waves	0.892655	0.0138519	26
Recatome pathway	Translocation Of Slc2A4 Glut4 To The Plasma Membrane	0.160417	0.0143847	27
Recatome pathway	Tp53 Regulates Metabolic Genes	0.963265	0.0143847	27
Recatome pathway	Regulation Of Insulin Secretion	0.072549	0.0143847	27
Recatome pathway	Respiratory Electron Transport	0.419679	0.0143847	27
Recatome pathway	Plasma Lipoprotein Assembly Remodeling And Clearance	0.606	0.0149174	28
Recatome pathway	Rac2 Gtpase Cycle	0.522293	0.0154502	29
Recatome pathway	Copii Mediated Vesicle Transport	0.568228	0.0154502	29
Recatome pathway	Interferon Signaling	0.00838574	0.0154502	29
Recatome pathway	L1Cam Interactions	0.620545	0.0154502	29
Recatome pathway	Rhoc Gtpase Cycle	0.830612	0.0154502	29
Recatome pathway	Rab Gefs Exchange Gtp For Gdp On Rabs	0.265469	0.015983	30
Recatome pathway	Toll Like Receptor Cascades	0.931034	0.015983	30
Recatome pathway	Opioid Signalling	0.0176471	0.015983	30
Recatome pathway	Protein Folding	0.141153	0.015983	30
Recatome pathway	Factors Involved In Megakaryocyte Development And Platelet Production	0.590818	0.015983	30
Recatome pathway	Biological Oxidations	0.237705	0.0165157	31
Recatome pathway	Rac3 Gtpase Cycle	0.790837	0.0165157	31
Recatome pathway	Signaling By Ntrks	0.840909	0.0165157	31
Recatome pathway	Sars Cov 1 Infection	0.101923	0.0170485	32
Recatome pathway	Rab Geranylgeranylation	0.474542	0.0170485	32
Recatome pathway	Platelet Homeostasis	0.685714	0.0170485	32
Recatome pathway	Cargo Recognition For Clathrin Mediated Endocytosis	0.836864	0.0170485	32
Recatome pathway	Mitotic Prometaphase	0.898406	0.0170485	32
Recatome pathway	Muscle Contraction	0.268924	0.0175812	33
Recatome pathway	Protein Localization	0.320076	0.0175812	33
Recatome pathway	Cell Cell Communication	0.625	0.0175812	33
Recatome pathway	Copi Mediated Anterograde Transport	0.983673	0.0175812	33
Recatome pathway	G Alpha Q Signalling Events	0.691235	0.0175812	33
Recatome pathway	Sensory Perception	0.676892	0.0175812	33
Recatome pathway	Cross Presentation Of Soluble Exogenous Antigens Endosomes	0.821138	0.0175812	33
Recatome pathway	Scf Beta Trcp Mediated Degradation Of Emi1	0.821138	0.0175812	33
Recatome pathway	Apc C Mediated Degradation Of Cell Cycle Proteins	0.821138	0.0175812	33
Recatome pathway	Apc C Cdh1 Mediated Degradation Of Cdc20 And Other Apc C Cdh1 Targeted Proteins In Late Mitosis Early G1	0.821138	0.0175812	33
Recatome pathway	Scf Skp2 Mediated Degradation Of P27 P21	0.821138	0.0175812	33
Recatome pathway	Asymmetric Localization Of Pcp Proteins	0.821138	0.0175812	33
Recatome pathway	Degradation Of Axin	0.821138	0.0175812	33
Recatome pathway	Degradation Of Dvl	0.821138	0.0175812	33
Recatome pathway	Orc1 Removal From Chromatin	0.821138	0.0175812	33
Recatome pathway	Switching Of Origins To A Post Replicative State	0.821138	0.0175812	33
Recatome pathway	Synthesis Of Dna	0.821138	0.0175812	33
Recatome pathway	Stabilization Of P53	0.821138	0.0175812	33
Recatome pathway	G1 S Dna Damage Checkpoints	0.821138	0.0175812	33
Recatome pathway	Dectin 1 Mediated Noncanonical Nf Kb Signaling	0.266798	0.018114	34
Recatome pathway	Negative Regulation Of Notch4 Signaling	0.615234	0.018114	34
Recatome pathway	Regulation Of Runx2 Expression And Activity	0.772994	0.018114	34
Recatome pathway	Integration Of Energy Metabolism	0.255952	0.018114	34
Recatome pathway	Hedgehog On State	0.812253	0.018114	34
Recatome pathway	Metabolism Of Polyamines	0.839357	0.018114	34
Recatome pathway	S Phase	0.841683	0.018114	34
Recatome pathway	Cyclin A Cdk2 Associated Events At S Phase Entry	0.841683	0.018114	34
Recatome pathway	Tnfr2 Non Canonical Nf Kb Pathway	0.387755	0.0186468	35
Recatome pathway	Transcriptional Regulation By Runx3	0.452	0.0186468	35
Recatome pathway	Regulation Of Runx3 Expression And Activity	0.452	0.0186468	35
Recatome pathway	Defective Cftr Causes Cystic Fibrosis	0.496994	0.0186468	35
Recatome pathway	Hedgehog Ligand Biogenesis	0.792564	0.0186468	35
Recatome pathway	Cellular Response To Hypoxia	0.796	0.0186468	35
Recatome pathway	Cd22 Mediated Bcr Regulation	0.0828402	0.0186468	35
Recatome pathway	Neurotransmitter Receptors And Postsynaptic Signal Transmission	0.246063	0.0186468	35
Recatome pathway	Degradation Of Gli1 By The Proteasome	0.390342	0.0186468	35
Recatome pathway	Autophagy	0.882235	0.0186468	35
Recatome pathway	Regulation Of Pten Stability And Activity	0.878243	0.0186468	35
Recatome pathway	Metabolism Of Vitamins And Cofactors	0.722334	0.0191795	36
Recatome pathway	Uch Proteinases	0.683168	0.0191795	36
Recatome pathway	Sars Cov 2 Host Interactions	0.556008	0.0191795	36
Recatome pathway	Signaling By Notch4	0.689796	0.0191795	36
Recatome pathway	Eph Ephrin Signaling	0.991919	0.0191795	36
Recatome pathway	Cdc42 Gtpase Cycle	0.169772	0.0197123	37
Recatome pathway	Auf1 Hnrnp D0 Binds And Destabilizes Mrna	0.392157	0.0197123	37
Recatome pathway	Abc Transporter Disorders	0.4375	0.0197123	37
Recatome pathway	Mhc Class Ii Antigen Presentation	0.513185	0.0197123	37
Recatome pathway	Regulation Of Ras By Gaps	0.793834	0.0197123	37
Recatome pathway	Runx1 Regulates Transcription Of Genes Involved In Differentiation Of Hscs	0.923529	0.0197123	37
Recatome pathway	Degradation Of Beta Catenin By The Destruction Complex	0.547131	0.0197123	37
Recatome pathway	Respiratory Electron Transport Atp Synthesis By Chemiosmotic Coupling And Heat Production By Uncoupling Proteins	0.730924	0.0197123	37
Recatome pathway	Rab Regulation Of Trafficking	0.0204918	0.0202451	38
Recatome pathway	Role Of Lat2 Ntal Lab On Calcium Mobilization	0.150659	0.0202451	38
Recatome pathway	Cilium Assembly	0.924242	0.0202451	38
Recatome pathway	Mitotic G1 Phase And G1 S Transition	0.4625	0.0207778	39
Recatome pathway	Dna Replication Pre Initiation	0.88694	0.0207778	39
Recatome pathway	Dna Replication	0.88694	0.0207778	39
Recatome pathway	Downstream Signaling Events Of B Cell Receptor Bcr	0.309615	0.0213106	40
Recatome pathway	Scavenging Of Heme From Plasma	0.0291262	0.0213106	40
Recatome pathway	Phospholipid Metabolism	0.424658	0.0213106	40
Recatome pathway	The Role Of Gtse1 In G2 M Progression After G2 Checkpoint	0.691532	0.0213106	40
Recatome pathway	Fatty Acid Metabolism	0.1174	0.0218434	41
Recatome pathway	Interleukin 1 Signaling	0.578218	0.0218434	41
Recatome pathway	Regulation Of Insulin Like Growth Factor Igf Transport And Uptake By Insulin Like Growth Factor Binding Proteins Igfbps	0.87574	0.0218434	41
Recatome pathway	Pten Regulation	0.894737	0.0218434	41
Recatome pathway	Transcriptional Regulation By Runx2	0.230143	0.0218434	41
Recatome pathway	Transmission Across Chemical Synapses	0.376218	0.0218434	41
Recatome pathway	Signaling By Vegf	0.61588	0.0223761	42
Recatome pathway	Rhoa Gtpase Cycle	0.809338	0.0223761	42
Recatome pathway	Mapk6 Mapk4 Signaling	0.758095	0.0223761	42
Recatome pathway	Signaling By Nuclear Receptors	0.921811	0.0223761	42
Recatome pathway	Fcgr Activation	0.394231	0.0223761	42
Recatome pathway	Regulation Of Mrna Stability By Proteins That Bind Au Rich Elements	0.691684	0.0229089	43
Recatome pathway	G2 M Checkpoints	0.801636	0.0229089	43
Recatome pathway	Hedgehog Off State	0.763636	0.0229089	43
Recatome pathway	Nuclear Events Mediated By Nfe2L2	0.807921	0.0229089	43
Recatome pathway	Golgi To Er Retrograde Transport	0.5	0.0234417	44
Recatome pathway	Transcriptional Regulation By Runx1	0.734406	0.0234417	44
Recatome pathway	Role Of Phospholipids In Phagocytosis	0.296015	0.0234417	44
Recatome pathway	Abc Family Proteins Mediated Transport	0.883674	0.0234417	44
Recatome pathway	Interleukin 1 Family Signaling	0.562745	0.0239744	45
Recatome pathway	Regulation Of Expression Of Slits And Robos	0.680934	0.0239744	45
Recatome pathway	Pcp Ce Pathway	0.370742	0.0239744	45
Recatome pathway	Transcriptional Regulation By Tp53	0.682509	0.0239744	45
Recatome pathway	Antigen Activates B Cell Receptor Bcr Leading To Generation Of Second Messengers	0.644231	0.0239744	45
Recatome pathway	Tcf Dependent Signaling In Response To Wnt	0.789683	0.0239744	45
Recatome pathway	G Alpha I Signalling Events	0.462656	0.0245072	46
Recatome pathway	Clec7A Dectin 1 Signaling	0.46493	0.0245072	46
Recatome pathway	Disorders Of Transmembrane Transporters	0.873469	0.0245072	46
Recatome pathway	Fceri Mediated Mapk Activation	0.291829	0.0245072	46
Recatome pathway	Signaling By Hedgehog	0.778234	0.0245072	46
Recatome pathway	Fceri Mediated Ca 2 Mobilization	0.333969	0.02504	47
Recatome pathway	Creation Of C4 And C2 Activators	0.507187	0.02504	47
Recatome pathway	Rac1 Gtpase Cycle	0.632323	0.0255727	48
Recatome pathway	Signaling By Notch	0.488934	0.0255727	48
Recatome pathway	Tcr Signaling	0.308163	0.0261055	49
Recatome pathway	Immunoregulatory Interactions Between A Lymphoid And A Non Lymphoid Cell	0.0448343	0.0261055	49
Recatome pathway	Neuronal System	0.22288	0.0261055	49
Recatome pathway	Keap1 Nfe2L2 Pathway	0.371197	0.0266383	50
Recatome pathway	Clathrin Mediated Endocytosis	1	0.027171	51
Recatome pathway	Metabolism Of Carbohydrates	0.736031	0.027171	51
Recatome pathway	Separation Of Sister Chromatids	0.791253	0.027171	51
Recatome pathway	Fcgr3A Mediated Il10 Synthesis	0.409524	0.0277038	52
Recatome pathway	Ub Specific Processing Proteases	0.98249	0.0282365	53
Recatome pathway	Binding And Uptake Of Ligands By Scavenger Receptors	0.0314342	0.0282365	53
Recatome pathway	Initial Triggering Of Complement	0.240481	0.0282365	53
Recatome pathway	Sars Cov 2 Infection	0.792899	0.0282365	53
Recatome pathway	C Type Lectin Receptors Clrs	0.532129	0.0287693	54
Recatome pathway	Er To Golgi Anterograde Transport	0.852823	0.0287693	54
Recatome pathway	Intra Golgi And Retrograde Golgi To Er Traffic	0.258586	0.0293021	55
Recatome pathway	Neddylation	0.487805	0.0293021	55
Recatome pathway	Potential Therapeutics For Sars	0.633911	0.0293021	55
Recatome pathway	Extracellular Matrix Organization	0.341748	0.0298348	56
Recatome pathway	Transport To The Golgi And Subsequent Modification	0.628337	0.0298348	56
Recatome pathway	Antigen Processing Cross Presentation	0.444	0.0298348	56
Recatome pathway	Beta Catenin Independent Wnt Signaling	0.159664	0.0303676	57
Recatome pathway	Cell Cycle Checkpoints	0.897638	0.0303676	57
Recatome pathway	Signaling By Robo Receptors	0.681363	0.0309004	58
Recatome pathway	The Citric Acid Tca Cycle And Respiratory Electron Transport	0.749495	0.0309004	58
Recatome pathway	Host Interactions Of Hiv Factors	0.217039	0.0309004	58
Recatome pathway	Organelle Biogenesis And Maintenance	0.954825	0.0314331	59
Recatome pathway	Mitotic G2 G2 M Phases	0.781377	0.0319659	60
Recatome pathway	Deubiquitination	0.863198	0.0319659	60
Recatome pathway	Mitotic Metaphase And Anaphase	0.819277	0.0324987	61
Recatome pathway	Antigen Processing Ubiquitination Proteasome Degradation	0.114173	0.0330314	62
Recatome pathway	Anti Inflammatory Response Favouring Leishmania Parasite Infection	0.546906	0.034097	64
Recatome pathway	Translation	0.729045	0.0351625	66
Recatome pathway	Hiv Infection	0.242915	0.0351625	66
Recatome pathway	Intracellular Signaling By Second Messengers	0.258687	0.0367608	69
Recatome pathway	Cell Surface Interactions At The Vascular Wall	0.22549	0.0372936	70
Recatome pathway	Fceri Mediated Nf Kb Activation	0.165029	0.0378263	71
Recatome pathway	Parasite Infection	0.295413	0.0383591	72
Recatome pathway	Metabolism Of Rna	0.35119	0.0383591	72
Recatome pathway	Cellular Response To Chemical Stress	0.979508	0.0383591	72
Recatome pathway	Signaling By Wnt	0.272	0.0388918	73
Recatome pathway	Response To Elevated Platelet Cytosolic Ca2	0.8125	0.0394246	74
Recatome pathway	Apoptosis	0.805439	0.0399574	75
Recatome pathway	Complement Cascade	0.0516899	0.0404901	76
Recatome pathway	Mapk Family Signaling Cascades	0.669355	0.0426212	80
Recatome pathway	Fcgamma Receptor Fcgr Dependent Phagocytosis	0.435272	0.0436867	82
Recatome pathway	Signaling By Gpcr	0.606122	0.0442195	83
Recatome pathway	Rho Gtpase Effectors	0.653017	0.0447523	84
Recatome pathway	Programmed Cell Death	0.811623	0.0447523	84
Recatome pathway	Metabolism Of Amino Acids And Derivatives	0.53507	0.045285	85
Recatome pathway	M Phase	0.810916	0.045285	85
Recatome pathway	Signaling By The B Cell Receptor Bcr	0.830476	0.045285	85
Recatome pathway	Asparagine N Linked Glycosylation	0.205534	0.0458178	86
Recatome pathway	Fc Epsilon Receptor Fceri Signaling	0.496212	0.0484816	91
Recatome pathway	Cell Cycle Mitotic	0.922772	0.0490144	92
Recatome pathway	Class I Mhc Mediated Antigen Processing Presentation	0.619802	0.0495471	93
Recatome pathway	Leishmania Infection	0.717472	0.0527437	99
Recatome pathway	Diseases Of Signal Transduction By Growth Factor Receptors And Second Messengers	0.360236	0.054342	102
Recatome pathway	Cell Cycle	0.904483	0.054342	102
Recatome pathway	Signaling By Interleukins	0.735922	0.0559403	105
Recatome pathway	Rna Polymerase Ii Transcription	0.616788	0.0586042	110
Recatome pathway	Signaling By Receptor Tyrosine Kinases	0.570874	0.0602025	113
Recatome pathway	Sars Cov Infections	0.791748	0.0607352	114
Recatome pathway	Rho Gtpase Cycle	0.548583	0.0660629	124
Recatome pathway	Platelet Activation Signaling And Aggregation	0.665354	0.0665956	125
Recatome pathway	Metabolism Of Lipids	0.784969	0.0676612	127
Recatome pathway	Nervous System Development	0.956175	0.0713905	134
Recatome pathway	Cytokine Signaling In Immune System	0.685832	0.0729888	137
Recatome pathway	Transport Of Small Molecules	0.225806	0.0777837	146
Recatome pathway	Cellular Responses To Stimuli	0.997972	0.0825786	155
Recatome pathway	Developmental Biology	0.953157	0.088439	166
Recatome pathway	Signaling By Rho Gtpases Miro Gtpases And Rhobtb3	0.778865	0.0969632	182
Recatome pathway	Membrane Trafficking	0.218254	0.100693	189
Recatome pathway	Neutrophil Degranulation	0.773622	0.115077	216
Recatome pathway	Adaptive Immune System	0.646825	0.11561	217
Recatome pathway	Hemostasis	0.178357	0.125733	236
Recatome pathway	Vesicle Mediated Transport	0.924901	0.128396	241
Recatome pathway	Post Translational Protein Modification	0.957661	0.137453	258
Recatome pathway	Infectious Disease	0.992495	0.140117	263
Recatome pathway	Innate Immune System	0.903101	0.212573	399

## Sheet: GSEA-SCL-Biological process
Table S2: Biologcal process of GSEA for SCL. Related to Figure 2E
Category	Trem	Pvalue	Gene ratio	Count
Biological process	Positive Regulation Of Cellular Catabolic Process	0.0020202	0.0303676	57
Biological process	Rna Processing	0.0056926	0.0202451	38
Biological process	Hormone Metabolic Process	0.00572519	0.0111881	21
Biological process	Regulation Of Viral Process	0.00574713	0.0165157	31
Biological process	Regulation Of Viral Genome Replication	0.00578035	0.00799148	15
Biological process	Vacuole Organization	0.00795229	0.0213106	40
Biological process	Superoxide Metabolic Process	0.0141414	0.0106553	20
Biological process	Regulation Of Myeloid Leukocyte Mediated Immunity	0.0143443	0.0106553	20
Biological process	Rna Localization	0.0171306	0.0127864	24
Biological process	Sulfur Compound Metabolic Process	0.0197239	0.0319659	60
Biological process	Microtubule Based Transport	0.02079	0.0138519	26
Biological process	Renal System Process	0.0222222	0.0101225	19
Biological process	Hepaticobiliary System Development	0.0226337	0.0122536	23
Biological process	Axo Dendritic Transport	0.024	0.00905701	17
Biological process	Steroid Biosynthetic Process	0.0245902	0.0106553	20
Biological process	Regulation Of Mrna Metabolic Process	0.0251572	0.0133191	25
Biological process	Positive Regulation Of Defense Response	0.0253411	0.0404901	76
Biological process	Viral Genome Replication	0.0273438	0.0133191	25
Biological process	Dephosphorylation	0.030303	0.0346297	65
Biological process	Positive Regulation Of Response To External Stimulus	0.0310078	0.0559403	105
Biological process	Regulation Of Platelet Activation	0.0314342	0.0122536	23
Biological process	Positive Regulation Of Chromosome Organization	0.0324544	0.00799148	15
Biological process	Microtubule Cytoskeleton Organization Involved In Mitosis	0.0324544	0.0154502	29
Biological process	Sulfur Compound Biosynthetic Process	0.0355731	0.0154502	29
Biological process	Xenobiotic Metabolic Process	0.0371901	0.00852424	16
Biological process	Positive Regulation Of Rna Metabolic Process	0.0387755	0.0554076	104
Biological process	Regulation Of Pattern Recognition Receptor Signaling Pathway	0.039916	0.0101225	19
Biological process	Protein Dephosphorylation	0.044	0.0266383	50
Biological process	Positive Regulation Of Wnt Signaling Pathway	0.0455446	0.00799148	15
Biological process	Innate Immune Response Activating Cell Surface Receptor Signaling Pathway	0.0461538	0.00958977	18
Biological process	Organelle Transport Along Microtubule	0.0462185	0.00905701	17
Biological process	Positive Regulation Of Autophagy	0.0466102	0.0117208	22
Biological process	Positive Regulation Of Inflammatory Response	0.046748	0.0154502	29
Biological process	Regulation Of Cell Cycle G1 S Phase Transition	0.046875	0.0101225	19
Biological process	Regulation Of Telomere Maintenance	0.0479042	0.00905701	17
Biological process	Regulation Of Mrna Catabolic Process	0.0486815	0.00905701	17
Biological process	Membrane Docking	0.0495238	0.015983	30
Biological process	External Encapsulating Structure Organization	0.0504854	0.0191795	36
Biological process	Mrna Metabolic Process	0.0531697	0.0234417	44
Biological process	Muscle Cell Migration	0.0548204	0.00958977	18
Biological process	Tube Formation	0.0553191	0.00852424	16
Biological process	Epithelial Tube Formation	0.0553191	0.00852424	16
Biological process	Positive Regulation Of Catabolic Process	0.0562249	0.0447523	84
Biological process	Acute Inflammatory Response	0.0590476	0.0170485	32
Biological process	Multivesicular Body Sorting Pathway	0.0594059	0.00799148	15
Biological process	Positive Regulation Of Peptide Secretion	0.0596421	0.00905701	17
Biological process	Adult Behavior	0.0598802	0.00799148	15
Biological process	Regulation Of Protein Serine Threonine Kinase Activity	0.0599613	0.0303676	57
Biological process	Positive Regulation Of Protein Modification By Small Protein Conjugation Or Removal	0.0602911	0.00905701	17
Biological process	Acute Phase Response	0.0607211	0.0106553	20
Biological process	Regulation Of Cellular Catabolic Process	0.0608519	0.0639318	120
Biological process	Transport Along Microtubule	0.0613497	0.0133191	25
Biological process	Positive Regulation Of Cell Killing	0.0655738	0.00799148	15
Biological process	Organonitrogen Compound Biosynthetic Process	0.0666667	0.145978	274
Biological process	Regulation Of Jnk Cascade	0.0670732	0.00852424	16
Biological process	Negative Regulation Of Viral Process	0.0711539	0.00905701	17
Biological process	Spindle Organization	0.0743802	0.015983	30
Biological process	Phenol Containing Compound Metabolic Process	0.0750507	0.00852424	16
Biological process	Regulation Of Leukocyte Degranulation	0.0752475	0.00799148	15
Biological process	Protein Modification By Small Protein Removal	0.0753564	0.0117208	22
Biological process	Amide Biosynthetic Process	0.0756458	0.0761854	143
Biological process	Cellular Response To Peptide Hormone Stimulus	0.0761719	0.0293021	55
Biological process	Proton Transmembrane Transport	0.0763052	0.018114	34
Biological process	Osteoblast Differentiation	0.0792079	0.0127864	24
Biological process	Chromosome Organization	0.0796813	0.0282365	53
Biological process	Negative Regulation Of Cell Adhesion	0.0800781	0.0298348	56
Biological process	Cortical Cytoskeleton Organization	0.0801603	0.00852424	16
Biological process	Glycoprotein Metabolic Process	0.0801603	0.0229089	43
Biological process	Cell Surface Receptor Signaling Pathway Involved In Cell Cell Signaling	0.0803383	0.0319659	60
Biological process	Protein Containing Complex Remodeling	0.0829876	0.00852424	16
Biological process	Endoplasmic Reticulum To Golgi Vesicle Mediated Transport	0.0850622	0.0223761	42
Biological process	Regulation Of Chromosome Organization	0.0858283	0.0111881	21
Biological process	Striated Muscle Contraction	0.0875	0.00958977	18
Biological process	Cardiac Muscle Contraction	0.0875	0.00958977	18
Biological process	Positive Regulation Of Lamellipodium Organization	0.0881226	0.0106553	20
Biological process	Process Utilizing Autophagic Mechanism	0.0887574	0.0591369	111
Biological process	Positive Regulation Of Plasma Membrane Bounded Cell Projection Assembly	0.0893971	0.0127864	24
Biological process	Inflammatory Response To Antigenic Stimulus	0.0909091	0.0101225	19
Biological process	Vascular Process In Circulatory System	0.0914397	0.0303676	57
Biological process	Cytoplasmic Translational Initiation	0.0947137	0.00958977	18
Biological process	Dna Metabolic Process	0.0950413	0.0383591	72
Biological process	Cell Cell Junction Organization	0.0958084	0.0223761	42
Biological process	Nucleoside Triphosphate Metabolic Process	0.0961924	0.0351625	66
Biological process	Sphingolipid Metabolic Process	0.0970874	0.0127864	24
Biological process	Olefinic Compound Metabolic Process	0.0972222	0.0101225	19
Biological process	Regulation Of Axonogenesis	0.0998004	0.0117208	22
Biological process	Jnk Cascade	0.101215	0.0106553	20
Biological process	Regulation Of Organic Acid Transport	0.101626	0.00905701	17
Biological process	Cellular Response To Peptide	0.103175	0.034097	64
Biological process	Leukocyte Mediated Cytotoxicity	0.103448	0.0149174	28
Biological process	Regulation Of Defense Response	0.103586	0.0676612	127
Biological process	Mrna Catabolic Process	0.104082	0.0127864	24
Biological process	Carbohydrate Transmembrane Transport	0.10766	0.0101225	19
Biological process	Neuromuscular Process	0.108	0.00799148	15
Biological process	Autophagosome Organization	0.108652	0.0117208	22
Biological process	Positive Regulation Of Hormone Secretion	0.109405	0.0117208	22
Biological process	Cell Killing	0.11002	0.0207778	39
Biological process	Cell Cycle G1 S Phase Transition	0.11002	0.0133191	25
Biological process	Positive Regulation Of Immune Effector Process	0.11134	0.0314331	59
Biological process	Regulation Of Platelet Aggregation	0.11157	0.00799148	15
Biological process	Ncrna Processing	0.112871	0.00852424	16
Biological process	Nucleoside Bisphosphate Metabolic Process	0.112936	0.015983	30
Biological process	Polyol Metabolic Process	0.113949	0.00958977	18
Biological process	Membrane Lipid Metabolic Process	0.114068	0.0143847	27
Biological process	Cell Part Morphogenesis	0.115308	0.0511454	96
Biological process	Morphogenesis Of Embryonic Epithelium	0.11609	0.00799148	15
Biological process	Regulation Of Developmental Growth	0.116183	0.0186468	35
Biological process	Actin Filament Bundle Organization	0.118712	0.02504	47
Biological process	Exocytic Process	0.118908	0.0149174	28
Biological process	Cell Cell Recognition	0.119342	0.00852424	16
Biological process	Regulation Of Vesicle Mediated Transport	0.120388	0.0772509	145
Biological process	Regulation Of Wnt Signaling Pathway	0.120582	0.018114	34
Biological process	Receptor Internalization	0.121756	0.0197123	37
Biological process	Lamellipodium Assembly	0.123457	0.0133191	25
Biological process	Regulation Of Lipase Activity	0.123753	0.0117208	22
Biological process	Cellular Response To Light Stimulus	0.123772	0.00905701	17
Biological process	Mitotic Spindle Organization	0.124248	0.0127864	24
Biological process	Cellular Response To Xenobiotic Stimulus	0.125	0.0138519	26
Biological process	Nucleobase Containing Compound Transport	0.126923	0.0101225	19
Biological process	Regulation Of Immune Effector Process	0.128151	0.043154	81
Biological process	Glycoprotein Biosynthetic Process	0.128692	0.015983	30
Biological process	Positive Regulation Of Small Molecule Metabolic Process	0.129293	0.0117208	22
Biological process	Cytoskeleton Dependent Intracellular Transport	0.12963	0.018114	34
Biological process	Vesicle Docking	0.131313	0.00905701	17
Biological process	Skeletal System Development	0.131429	0.0234417	44
Biological process	Mast Cell Mediated Immunity	0.131579	0.00958977	18
Biological process	Mrna Processing	0.131687	0.00905701	17
Biological process	Telomere Maintenance	0.131799	0.0106553	20
Biological process	Positive Regulation Of Growth	0.13271	0.0170485	32
Biological process	Membrane Lipid Biosynthetic Process	0.1341	0.00852424	16
Biological process	Positive Regulation Of Developmental Growth	0.134921	0.00799148	15
Biological process	Cellular Response To Biotic Stimulus	0.135307	0.0170485	32
Biological process	Cellular Macromolecule Biosynthetic Process	0.135458	0.0788492	148
Biological process	Positive Regulation Of Exocytosis	0.135827	0.0127864	24
Biological process	Microtubule Based Movement	0.13617	0.0218434	41
Biological process	Regulation Of Rho Protein Signal Transduction	0.136538	0.00905701	17
Biological process	Negative Regulation Of Transmembrane Transport	0.137577	0.0138519	26
Biological process	Regulation Of Nucleotide Metabolic Process	0.137667	0.00905701	17
Biological process	Import Into Cell	0.138493	0.018114	34
Biological process	Regulation Of Coagulation	0.139113	0.0170485	32
Biological process	Skeletal Muscle Organ Development	0.139442	0.00905701	17
Biological process	Rna Catabolic Process	0.139959	0.0138519	26
Biological process	Regulation Of Peptide Transport	0.143411	0.0133191	25
Biological process	Regulation Of Cell Killing	0.144	0.0111881	21
Biological process	Negative Regulation Of Proteolysis	0.145129	0.0367608	69
Biological process	Regulation Of Protein Ubiquitination	0.145349	0.0127864	24
Biological process	Regulation Of Cell Cell Adhesion	0.146293	0.0415557	78
Biological process	Positive Regulation Of Lipase Activity	0.14741	0.00799148	15
Biological process	Nucleotide Phosphorylation	0.147573	0.0111881	21
Biological process	Response To Heat	0.147929	0.00905701	17
Biological process	Cellular Component Morphogenesis	0.148073	0.0564731	106
Biological process	Regulation Of Hormone Levels	0.148571	0.0330314	62
Biological process	Calcium Ion Homeostasis	0.148594	0.0287693	54
Biological process	Negative Regulation Of Transferase Activity	0.149312	0.0266383	50
Biological process	Cell Activation Involved In Immune Response	0.150198	0.0293021	55
Biological process	Adaptive Thermogenesis	0.15102	0.0106553	20
Biological process	Chromosome Localization	0.151394	0.00799148	15
Biological process	Smooth Muscle Cell Migration	0.151751	0.00799148	15
Biological process	Platelet Activation	0.15304	0.0287693	54
Biological process	Smooth Muscle Contraction	0.153693	0.00958977	18
Biological process	Negative Regulation Of Cellular Catabolic Process	0.153846	0.0186468	35
Biological process	Glycosylation	0.155419	0.0122536	23
Biological process	Positive Regulation Of Protein Serine Threonine Kinase Activity	0.155819	0.015983	30
Biological process	Regulation Of Receptor Mediated Endocytosis	0.156788	0.0154502	29
Biological process	Regulation Of Protein Binding	0.158192	0.0207778	39
Biological process	Multicellular Organism Reproduction	0.163265	0.0426212	80
Biological process	Cytokinesis	0.165339	0.0186468	35
Biological process	Golgi Organization	0.166667	0.0170485	32
Biological process	Organ Growth	0.166667	0.0106553	20
Biological process	Central Nervous System Development	0.168357	0.0713905	134
Biological process	Negative Regulation Of Protein Metabolic Process	0.168959	0.0948322	178
Biological process	Epithelial Tube Morphogenesis	0.169165	0.0149174	28
Biological process	Reproduction	0.169291	0.072456	136
Biological process	Regulation Of Exocytosis	0.16996	0.027171	51
Biological process	Negative Regulation Of Amide Metabolic Process	0.170168	0.0138519	26
Biological process	Response To Topologically Incorrect Protein	0.170635	0.0202451	38
Biological process	Purine Containing Compound Metabolic Process	0.172481	0.0681939	128
Biological process	Membrane Invagination	0.172962	0.0101225	19
Biological process	Rac Protein Signal Transduction	0.173469	0.00799148	15
Biological process	Regulation Of Mitotic Cell Cycle Phase Transition	0.174699	0.0154502	29
Biological process	Positive Regulation Of Cell Growth	0.175277	0.0127864	24
Biological process	Platelet Aggregation	0.176087	0.0170485	32
Biological process	Regulation Of Kinase Activity	0.176699	0.061268	115
Biological process	Response To Purine Containing Compound	0.176707	0.00905701	17
Biological process	Regulation Of Dephosphorylation	0.176715	0.015983	30
Biological process	Cellular Response To Molecule Of Bacterial Origin	0.178715	0.0143847	27
Biological process	Multi Multicellular Organism Process	0.179487	0.0138519	26
Biological process	Positive Regulation Of Endothelial Cell Migration	0.182365	0.0122536	23
Biological process	Negative Regulation Of Cell Cell Adhesion	0.182692	0.0170485	32
Biological process	Cell Morphogenesis Involved In Differentiation	0.184805	0.0442195	83
Biological process	Ribose Phosphate Metabolic Process	0.186094	0.0618007	116
Biological process	Histone Modification	0.186235	0.0143847	27
Biological process	Viral Life Cycle	0.189293	0.0346297	65
Biological process	Cellular Response To Nitrogen Compound	0.190763	0.0639318	120
Biological process	Cytosolic Pattern Recognition Receptor Signaling Pathway	0.190763	0.00799148	15
Biological process	Neural Tube Development	0.191753	0.00799148	15
Biological process	Response To Uv	0.191837	0.00905701	17
Biological process	Cell Cell Junction Assembly	0.191983	0.0133191	25
Biological process	Positive Regulation Of Transporter Activity	0.192385	0.00958977	18
Biological process	Positive Regulation Of Dephosphorylation	0.192385	0.00799148	15
Biological process	Establishment Of Protein Localization To Membrane	0.192748	0.0314331	59
Biological process	Negative Regulation Of Catabolic Process	0.193294	0.0229089	43
Biological process	Macrophage Activation	0.193416	0.0106553	20
Biological process	Stress Fiber Assembly	0.193939	0.0165157	31
Biological process	Endoplasmic Reticulum Organization	0.193939	0.0149174	28
Biological process	Neurogenesis	0.196319	0.101225	190
Biological process	Regulation Of Regulated Secretory Pathway	0.196464	0.0154502	29
Biological process	Negative Regulation Of Catalytic Activity	0.196721	0.070325	132
Biological process	Myeloid Leukocyte Mediated Immunity	0.196787	0.015983	30
Biological process	Regulation Of Cell Projection Assembly	0.197211	0.0239744	45
Biological process	Regulation Of Endothelial Cell Migration	0.197266	0.018114	34
Biological process	Response To Metal Ion	0.197556	0.0367608	69
Biological process	Axon Extension	0.199195	0.0101225	19
Biological process	Regulation Of Small Molecule Metabolic Process	0.202869	0.0245072	46
Biological process	Atp Metabolic Process	0.203156	0.0282365	53
Biological process	Establishment Of Protein Localization To Plasma Membrane	0.203219	0.00799148	15
Biological process	Endosome Organization	0.203422	0.0117208	22
Biological process	Negative Regulation Of Response To External Stimulus	0.203593	0.0346297	65
Biological process	Positive Regulation Of Intracellular Transport	0.203629	0.02504	47
Biological process	Regulation Of Tissue Remodeling	0.204	0.00799148	15
Biological process	Gland Development	0.204082	0.0293021	55
Biological process	Ensheathment Of Neurons	0.204633	0.0127864	24
Biological process	Amide Metabolic Process	0.205426	0.100693	189
Biological process	Renal System Development	0.207243	0.0143847	27
Biological process	Peptidyl Threonine Modification	0.207243	0.0122536	23
Biological process	Multicellular Organismal Level Homeostasis	0.207589	0.0580714	109
Biological process	Negative Regulation Of Immune System Process	0.207843	0.0367608	69
Biological process	Positive Regulation Of Reactive Oxygen Species Metabolic Process	0.209393	0.0106553	20
Biological process	Regulation Of Homotypic Cell Cell Adhesion	0.212058	0.00958977	18
Biological process	Tight Junction Organization	0.212371	0.00799148	15
Biological process	Negative Regulation Of Peptidase Activity	0.213084	0.0298348	56
Biological process	Regulation Of Catalytic Activity	0.214425	0.165157	310
Biological process	Negative Regulation Of Transcription By Rna Polymerase Ii	0.217131	0.015983	30
Biological process	Carbohydrate Transport	0.217391	0.0111881	21
Biological process	Regulation Of Phosphorus Metabolic Process	0.218147	0.111348	209
Biological process	Unsaturated Fatty Acid Metabolic Process	0.219561	0.0101225	19
Biological process	Fatty Acid Biosynthetic Process	0.221591	0.0165157	31
Biological process	Cellular Lipid Catabolic Process	0.223684	0.0218434	41
Biological process	Zymogen Activation	0.22561	0.0101225	19
Biological process	Negative Regulation Of Protein Serine Threonine Kinase Activity	0.225933	0.0111881	21
Biological process	Regulation Of Cell Projection Organization	0.226994	0.0580714	109
Biological process	Positive Regulation Of Protein Binding	0.227459	0.0101225	19
Biological process	Positive Regulation Of Stress Activated Protein Kinase Signaling Cascade	0.227642	0.00852424	16
Biological process	Monocarboxylic Acid Biosynthetic Process	0.227704	0.0186468	35
Biological process	Negative Regulation Of Hydrolase Activity	0.230326	0.0426212	80
Biological process	Ncrna Metabolic Process	0.230769	0.0218434	41
Biological process	Regulation Of Peptidyl Serine Phosphorylation	0.231618	0.0122536	23
Biological process	Negative Regulation Of Neuron Death	0.23166	0.0175812	33
Biological process	Negative Regulation Of Kinase Activity	0.232604	0.0255727	48
Biological process	Negative Regulation Of Transporter Activity	0.233266	0.00852424	16
Biological process	Regulation Of Tube Size	0.234127	0.0149174	28
Biological process	Telomere Maintenance Via Telomere Lengthening	0.23431	0.00852424	16
Biological process	Regulation Of Map Kinase Activity	0.23622	0.0165157	31
Biological process	Golgi Vesicle Transport	0.236324	0.0474161	89
Biological process	Regulation Of Cell Cycle Phase Transition	0.236842	0.0186468	35
Biological process	Thioester Metabolic Process	0.237805	0.0127864	24
Biological process	Behavior	0.238372	0.0351625	66
Biological process	Regulation Of Postsynaptic Membrane Neurotransmitter Receptor Levels	0.238462	0.0117208	22
Biological process	Regulation Of Protein Dephosphorylation	0.238569	0.0133191	25
Biological process	Lamellipodium Organization	0.238866	0.0191795	36
Biological process	B Cell Mediated Immunity	0.239351	0.0213106	40
Biological process	Intracellular Protein Transport	0.241779	0.112946	212
Biological process	Negative Regulation Of Protein Catabolic Process	0.24187	0.00958977	18
Biological process	Blood Vessel Endothelial Cell Migration	0.242661	0.0122536	23
Biological process	Positive Regulation Of Protein Catabolic Process	0.242775	0.0197123	37
Biological process	Lipid Modification	0.242972	0.0202451	38
Biological process	Cell Cell Signaling By Wnt	0.243802	0.0261055	49
Biological process	Triglyceride Metabolic Process	0.244898	0.00958977	18
Biological process	Carbohydrate Derivative Biosynthetic Process	0.245174	0.0639318	120
Biological process	Positive Regulation Of Lipid Localization	0.245545	0.0117208	22
Biological process	Negative Regulation Of Endopeptidase Activity	0.247601	0.0218434	41
Biological process	Regulation Of Neuron Differentiation	0.248077	0.00852424	16
Biological process	Regulation Of Actomyosin Structure Organization	0.249493	0.0127864	24
Biological process	Animal Organ Morphogenesis	0.251923	0.0356953	67
Biological process	Protein N Linked Glycosylation	0.252525	0.00852424	16
Biological process	Regulation Of Phosphatase Activity	0.253061	0.0101225	19
Biological process	Negative Regulation Of Protein Containing Complex Assembly	0.253465	0.0186468	35
Biological process	Glycerophospholipid Biosynthetic Process	0.254717	0.018114	34
Biological process	Inflammatory Response	0.255952	0.0756526	142
Biological process	Neurotransmitter Secretion	0.25636	0.0111881	21
Biological process	Cellular Component Assembly Involved In Morphogenesis	0.256972	0.00799148	15
Biological process	Muscle Organ Development	0.257812	0.0165157	31
Biological process	Exocytosis	0.258755	0.0442195	83
Biological process	Negative Regulation Of Cell Differentiation	0.261811	0.0303676	57
Biological process	Mitotic Cell Cycle Process	0.261905	0.0479489	90
Biological process	Dna Biosynthetic Process	0.262605	0.0106553	20
Biological process	Vesicle Organization	0.262846	0.0516782	97
Biological process	Regulation Of Leukocyte Mediated Cytotoxicity	0.263889	0.00905701	17
Biological process	Phospholipid Biosynthetic Process	0.264078	0.0223761	42
Biological process	Negative Regulation Of Immune Response	0.26506	0.0191795	36
Biological process	Negative Regulation Of Monoatomic Ion Transmembrane Transport	0.26506	0.00958977	18
Biological process	Heart Morphogenesis	0.266798	0.00852424	16
Biological process	Telomere Organization	0.266807	0.0111881	21
Biological process	Tumor Necrosis Factor Superfamily Cytokine Production	0.267578	0.0149174	28
Biological process	Nucleoside Triphosphate Biosynthetic Process	0.267961	0.0202451	38
Biological process	Aminoglycan Metabolic Process	0.268145	0.00958977	18
Biological process	Canonical Wnt Signaling Pathway	0.268443	0.0154502	29
Biological process	Regulation Of Insulin Receptor Signaling Pathway	0.268924	0.0101225	19
Biological process	Response To Organophosphorus	0.269777	0.00852424	16
Biological process	Peptide Biosynthetic Process	0.271028	0.0580714	109
Biological process	Positive Regulation Of Proteolysis Involved In Protein Catabolic Process	0.271047	0.0106553	20
Biological process	Adenylate Cyclase Modulating G Protein Coupled Receptor Signaling Pathway	0.272177	0.0122536	23
Biological process	Anatomical Structure Maturation	0.275304	0.0133191	25
Biological process	Myeloid Cell Activation Involved In Immune Response	0.278689	0.0149174	28
Biological process	Nik Nf Kappab Signaling	0.280242	0.00905701	17
Biological process	Regulation Of Nik Nf Kappab Signaling	0.280242	0.00905701	17
Biological process	Regulation Of Insulin Secretion	0.282443	0.0117208	22
Biological process	Regulation Of Growth	0.282946	0.0420884	79
Biological process	Regulation Of Lamellipodium Organization	0.283203	0.0138519	26
Biological process	Negative Regulation Of Protein Binding	0.283582	0.00905701	17
Biological process	Humoral Immune Response Mediated By Circulating Immunoglobulin	0.283951	0.0143847	27
Biological process	Cell Activation	0.283976	0.0937666	176
Biological process	Fc Receptor Signaling Pathway	0.284615	0.0101225	19
Biological process	Organic Acid Transmembrane Transport	0.284861	0.0138519	26
Biological process	Respiratory System Development	0.287645	0.00958977	18
Biological process	Response To Oxidative Stress	0.287726	0.0372936	70
Biological process	Negative Regulation Of Developmental Process	0.289206	0.0463506	87
Biological process	Nucleoside Bisphosphate Biosynthetic Process	0.28937	0.0106553	20
Biological process	Substrate Adhesion Dependent Cell Spreading	0.289796	0.0165157	31
Biological process	Response To Ionizing Radiation	0.290258	0.00852424	16
Biological process	Fc Receptor Mediated Stimulatory Signaling Pathway	0.290323	0.00852424	16
Biological process	Regulation Of Lipid Transport	0.290795	0.015983	30
Biological process	Negative Regulation Of Cell Development	0.290984	0.0127864	24
Biological process	Negative Regulation Of Cysteine Type Endopeptidase Activity	0.291417	0.00799148	15
Biological process	Vesicle Mediated Transport To The Plasma Membrane	0.291751	0.0191795	36
Biological process	Establishment Of Endothelial Barrier	0.292247	0.0101225	19
Biological process	Regulation Of Dna Metabolic Process	0.292276	0.0255727	48
Biological process	Intrinsic Apoptotic Signaling Pathway In Response To Endoplasmic Reticulum Stress	0.292829	0.00799148	15
Biological process	Negative Regulation Of Lymphocyte Activation	0.29375	0.0111881	21
Biological process	Regulation Of Dna Biosynthetic Process	0.294243	0.00958977	18
Biological process	Amino Acid Activation	0.29434	0.0117208	22
Biological process	Anatomical Structure Formation Involved In Morphogenesis	0.294606	0.0767182	144
Biological process	Myeloid Cell Development	0.295181	0.0101225	19
Biological process	Positive Regulation Of Endocytosis	0.295775	0.0175812	33
Biological process	Regulation Of Transferase Activity	0.296296	0.070325	132
Biological process	Cytoskeleton Dependent Cytokinesis	0.297131	0.0149174	28
Biological process	Developmental Process Involved In Reproduction	0.298354	0.0420884	79
Biological process	Homotypic Cell Cell Adhesion	0.298441	0.0197123	37
Biological process	Regulation Of Leukocyte Mediated Immunity	0.298597	0.0255727	48
Biological process	Regulation Of Trans Synaptic Signaling	0.300195	0.027171	51
Biological process	Regulation Of Canonical Wnt Signaling Pathway	0.301229	0.0138519	26
Biological process	Response To Ketone	0.301455	0.0170485	32
Biological process	Regulation Of Protein Secretion	0.302187	0.0239744	45
Biological process	Negative Regulation Of Defense Response	0.302231	0.0223761	42
Biological process	Sister Chromatid Segregation	0.30303	0.0117208	22
Biological process	Sensory Perception	0.303093	0.0191795	36
Biological process	Positive Regulation Of Organelle Assembly	0.303226	0.00958977	18
Biological process	Positive Regulation Of Intracellular Protein Transport	0.304781	0.0202451	38
Biological process	Regulation Of Catabolic Process	0.306613	0.0852424	160
Biological process	Positive Regulation Of Lipid Metabolic Process	0.307054	0.0127864	24
Biological process	Organic Acid Transport	0.307229	0.0255727	48
Biological process	Positive Regulation Of Mapk Cascade	0.307531	0.0324987	61
Biological process	Sterol Homeostasis	0.307692	0.00799148	15
Biological process	Regulation Of Neuron Projection Development	0.308176	0.0319659	60
Biological process	Regulation Of Release Of Sequestered Calcium Ion Into Cytosol	0.308824	0.00905701	17
Biological process	Regulation Of Mitotic Cell Cycle	0.30888	0.0234417	44
Biological process	Regulation Of Actin Filament Bundle Assembly	0.309237	0.0143847	27
Biological process	Thioester Biosynthetic Process	0.309381	0.00958977	18
Biological process	Axon Development	0.309665	0.036228	68
Biological process	Retrograde Vesicle Mediated Transport Golgi To Endoplasmic Reticulum	0.310345	0.00852424	16
Biological process	Regulation Of Hydrolase Activity	0.310621	0.104422	196
Biological process	Non Membrane Bounded Organelle Assembly	0.311377	0.0255727	48
Biological process	Lipid Homeostasis	0.313466	0.0122536	23
Biological process	Cellular Response To Hormone Stimulus	0.313609	0.0474161	89
Biological process	Regulation Of Muscle Adaptation	0.314928	0.00905701	17
Biological process	Regulation Of Innate Immune Response	0.315369	0.036228	68
Biological process	Regulation Of Body Fluid Levels	0.315678	0.0602025	113
Biological process	Response To Organic Cyclic Compound	0.316633	0.0735216	138
Biological process	Regulation Of Small Gtpase Mediated Signal Transduction	0.317308	0.0261055	49
Biological process	Regulation Of Lamellipodium Assembly	0.317814	0.0101225	19
Biological process	Cellular Response To Oxidative Stress	0.318	0.0245072	46
Biological process	Regulation Of Protein Targeting	0.318267	0.0106553	20
Biological process	Negative Regulation Of Cell Activation	0.318618	0.018114	34
Biological process	Mitotic Cell Cycle	0.32008	0.0580714	109
Biological process	Cellular Response To Extracellular Stimulus	0.324165	0.0143847	27
Biological process	Positive Regulation Of Nucleocytoplasmic Transport	0.324324	0.00852424	16
Biological process	Smooth Muscle Cell Proliferation	0.32449	0.0127864	24
Biological process	Monosaccharide Biosynthetic Process	0.324701	0.00958977	18
Biological process	T Cell Activation	0.324731	0.0372936	70
Biological process	Protein Containing Complex Localization	0.328872	0.015983	30
Biological process	Positive Regulation Of Hemopoiesis	0.329218	0.00799148	15
Biological process	Regulation Of T Cell Activation	0.33049	0.0266383	50
Biological process	Cellular Response To Salt	0.330739	0.0186468	35
Biological process	Mitotic Sister Chromatid Segregation	0.331301	0.0111881	21
Biological process	Response To Estradiol	0.331361	0.0122536	23
Biological process	Response To Steroid Hormone	0.332653	0.0239744	45
Biological process	Neurotransmitter Transport	0.332689	0.0138519	26
Biological process	Neuron Development	0.333333	0.0735216	138
Biological process	Pyrimidine Containing Compound Metabolic Process	0.333984	0.00799148	15
Biological process	Negative Regulation Of Establishment Of Protein Localization	0.334012	0.0133191	25
Biological process	Tissue Remodeling	0.334646	0.0143847	27
Biological process	Regulation Of Cellular Macromolecule Biosynthetic Process	0.335922	0.0367608	69
Biological process	Regulation Of Reproductive Process	0.336756	0.0117208	22
Biological process	Lipid Oxidation	0.337474	0.0138519	26
Biological process	Intracellular Receptor Signaling Pathway	0.337786	0.0175812	33
Biological process	Response To Inorganic Substance	0.338086	0.0532765	100
Biological process	Development Of Primary Sexual Characteristics	0.339251	0.00905701	17
Biological process	Cellular Response To Abiotic Stimulus	0.341223	0.0255727	48
Biological process	Regulation Of Carbohydrate Metabolic Process	0.341948	0.0143847	27
Biological process	Embryonic Organ Development	0.342685	0.0122536	23
Biological process	Tricarboxylic Acid Cycle	0.34275	0.0101225	19
Biological process	Lipid Storage	0.34275	0.00799148	15
Biological process	Regulation Of Lipid Biosynthetic Process	0.343195	0.0106553	20
Biological process	Reproductive System Development	0.344622	0.0138519	26
Biological process	Ribonucleoside Diphosphate Metabolic Process	0.345098	0.0133191	25
Biological process	Amino Acid Transport	0.345833	0.0111881	21
Biological process	Cytokine Mediated Signaling Pathway	0.346	0.0234417	44
Biological process	Nucleobase Containing Small Molecule Metabolic Process	0.346939	0.0799148	150
Biological process	Protein Localization To Endoplasmic Reticulum	0.34728	0.0111881	21
Biological process	Negative Regulation Of Response To Biotic Stimulus	0.347561	0.0101225	19
Biological process	Regeneration	0.347737	0.0154502	29
Biological process	Organic Hydroxy Compound Metabolic Process	0.348425	0.0436867	82
Biological process	Regulation Of Stress Activated Protein Kinase Signaling Cascade	0.349112	0.0143847	27
Biological process	Cellular Response To Unfolded Protein	0.349594	0.00905701	17
Biological process	Neutral Lipid Metabolic Process	0.349901	0.0122536	23
Biological process	Positive Regulation Of Substrate Adhesion Dependent Cell Spreading	0.35041	0.0101225	19
Biological process	Viral Process	0.35119	0.0436867	82
Biological process	Regulation Of Inflammatory Response	0.35124	0.0372936	70
Biological process	Ribonucleoprotein Complex Biogenesis	0.35124	0.0175812	33
Biological process	Negative Regulation Of Intracellular Transport	0.351852	0.00799148	15
Biological process	Chaperone Mediated Protein Folding	0.352113	0.0138519	26
Biological process	Small Gtpase Mediated Signal Transduction	0.353684	0.0548748	103
Biological process	Positive Regulation Of Peptidyl Serine Phosphorylation	0.355899	0.00905701	17
Biological process	Carbohydrate Catabolic Process	0.355899	0.0175812	33
Biological process	Cytoplasmic Translation	0.356372	0.0170485	32
Biological process	Positive Regulation Of Dna Metabolic Process	0.356394	0.0202451	38
Biological process	Synaptic Vesicle Exocytosis	0.357414	0.00958977	18
Biological process	Phospholipid Transport	0.359244	0.0138519	26
Biological process	Sexual Reproduction	0.359849	0.0426212	80
Biological process	Gamete Generation	0.360078	0.0303676	57
Biological process	Positive Regulation Of Monoatomic Ion Transport	0.361217	0.018114	34
Biological process	Microtubule Based Process	0.361472	0.0538093	101
Biological process	Nucleoside Phosphate Biosynthetic Process	0.36166	0.043154	81
Biological process	Protein Targeting	0.362035	0.0372936	70
Biological process	Import Across Plasma Membrane	0.363273	0.0138519	26
Biological process	Negative Regulation Of Cellular Component Organization	0.363458	0.0628663	118
Biological process	Small Molecule Metabolic Process	0.364162	0.184869	347
Biological process	Regulation Of Leukocyte Differentiation	0.364542	0.0143847	27
Biological process	Regulation Of Protein Tyrosine Kinase Activity	0.364542	0.00905701	17
Biological process	Negative Regulation Of Response To Stimulus	0.364948	0.115077	216
Biological process	Organelle Assembly	0.365079	0.0687267	129
Biological process	Negative Regulation Of Protein Localization	0.365112	0.0218434	41
Biological process	Positive Regulation Of Gene Expression	0.366089	0.0825786	155
Biological process	Cellular Response To Oxygen Containing Compound	0.366534	0.101225	190
Biological process	Regulation Of System Process	0.36699	0.0378263	71
Biological process	Vesicle Mediated Transport	0.367556	0.186468	350
Biological process	Positive Regulation Of Cell Substrate Adhesion	0.367677	0.0197123	37
Biological process	Regulation Of Ras Protein Signal Transduction	0.367704	0.0154502	29
Biological process	Temperature Homeostasis	0.368201	0.0117208	22
Biological process	Adp Metabolic Process	0.369478	0.0101225	19
Biological process	Positive Regulation Of Cytosolic Calcium Ion Concentration	0.369697	0.00958977	18
Biological process	Lytic Vacuole Organization	0.369732	0.00905701	17
Biological process	Import Into Nucleus	0.37251	0.018114	34
Biological process	Regulation Of Organelle Assembly	0.376569	0.0218434	41
Biological process	Negative Regulation Of Binding	0.376894	0.0117208	22
Biological process	Regulation Of Mitochondrion Organization	0.377823	0.0175812	33
Biological process	Peptide Transport	0.377907	0.0175812	33
Biological process	Endothelial Cell Proliferation	0.378168	0.0117208	22
Biological process	Negative Regulation Of Cell Cycle	0.379098	0.0117208	22
Biological process	Heterocycle Catabolic Process	0.379455	0.0255727	48
Biological process	Second Messenger Mediated Signaling	0.380038	0.027171	51
Biological process	Pyruvate Metabolic Process	0.380198	0.0138519	26
Biological process	Multicellular Organism Growth	0.380671	0.00958977	18
Biological process	Positive Regulation Of Coagulation	0.381148	0.00905701	17
Biological process	Homeostasis Of Number Of Cells	0.383966	0.0239744	45
Biological process	Steroid Metabolic Process	0.387226	0.0234417	44
Biological process	Negative Regulation Of Phosphorus Metabolic Process	0.388998	0.0442195	83
Biological process	Muscle Cell Proliferation	0.389234	0.0143847	27
Biological process	Endomembrane System Organization	0.389452	0.0708578	133
Biological process	Regulation Of Actin Filament Based Process	0.390873	0.0490144	92
Biological process	Regulation Of Neurotransmitter Transport	0.391304	0.00852424	16
Biological process	Alpha Beta T Cell Activation	0.391481	0.00958977	18
Biological process	Regulation Of Extent Of Cell Growth	0.392157	0.00852424	16
Biological process	Extrinsic Apoptotic Signaling Pathway	0.392308	0.018114	34
Biological process	Cellular Response To Inorganic Substance	0.39243	0.0175812	33
Biological process	Mitotic Cell Cycle Phase Transition	0.392996	0.0207778	39
Biological process	Enzyme Linked Receptor Protein Signaling Pathway	0.393075	0.0735216	138
Biological process	Actomyosin Structure Organization	0.393214	0.0245072	46
Biological process	Muscle Adaptation	0.39501	0.00958977	18
Biological process	Response To Osmotic Stress	0.395349	0.0101225	19
Biological process	Iron Ion Transport	0.395445	0.00799148	15
Biological process	Protein Targeting To Membrane	0.396078	0.0149174	28
Biological process	Protein Exit From Endoplasmic Reticulum	0.397206	0.00799148	15
Biological process	Regulation Of Phosphatidylinositol 3 Kinase Signaling	0.402128	0.00905701	17
Biological process	Regulation Of Phosphoprotein Phosphatase Activity	0.40239	0.00905701	17
Biological process	T Cell Differentiation	0.40501	0.00905701	17
Biological process	Regulation Of Macroautophagy	0.405405	0.0191795	36
Biological process	Positive Regulation Of Protein Secretion	0.407787	0.015983	30
Biological process	Striated Muscle Tissue Development	0.408046	0.0117208	22
Biological process	Negative Regulation Of Signaling	0.408421	0.0916356	172
Biological process	Response To Type Ii Interferon	0.40873	0.0143847	27
Biological process	Rho Protein Signal Transduction	0.40873	0.015983	30
Biological process	Regulation Of Actin Filament Organization	0.409962	0.0383591	72
Biological process	Sex Differentiation	0.410959	0.0101225	19
Biological process	Sodium Ion Transmembrane Transport	0.412698	0.00958977	18
Biological process	Muscle Cell Development	0.413043	0.0143847	27
Biological process	Glycerophospholipid Metabolic Process	0.413655	0.0277038	52
Biological process	Alcohol Metabolic Process	0.413726	0.0319659	60
Biological process	Regulation Of Wound Healing	0.414141	0.0213106	40
Biological process	Cell Junction Assembly	0.414433	0.0356953	67
Biological process	Growth	0.414873	0.0607352	114
Biological process	Fat Cell Differentiation	0.415058	0.0117208	22
Biological process	Negative Regulation Of Cytokine Production	0.415354	0.0207778	39
Biological process	Positive Regulation Of Lipid Transport	0.415584	0.00852424	16
Biological process	Developmental Growth	0.416335	0.0388918	73
Biological process	Positive Regulation Of Proteasomal Protein Catabolic Process	0.41785	0.00799148	15
Biological process	Regulation Of Cell Development	0.418146	0.0463506	87
Biological process	Midbrain Development	0.418557	0.00958977	18
Biological process	Regulation Of Cellular Ketone Metabolic Process	0.418738	0.00799148	15
Biological process	Embryonic Morphogenesis	0.419624	0.0261055	49
Biological process	Connective Tissue Development	0.420259	0.0101225	19
Biological process	Pyridine Containing Compound Metabolic Process	0.420382	0.0117208	22
Biological process	Positive Regulation Of Erk1 And Erk2 Cascade	0.420502	0.0143847	27
Biological process	I Kappab Kinase Nf Kappab Signaling	0.420635	0.0197123	37
Biological process	Positive Regulation Of Leukocyte Mediated Immunity	0.421158	0.0138519	26
Biological process	Regulation Of Response To External Stimulus	0.421875	0.0953649	179
Biological process	Response To Mechanical Stimulus	0.422998	0.0143847	27
Biological process	Protein Lipid Complex Subunit Organization	0.42607	0.0101225	19
Biological process	Cell Maturation	0.426615	0.0111881	21
Biological process	Activation Of Innate Immune Response	0.427451	0.0229089	43
Biological process	Cellular Response To Insulin Stimulus	0.427711	0.0218434	41
Biological process	Positive Regulation Of Intracellular Signal Transduction	0.430233	0.0777837	146
Biological process	Glial Cell Development	0.430279	0.0101225	19
Biological process	Dendrite Morphogenesis	0.430998	0.00958977	18
Biological process	Endothelial Cell Migration	0.431641	0.0223761	42
Biological process	Establishment Of Organelle Localization	0.431866	0.0484816	91
Biological process	Negative Regulation Of Monoatomic Ion Transport	0.431953	0.0117208	22
Biological process	Cellular Response To Reactive Oxygen Species	0.432927	0.0149174	28
Biological process	Regulation Of Reactive Oxygen Species Metabolic Process	0.434783	0.0165157	31
Biological process	Lipid Localization	0.435518	0.045285	85
Biological process	Regulation Of Lymphocyte Differentiation	0.436105	0.00799148	15
Biological process	Developmental Cell Growth	0.436709	0.0170485	32
Biological process	Generation Of Neurons	0.4375	0.0836441	157
Biological process	Organic Hydroxy Compound Biosynthetic Process	0.4375	0.0165157	31
Biological process	Phagocytosis Engulfment	0.438525	0.00799148	15
Biological process	Adaptive Immune Response Based On Somatic Recombination Of Immune Receptors Built From Immunoglobulin Superfamily Domains	0.438835	0.0319659	60
Biological process	Regulation Of Cell Substrate Junction Organization	0.439453	0.0127864	24
Biological process	Regulation Of Binding	0.441905	0.0314331	59
Biological process	Establishment Of Protein Localization To Endoplasmic Reticulum	0.442553	0.00799148	15
Biological process	Dna Repair	0.44375	0.0127864	24
Biological process	Ossification	0.444223	0.0213106	40
Biological process	Cell Morphogenesis	0.444882	0.0756526	142
Biological process	Regulation Of Membrane Permeability	0.444898	0.00905701	17
Biological process	Muscle Hypertrophy	0.445328	0.0106553	20
Biological process	Negative Regulation Of Neuron Apoptotic Process	0.446215	0.0117208	22
Biological process	Long Chain Fatty Acid Metabolic Process	0.446721	0.0106553	20
Biological process	Regulation Of Hormone Secretion	0.447471	0.018114	34
Biological process	Regulation Of Cell Differentiation	0.448276	0.0809803	152
Biological process	Glycerolipid Biosynthetic Process	0.449416	0.0202451	38
Biological process	Positive Regulation Of Response To Biotic Stimulus	0.450192	0.0303676	57
Biological process	Regulation Of Plasma Lipoprotein Particle Levels	0.45082	0.0138519	26
Biological process	Regulation Of Cellular Localization	0.451613	0.097496	183
Biological process	Positive Regulation Of Transcription By Rna Polymerase Ii	0.452	0.0287693	54
Biological process	Endosome To Lysosome Transport	0.452472	0.00852424	16
Biological process	Vacuolar Transport	0.45351	0.0202451	38
Biological process	Cell Substrate Adhesion	0.453831	0.043154	81
Biological process	Actin Nucleation	0.455744	0.0111881	21
Biological process	Immune Effector Process	0.455852	0.0756526	142
Biological process	Ribonucleoprotein Complex Subunit Organization	0.457143	0.0154502	29
Biological process	Phosphorylation	0.45749	0.135855	255
Biological process	Protein Acylation	0.459144	0.0101225	19
Biological process	Regulation Of Cell Junction Assembly	0.459883	0.0197123	37
Biological process	Substantia Nigra Development	0.462322	0.00905701	17
Biological process	Neural Nucleus Development	0.462322	0.00905701	17
Biological process	Carbohydrate Derivative Metabolic Process	0.464789	0.105487	198
Biological process	Organic Acid Metabolic Process	0.465455	0.101225	190
Biological process	Locomotory Behavior	0.465517	0.0127864	24
Biological process	Regulation Of Endocytosis	0.465517	0.0303676	57
Biological process	Arp2 3 Complex Mediated Actin Nucleation	0.466019	0.0101225	19
Biological process	Regulation Of Sodium Ion Transport	0.466258	0.00799148	15
Biological process	Regulation Of Response To Wounding	0.466395	0.0234417	44
Biological process	Cellular Response To Chemical Stress	0.466539	0.0324987	61
Biological process	Positive Regulation Of Leukocyte Cell Cell Adhesion	0.467078	0.0213106	40
Biological process	Organic Cyclic Compound Catabolic Process	0.467167	0.0314331	59
Biological process	Dicarboxylic Acid Metabolic Process	0.46748	0.0138519	26
Biological process	Neuron Projection Extension	0.467871	0.0127864	24
Biological process	Glycerolipid Metabolic Process	0.469428	0.0356953	67
Biological process	Positive Regulation Of Cell Projection Organization	0.469512	0.0351625	66
Biological process	Nadp Metabolic Process	0.470968	0.00852424	16
Biological process	Regulation Of Anatomical Structure Morphogenesis	0.471058	0.072456	136
Biological process	Transmembrane Receptor Protein Tyrosine Kinase Signaling Pathway	0.472332	0.0548748	103
Biological process	Organic Acid Biosynthetic Process	0.474088	0.0287693	54
Biological process	B Cell Proliferation	0.47479	0.00905701	17
Biological process	Negative Regulation Of Immune Effector Process	0.475891	0.0133191	25
Biological process	Trna Metabolic Process	0.477612	0.0149174	28
Biological process	Complement Activation Classical Pathway	0.477801	0.0122536	23
Biological process	Post Transcriptional Regulation Of Gene Expression	0.478343	0.0372936	70
Biological process	Positive Regulation Of Phosphorus Metabolic Process	0.479371	0.0655301	123
Biological process	Positive Regulation Of Cytokine Production	0.479424	0.0394246	74
Biological process	Regulation Of Lipid Metabolic Process	0.479592	0.0266383	50
Biological process	Organic Anion Transport	0.482828	0.0303676	57
Biological process	Receptor Mediated Endocytosis	0.483101	0.0367608	69
Biological process	Cell Cycle Phase Transition	0.483366	0.0255727	48
Biological process	Icosanoid Metabolic Process	0.483673	0.0117208	22
Biological process	Positive Regulation Of Cell Activation	0.48374	0.0314331	59
Biological process	Regulation Of Lipid Localization	0.483806	0.0202451	38
Biological process	Peptide Metabolic Process	0.483871	0.0735216	138
Biological process	Cellular Oxidant Detoxification	0.484436	0.015983	30
Biological process	Regulation Of Generation Of Precursor Metabolites And Energy	0.4846	0.0117208	22
Biological process	Sterol Transport	0.485537	0.0149174	28
Biological process	Regulation Of Cell Adhesion	0.486486	0.0788492	148
Biological process	Regulation Of Response To Endoplasmic Reticulum Stress	0.487952	0.00958977	18
Biological process	Action Potential	0.488613	0.00852424	16
Biological process	Regulation Of Autophagy	0.488753	0.0319659	60
Biological process	Positive Regulation Of Tumor Necrosis Factor Superfamily Cytokine Production	0.488798	0.0127864	24
Biological process	Mitochondrion Organization	0.490385	0.052211	98
Biological process	Cilium Organization	0.491903	0.0191795	36
Biological process	Cardiocyte Differentiation	0.492754	0.00905701	17
Biological process	Transition Metal Ion Transport	0.493724	0.00905701	17
Biological process	Cell Projection Organization	0.49503	0.111881	210
Biological process	Endothelium Development	0.495108	0.0143847	27
Biological process	Regulation Of Blood Circulation	0.495798	0.0154502	29
Biological process	Regulation Of Cell Substrate Adhesion	0.496	0.0314331	59
Biological process	Positive Regulation Of Phagocytosis	0.496047	0.0143847	27
Biological process	Negative Regulation Of Intracellular Signal Transduction	0.496815	0.0420884	79
Biological process	Regulation Of Cytoskeleton Organization	0.496982	0.063399	119
Biological process	Metencephalon Development	0.496994	0.00958977	18
Biological process	Nervous System Process	0.497053	0.052211	98
Biological process	Regulation Of Protein Maturation	0.498092	0.00799148	15
Biological process	Locomotion	0.498998	0.114012	214
Biological process	Mitochondrial Transmembrane Transport	0.499006	0.00905701	17
Biological process	Positive Regulation Of Cellular Component Biogenesis	0.499033	0.0532765	100
Biological process	Regulation Of Response To Biotic Stimulus	0.499033	0.0404901	76
Biological process	Signal Transduction By P53 Class Mediator	0.5	0.00852424	16
Biological process	Regulation Of B Cell Activation	0.502024	0.00852424	16
Biological process	Regulation Of Extrinsic Apoptotic Signaling Pathway	0.503968	0.0149174	28
Biological process	Chromosome Segregation	0.504082	0.0202451	38
Biological process	Heart Development	0.504098	0.0314331	59
Biological process	Response To Monosaccharide	0.504854	0.0133191	25
Biological process	Biogenic Amine Metabolic Process	0.505071	0.00799148	15
Biological process	Negative Regulation Of Coagulation	0.505814	0.0122536	23
Biological process	Regulated Exocytosis	0.505906	0.0277038	52
Biological process	Phospholipid Metabolic Process	0.506073	0.0346297	65
Biological process	Regulation Of Calcium Mediated Signaling	0.506931	0.00799148	15
Biological process	Macroautophagy	0.508946	0.0399574	75
Biological process	Regulation Of Hemopoiesis	0.509398	0.0197123	37
Biological process	Calcium Mediated Signaling	0.510891	0.018114	34
Biological process	Leukocyte Degranulation	0.511673	0.0138519	26
Biological process	Cell Motility	0.512195	0.137453	258
Biological process	Negative Regulation Of Apoptotic Signaling Pathway	0.512397	0.0239744	45
Biological process	Regulation Of Phosphorylation	0.512476	0.0969632	182
Biological process	Actin Filament Based Movement	0.513944	0.0106553	20
Biological process	Cell Recognition	0.514228	0.0202451	38
Biological process	Regulation Of Epithelial Cell Migration	0.514563	0.0261055	49
Biological process	Developmental Growth Involved In Morphogenesis	0.516461	0.0143847	27
Biological process	Negative Regulation Of Cell Cycle Process	0.517454	0.00905701	17
Biological process	Muscle Tissue Development	0.518962	0.0197123	37
Biological process	Positive Regulation Of Catalytic Activity	0.52008	0.0889718	167
Biological process	Proteasomal Protein Catabolic Process	0.521235	0.0426212	80
Biological process	Positive Regulation Of Protein Modification Process	0.522	0.0681939	128
Biological process	T Cell Proliferation	0.522777	0.0213106	40
Biological process	Cell Division	0.523232	0.0436867	82
Biological process	Fatty Acid Metabolic Process	0.523346	0.0372936	70
Biological process	Response To Light Stimulus	0.523614	0.0170485	32
Biological process	Organelle Disassembly	0.525151	0.0149174	28
Biological process	Nucleoside Diphosphate Metabolic Process	0.525355	0.0154502	29
Biological process	Ras Protein Signal Transduction	0.525988	0.0410229	77
Biological process	Erythrocyte Homeostasis	0.526316	0.0127864	24
Biological process	Protein Targeting To Mitochondrion	0.526733	0.0127864	24
Biological process	Head Development	0.528942	0.0532765	100
Biological process	Regulation Of Transporter Activity	0.529637	0.0229089	43
Biological process	Regulation Of Cell Shape	0.530992	0.0207778	39
Biological process	Oxidative Phosphorylation	0.531568	0.0229089	43
Biological process	T Cell Receptor Signaling Pathway	0.532129	0.0122536	23
Biological process	Interleukin 6 Production	0.532787	0.0117208	22
Biological process	Pigmentation	0.532803	0.00905701	17
Biological process	Regulation Of Oxidoreductase Activity	0.532934	0.00799148	15
Biological process	Positive Regulation Of Leukocyte Chemotaxis	0.538462	0.0111881	21
Biological process	Response To Toxic Substance	0.538622	0.0282365	53
Biological process	Cellular Modified Amino Acid Metabolic Process	0.538922	0.0101225	19
Biological process	Natural Killer Cell Mediated Immunity	0.539961	0.00852424	16
Biological process	Establishment Of Protein Localization To Vacuole	0.540161	0.00799148	15
Biological process	Endothelial Cell Development	0.541016	0.0127864	24
Biological process	Secondary Alcohol Metabolic Process	0.541152	0.0154502	29
Biological process	Cytokine Production	0.543307	0.0607352	114
Biological process	Response To Virus	0.543651	0.0277038	52
Biological process	Cell Substrate Junction Organization	0.546139	0.0175812	33
Biological process	Calcium Ion Transmembrane Transport	0.546512	0.0266383	50
Biological process	Carbohydrate Homeostasis	0.547718	0.015983	30
Biological process	Vesicle Mediated Transport Between Endosomal Compartments	0.54792	0.00799148	15
Biological process	Protein Maturation	0.548134	0.0351625	66
Biological process	Ribose Phosphate Biosynthetic Process	0.548708	0.0404901	76
Biological process	B Cell Activation	0.548729	0.0191795	36
Biological process	Regulation Of Cell Activation	0.550098	0.0532765	100
Biological process	Cell Cycle Process	0.550607	0.0713905	134
Biological process	De Novo Protein Folding	0.551527	0.00799148	15
Biological process	Regulation Of Response To Dna Damage Stimulus	0.551789	0.0101225	19
Biological process	Developmental Maturation	0.554622	0.0207778	39
Biological process	Neuron Projection Guidance	0.555118	0.0111881	21
Biological process	Positive Regulation Of Secretion	0.556863	0.036228	68
Biological process	Insulin Receptor Signaling Pathway	0.55706	0.0127864	24
Biological process	Negative Regulation Of Gene Expression	0.55814	0.061268	115
Biological process	Positive Regulation Of Transmembrane Transport	0.558185	0.0197123	37
Biological process	Positive Regulation Of Phosphorylation	0.558824	0.0586042	110
Biological process	Nuclear Chromosome Segregation	0.560327	0.0154502	29
Biological process	Lymphocyte Mediated Immunity	0.560878	0.0319659	60
Biological process	Cholesterol Efflux	0.561475	0.00852424	16
Biological process	Translational Initiation	0.562105	0.0186468	35
Biological process	Erk1 And Erk2 Cascade	0.562376	0.0261055	49
Biological process	Response To Temperature Stimulus	0.562992	0.0143847	27
Biological process	Regulation Of Establishment Of Protein Localization	0.563636	0.063399	119
Biological process	Amino Acid Biosynthetic Process	0.565923	0.00799148	15
Biological process	Negative Regulation Of Mapk Cascade	0.566239	0.0154502	29
Biological process	Atp Biosynthetic Process	0.566667	0.015983	30
Biological process	Fibroblast Migration	0.567164	0.00799148	15
Biological process	Response To Nutrient	0.567623	0.0127864	24
Biological process	Filopodium Assembly	0.567677	0.00958977	18
Biological process	Regulation Of Lymphocyte Migration	0.568273	0.00799148	15
Biological process	Alpha Amino Acid Metabolic Process	0.569745	0.0175812	33
Biological process	Presynaptic Endocytosis	0.570312	0.00958977	18
Biological process	Organophosphate Ester Transport	0.57173	0.015983	30
Biological process	Negative Regulation Of Rna Biosynthetic Process	0.572597	0.0298348	56
Biological process	Proton Motive Force Driven Atp Synthesis	0.573643	0.0133191	25
Biological process	Protein Localization To Vacuole	0.574257	0.0106553	20
Biological process	Cellular Response To Type Ii Interferon	0.574427	0.0127864	24
Biological process	Negative Regulation Of Wound Healing	0.574803	0.0122536	23
Biological process	Mast Cell Activation	0.57582	0.0111881	21
Biological process	Mesenchyme Development	0.576772	0.0175812	33
Biological process	Regulation Of Cell Size	0.577154	0.018114	34
Biological process	Regulation Of Neurotransmitter Levels	0.577236	0.015983	30
Biological process	Atp Synthesis Coupled Electron Transport	0.578431	0.0149174	28
Biological process	Endosomal Transport	0.57874	0.0314331	59
Biological process	Cellular Ketone Metabolic Process	0.579568	0.0165157	31
Biological process	Regulation Of Heart Contraction	0.581162	0.0111881	21
Biological process	Male Gamete Generation	0.581818	0.0229089	43
Biological process	Regulation Of Response To Stress	0.582329	0.122536	230
Biological process	Polysaccharide Metabolic Process	0.582329	0.00958977	18
Biological process	Regulation Of Transport	0.582505	0.172083	323
Biological process	Cell Cell Adhesion Via Plasma Membrane Adhesion Molecules	0.582846	0.0122536	23
Biological process	Monoatomic Cation Transmembrane Transport	0.583815	0.0586042	110
Biological process	Positive Regulation Of Epithelial Cell Migration	0.584493	0.0197123	37
Biological process	Dendritic Spine Development	0.585106	0.00852424	16
Biological process	Negative Regulation Of Phosphorylation	0.58517	0.0372936	70
Biological process	Embryo Development	0.585317	0.0500799	94
Biological process	Phosphatidylcholine Metabolic Process	0.585657	0.0106553	20
Biological process	Mitotic Cytokinesis	0.585714	0.00905701	17
Biological process	Regulation Of Response To Cytokine Stimulus	0.586066	0.00958977	18
Biological process	Positive Regulation Of Mitotic Cell Cycle	0.5875	0.00852424	16
Biological process	Regulation Of Muscle Hypertrophy	0.588358	0.00799148	15
Biological process	Amyloid Precursor Protein Metabolic Process	0.588469	0.00852424	16
Biological process	Positive Regulation Of Response To Wounding	0.589537	0.0138519	26
Biological process	Receptor Metabolic Process	0.592593	0.00905701	17
Biological process	Regulation Of Microtubule Cytoskeleton Organization	0.593254	0.0154502	29
Biological process	Sodium Ion Transport	0.596349	0.0127864	24
Biological process	Regulation Of Substrate Adhesion Dependent Cell Spreading	0.596708	0.0122536	23
Biological process	Organophosphate Catabolic Process	0.599589	0.0154502	29
Biological process	Export From Cell	0.600427	0.0831113	156
Biological process	Nucleobase Metabolic Process	0.600791	0.00852424	16
Biological process	Regulation Of Phagocytosis	0.60161	0.0197123	37
Biological process	Amino Acid Metabolic Process	0.601626	0.0346297	65
Biological process	Tube Morphogenesis	0.602	0.0591369	111
Biological process	Morphogenesis Of An Epithelium	0.602941	0.0298348	56
Biological process	Neural Precursor Cell Proliferation	0.60334	0.00852424	16
Biological process	Mitotic Nuclear Division	0.605263	0.0175812	33
Biological process	Organophosphate Metabolic Process	0.606426	0.112946	212
Biological process	Cell Cycle	0.607843	0.101225	190
Biological process	Intracellular Glucose Homeostasis	0.608519	0.00958977	18
Biological process	Lipid Biosynthetic Process	0.608782	0.0559403	105
Biological process	Chromatin Organization	0.609127	0.0143847	27
Biological process	Vesicle Budding From Membrane	0.611328	0.015983	30
Biological process	Mitochondrial Membrane Organization	0.61194	0.0143847	27
Biological process	Positive Regulation Of Protein Localization To Membrane	0.612086	0.0127864	24
Biological process	Myotube Differentiation	0.612086	0.00905701	17
Biological process	Regulation Of Peptidase Activity	0.612648	0.0495471	93
Biological process	Lipid Catabolic Process	0.613333	0.0277038	52
Biological process	Cellular Response To Toxic Substance	0.613445	0.0191795	36
Biological process	Detoxification	0.613445	0.0191795	36
Biological process	Positive Regulation Of Kinase Activity	0.61477	0.0324987	61
Biological process	Formation Of Primary Germ Layer	0.615079	0.00852424	16
Biological process	Regulation Of Intracellular Transport	0.615385	0.0404901	76
Biological process	Positive Regulation Of Establishment Of Protein Localization	0.615385	0.0426212	80
Biological process	Insulin Secretion	0.615385	0.0143847	27
Biological process	Amide Transport	0.618497	0.0245072	46
Biological process	Regulation Of Nucleocytoplasmic Transport	0.618557	0.0133191	25
Biological process	Small Molecule Biosynthetic Process	0.62069	0.0495471	93
Biological process	Granulocyte Activation	0.621242	0.00799148	15
Biological process	Apoptotic Mitochondrial Changes	0.621622	0.0111881	21
Biological process	Response To Hormone	0.622449	0.0751199	141
Biological process	Positive Regulation Of Map Kinase Activity	0.62249	0.00799148	15
Biological process	Cellular Response To Radiation	0.622718	0.0122536	23
Biological process	Vacuolar Localization	0.623218	0.0111881	21
Biological process	Neutrophil Chemotaxis	0.625	0.0133191	25
Biological process	Negative Regulation Of Inflammatory Response	0.626243	0.0133191	25
Biological process	Actin Cytoskeleton Reorganization	0.626834	0.0165157	31
Biological process	Response To Corticosteroid	0.627049	0.0133191	25
Biological process	Regulation Of Amide Metabolic Process	0.628302	0.0388918	73
Biological process	Heart Process	0.628514	0.0165157	31
Biological process	Negative Regulation Of Extrinsic Apoptotic Signaling Pathway	0.628742	0.00905701	17
Biological process	Positive Regulation Of Hydrolase Activity	0.628866	0.052211	98
Biological process	Hemostasis	0.628931	0.0500799	94
Biological process	Mammary Gland Development	0.629412	0.0101225	19
Biological process	Organelle Fission	0.629938	0.0266383	50
Biological process	Alcohol Biosynthetic Process	0.630303	0.0111881	21
Biological process	Leukocyte Chemotaxis	0.630832	0.0223761	42
Biological process	Neuron Death	0.631164	0.0293021	55
Biological process	Autophagy Of Mitochondrion	0.631579	0.0101225	19
Biological process	Negative Regulation Of Protein Modification Process	0.633776	0.0447523	84
Biological process	Regulation Of Carbohydrate Biosynthetic Process	0.633803	0.00799148	15
Biological process	Innate Immune Response	0.6341	0.0889718	167
Biological process	Dendrite Development	0.634409	0.0175812	33
Biological process	Cellular Response To Topologically Incorrect Protein	0.63473	0.0117208	22
Biological process	Carbohydrate Derivative Catabolic Process	0.634819	0.0133191	25
Biological process	Rna Splicing	0.634888	0.0101225	19
Biological process	Entry Into Host	0.635659	0.0170485	32
Biological process	Positive Regulation Of Transport	0.635815	0.105487	198
Biological process	Monoatomic Ion Transmembrane Transport	0.635838	0.0671284	126
Biological process	Myeloid Leukocyte Differentiation	0.636711	0.0133191	25
Biological process	Epidermis Development	0.637295	0.0213106	40
Biological process	Response To Catecholamine	0.639216	0.0101225	19
Biological process	Monocarboxylic Acid Metabolic Process	0.639847	0.0586042	110
Biological process	Viral Gene Expression	0.640159	0.00852424	16
Biological process	Immune Response Regulating Signaling Pathway	0.640167	0.0442195	83
Biological process	Taxis	0.641434	0.0479489	90
Biological process	Negative Regulation Of Cytoskeleton Organization	0.641473	0.0218434	41
Biological process	Cell Adhesion Mediated By Integrin	0.641851	0.0127864	24
Biological process	Regulation Of Nervous System Development	0.642293	0.0255727	48
Biological process	Cell Matrix Adhesion	0.642718	0.0293021	55
Biological process	Macromolecule Catabolic Process	0.643527	0.112946	212
Biological process	Granulocyte Chemotaxis	0.646707	0.0149174	28
Biological process	Positive Regulation Of Cell Cell Adhesion	0.646934	0.0261055	49
Biological process	Response To Tumor Necrosis Factor	0.647799	0.0154502	29
Biological process	Protein Localization To Mitochondrion	0.648077	0.018114	34
Biological process	Negative Regulation Of Leukocyte Mediated Immunity	0.648752	0.00799148	15
Biological process	Response To Growth Factor	0.64881	0.0538093	101
Biological process	Regulation Of Cellular Response To Insulin Stimulus	0.649706	0.0111881	21
Biological process	Type I Interferon Production	0.653386	0.0101225	19
Biological process	Post Golgi Vesicle Mediated Transport	0.655446	0.015983	30
Biological process	Germ Cell Development	0.656566	0.0117208	22
Biological process	Phagocytosis	0.658397	0.0388918	73
Biological process	Positive Regulation Of Wound Healing	0.658947	0.0122536	23
Biological process	Regulation Of Cell Population Proliferation	0.659229	0.0953649	179
Biological process	Leukocyte Mediated Immunity	0.661323	0.045285	85
Biological process	Glutamine Family Amino Acid Metabolic Process	0.662768	0.00852424	16
Biological process	Intracellular Transport	0.668776	0.177411	333
Biological process	Establishment Or Maintenance Of Cell Polarity	0.669339	0.0255727	48
Biological process	Protein Export From Nucleus	0.66996	0.00852424	16
Biological process	Amine Metabolic Process	0.671315	0.00905701	17
Biological process	Regulation Of Cell Cycle Process	0.671343	0.0356953	67
Biological process	Regulation Of Erbb Signaling Pathway	0.671429	0.00799148	15
Biological process	Negative Regulation Of Neuron Projection Development	0.671579	0.00905701	17
Biological process	Positive Regulation Of Cell Development	0.672165	0.0266383	50
Biological process	Positive Regulation Of Protein Kinase B Signaling	0.67387	0.0133191	25
Biological process	Negative Regulation Of Leukocyte Cell Cell Adhesion	0.674	0.00799148	15
Biological process	Cellular Response To Organic Cyclic Compound	0.675248	0.0415557	78
Biological process	Phagocytosis Recognition	0.675351	0.00799148	15
Biological process	Myeloid Leukocyte Activation	0.67623	0.0261055	49
Biological process	Positive Regulation Of Translation	0.676301	0.0133191	25
Biological process	Positive Regulation Of Calcium Ion Transmembrane Transport	0.677228	0.00905701	17
Biological process	Plasma Membrane Organization	0.678643	0.0170485	32
Biological process	Rhythmic Process	0.679283	0.0149174	28
Biological process	Cellular Response To Ketone	0.680894	0.00799148	15
Biological process	Regulation Of Locomotion	0.681102	0.0937666	176
Biological process	Epithelial To Mesenchymal Transition	0.682446	0.0117208	22
Biological process	Organic Hydroxy Compound Catabolic Process	0.683128	0.00799148	15
Biological process	Epithelial Cell Development	0.683468	0.0186468	35
Biological process	Regulation Of Inflammatory Response To Antigenic Stimulus	0.684	0.00852424	16
Biological process	Negative Regulation Of Secretion	0.684411	0.0143847	27
Biological process	Regulation Of Cellular Carbohydrate Metabolic Process	0.685771	0.0101225	19
Biological process	Response To Oxygen Containing Compound	0.686117	0.145978	274
Biological process	Apoptotic Process	0.687129	0.135855	255
Biological process	Ameboidal Type Cell Migration	0.687764	0.045285	85
Biological process	Organonitrogen Compound Catabolic Process	0.687885	0.123069	231
Biological process	Synaptic Vesicle Recycling	0.688845	0.0117208	22
Biological process	Regulation Of Synapse Structure Or Activity	0.689243	0.0165157	31
Biological process	Positive Regulation Of Binding	0.690335	0.018114	34
Biological process	Defense Response To Gram Positive Bacterium	0.691715	0.0101225	19
Biological process	Establishment Of Cell Polarity	0.692308	0.0165157	31
Biological process	Stress Activated Protein Kinase Signaling Cascade	0.692615	0.0191795	36
Biological process	Muscle Structure Development	0.693204	0.0388918	73
Biological process	Bone Development	0.694444	0.0133191	25
Biological process	Cellular Response To External Stimulus	0.694882	0.0191795	36
Biological process	Regulation Of Endopeptidase Activity	0.695906	0.0410229	77
Biological process	Monocarboxylic Acid Catabolic Process	0.696	0.0154502	29
Biological process	Regulation Of Cellular Component Biogenesis	0.696252	0.0985615	185
Biological process	Negative Regulation Of Response To Wounding	0.69697	0.0127864	24
Biological process	Negative Regulation Of Locomotion	0.697769	0.0277038	52
Biological process	In Utero Embryonic Development	0.698745	0.018114	34
Biological process	Regulation Of Cysteine Type Endopeptidase Activity	0.700787	0.0223761	42
Biological process	Endocytic Recycling	0.701826	0.0122536	23
Biological process	Response To Endoplasmic Reticulum Stress	0.703065	0.0314331	59
Biological process	Regulation Of Defense Response To Virus	0.703704	0.00799148	15
Biological process	Cytokine Production Involved In Immune Response	0.70428	0.0122536	23
Biological process	Positive Regulation Of Calcium Ion Transport	0.705104	0.0111881	21
Biological process	Endocytosis	0.705285	0.0756526	142
Biological process	Negative Regulation Of Protein Polymerization	0.705769	0.0133191	25
Biological process	Response To Salt	0.707224	0.036228	68
Biological process	Activation Of Immune Response	0.707724	0.0623335	117
Biological process	Positive Regulation Of Adaptive Immune Response	0.709742	0.0106553	20
Biological process	Positive Regulation Of T Cell Proliferation	0.711934	0.0117208	22
Biological process	Monoatomic Cation Transport	0.712062	0.0767182	144
Biological process	Mitochondrial Transport	0.71308	0.0191795	36
Biological process	Regulation Of Secretion	0.714286	0.0586042	110
Biological process	Respiratory Electron Transport Chain	0.714571	0.0175812	33
Biological process	Cellular Respiration	0.715888	0.0351625	66
Biological process	Regulation Of Transmembrane Receptor Protein Serine Threonine Kinase Signaling Pathway	0.716243	0.0111881	21
Biological process	Regulation Of Cell Morphogenesis	0.717949	0.0282365	53
Biological process	Sterol Metabolic Process	0.719665	0.0138519	26
Biological process	Modulation By Host Of Symbiont Process	0.719844	0.00852424	16
Biological process	Regulation Of Lymphocyte Activation	0.720617	0.0330314	62
Biological process	Carbohydrate Metabolic Process	0.721063	0.0591369	111
Biological process	Spindle Assembly	0.721116	0.00799148	15
Biological process	Regulation Of Organelle Organization	0.723577	0.116676	219
Biological process	Regulation Of Intracellular Protein Transport	0.72381	0.0287693	54
Biological process	Response To Lipid	0.724951	0.0644646	121
Biological process	Positive Regulation Of Developmental Process	0.725807	0.0761854	143
Biological process	Glucose Metabolic Process	0.727092	0.0191795	36
Biological process	Monoatomic Ion Transport	0.728155	0.0868407	163
Biological process	Positive Regulation Of Actin Filament Bundle Assembly	0.728778	0.00799148	15
Biological process	Phosphatidylinositol 3 Kinase Signaling	0.728953	0.0117208	22
Biological process	Calcium Ion Transport	0.729045	0.0346297	65
Biological process	Mesenchymal Cell Differentiation	0.729249	0.0154502	29
Biological process	Circulatory System Development	0.730223	0.0751199	141
Biological process	G Protein Coupled Receptor Signaling Pathway	0.730469	0.0415557	78
Biological process	Regulation Of Multicellular Organismal Development	0.731373	0.0788492	148
Biological process	Positive Regulation Of Dna Biosynthetic Process	0.731501	0.00852424	16
Biological process	Leukocyte Apoptotic Process	0.731809	0.00905701	17
Biological process	Response To Calcium Ion	0.732919	0.0138519	26
Biological process	Organelle Localization	0.73431	0.0618007	116
Biological process	Leukocyte Differentiation	0.734818	0.0298348	56
Biological process	Reactive Oxygen Species Metabolic Process	0.735849	0.0255727	48
Biological process	Negative Regulation Of Growth	0.738241	0.0143847	27
Biological process	Activation Of Cysteine Type Endopeptidase Activity Involved In Apoptotic Process	0.73913	0.00852424	16
Biological process	Leukocyte Cell Cell Adhesion	0.740113	0.0351625	66
Biological process	Detection Of Stimulus	0.740883	0.0127864	24
Biological process	Pattern Specification Process	0.741177	0.00905701	17
Biological process	Regulation Of Proteolysis	0.743852	0.0729888	137
Biological process	Regulation Of Peptidyl Tyrosine Phosphorylation	0.74502	0.0282365	53
Biological process	Leukocyte Homeostasis	0.746362	0.00958977	18
Biological process	Regulation Of Neurogenesis	0.748479	0.0234417	44
Biological process	Regulation Of Supramolecular Fiber Organization	0.748503	0.0511454	96
Biological process	Response To Wounding	0.748634	0.0777837	146
Biological process	Response To Bacterium	0.750476	0.0538093	101
Biological process	Regulation Of Protein Stability	0.75048	0.0372936	70
Biological process	Mapk Cascade	0.750503	0.0586042	110
Biological process	Regulation Of Myeloid Cell Differentiation	0.750951	0.0117208	22
Biological process	Defense Response	0.751012	0.153436	288
Biological process	Positive Regulation Of Production Of Molecular Mediator Of Immune Response	0.754032	0.0127864	24
Biological process	Actin Filament Organization	0.754455	0.0644646	121
Biological process	Response To Acid Chemical	0.754455	0.0122536	23
Biological process	Monocarboxylic Acid Transport	0.756148	0.0127864	24
Biological process	Regulation Of Sterol Transport	0.756335	0.00905701	17
Biological process	Regulation Of Protein Modification By Small Protein Conjugation Or Removal	0.757028	0.0175812	33
Biological process	Positive Regulation Of Cell Cycle Process	0.757576	0.0111881	21
Biological process	Organic Acid Catabolic Process	0.757874	0.0266383	50
Biological process	B Cell Differentiation	0.758265	0.00958977	18
Biological process	Positive Regulation Of Neurogenesis	0.758763	0.0165157	31
Biological process	Response To Xenobiotic Stimulus	0.759259	0.0351625	66
Biological process	Positive Regulation Of Monoatomic Ion Transmembrane Transport	0.759596	0.0138519	26
Biological process	Hindbrain Development	0.762376	0.0111881	21
Biological process	Response To Extracellular Stimulus	0.762397	0.0346297	65
Biological process	Membrane Organization	0.762887	0.101758	191
Biological process	Long Chain Fatty Acid Transport	0.762948	0.00799148	15
Biological process	Innate Immune Response Activating Signaling Pathway	0.764023	0.0202451	38
Biological process	Positive Regulation Of Cell Cycle	0.764113	0.0170485	32
Biological process	Cellular Process Involved In Reproduction In Multicellular Organism	0.764583	0.0143847	27
Biological process	Vasoconstriction	0.765531	0.00799148	15
Biological process	Response To Molecule Of Bacterial Origin	0.766129	0.0277038	52
Biological process	Regulation Of Nervous System Process	0.766337	0.00958977	18
Biological process	Positive Regulation Of Cellular Component Organization	0.766871	0.107619	202
Biological process	Positive Regulation Of Molecular Function	0.767396	0.122003	229
Biological process	Regulation Of Translational Initiation	0.768908	0.0117208	22
Biological process	Aerobic Respiration	0.769231	0.0319659	60
Biological process	Regulation Of Leukocyte Migration	0.770186	0.02504	47
Biological process	Regulation Of Immune System Process	0.770428	0.136921	257
Biological process	Stem Cell Differentiation	0.770661	0.0111881	21
Biological process	Response To Carbohydrate	0.772128	0.015983	30
Biological process	Tissue Migration	0.773196	0.0346297	65
Biological process	Lymphocyte Activation Involved In Immune Response	0.773469	0.0154502	29
Biological process	Regulation Of Microtubule Based Process	0.773513	0.0197123	37
Biological process	Tissue Homeostasis	0.774193	0.0223761	42
Biological process	Lymphocyte Migration	0.776	0.00958977	18
Biological process	Digestion	0.776908	0.0101225	19
Biological process	Secretion	0.777108	0.0857752	161
Biological process	Calcium Ion Transmembrane Import Into Cytosol	0.777551	0.015983	30
Biological process	Cell Adhesion	0.782353	0.128396	241
Biological process	Apoptotic Signaling Pathway	0.782868	0.052211	98
Biological process	Regulation Of Muscle Contraction	0.783838	0.0149174	28
Biological process	Negative Regulation Of Biosynthetic Process	0.784394	0.0495471	93
Biological process	Nucleoside Monophosphate Metabolic Process	0.784499	0.0101225	19
Biological process	Negative Regulation Of Molecular Function	0.784906	0.0900373	169
Biological process	Blood Vessel Morphogenesis	0.786448	0.0490144	92
Biological process	Monoatomic Anion Transport	0.787109	0.00799148	15
Biological process	Regulation Of Production Of Molecular Mediator Of Immune Response	0.788054	0.0170485	32
Biological process	Cytosolic Transport	0.78835	0.0255727	48
Biological process	Digestive System Process	0.792899	0.00958977	18
Biological process	Regulation Of Mononuclear Cell Migration	0.794	0.0133191	25
Biological process	Positive Regulation Of Nervous System Development	0.795876	0.0170485	32
Biological process	Maintenance Of Location In Cell	0.796545	0.0239744	45
Biological process	Positive Regulation Of Peptidyl Tyrosine Phosphorylation	0.796781	0.018114	34
Biological process	Regulation Of Cellular Response To Transforming Growth Factor Beta Stimulus	0.796844	0.00905701	17
Biological process	Cellular Component Disassembly	0.796905	0.0559403	105
Biological process	Positive Regulation Of Neuron Projection Development	0.797297	0.0143847	27
Biological process	Ribonucleoside Monophosphate Metabolic Process	0.797323	0.00799148	15
Biological process	Erad Pathway	0.797917	0.0106553	20
Biological process	Regulation Of Cell Cycle	0.798	0.0527437	99
Biological process	Cardiac Conduction	0.798793	0.00799148	15
Biological process	Organelle Fusion	0.799205	0.0223761	42
Biological process	Protein Modification By Small Protein Conjugation	0.799599	0.0404901	76
Biological process	Positive Regulation Of Protein Localization To Cell Periphery	0.80117	0.00905701	17
Biological process	Positive Regulation Of Receptor Mediated Endocytosis	0.802372	0.00852424	16
Biological process	Carbohydrate Biosynthetic Process	0.802875	0.0202451	38
Biological process	Cognition	0.804481	0.0191795	36
Biological process	Response To Reactive Oxygen Species	0.804781	0.0197123	37
Biological process	Peptidyl Amino Acid Modification	0.804979	0.0761854	143
Biological process	Cell Cell Adhesion	0.805556	0.0772509	145
Biological process	Interleukin 1 Production	0.806576	0.00799148	15
Biological process	Maintenance Of Location	0.807157	0.0346297	65
Biological process	Positive Regulation Of Transferase Activity	0.807453	0.0410229	77
Biological process	Positive Regulation Of Vasculature Development	0.807985	0.0138519	26
Biological process	Muscle Contraction	0.808	0.0266383	50
Biological process	Complement Activation	0.808163	0.0218434	41
Biological process	Protein Localization To Cell Junction	0.809129	0.0117208	22
Biological process	Positive Regulation Of Cysteine Type Endopeptidase Activity	0.809619	0.0154502	29
Biological process	Positive Regulation Of Cell Death	0.809619	0.0420884	79
Biological process	Muscle System Process	0.809816	0.0330314	62
Biological process	Cellular Carbohydrate Metabolic Process	0.810078	0.02504	47
Biological process	Inorganic Anion Transport	0.811508	0.0106553	20
Biological process	Mononuclear Cell Differentiation	0.812741	0.0191795	36
Biological process	Fatty Acid Beta Oxidation	0.813008	0.0101225	19
Biological process	Actin Filament Depolymerization	0.813333	0.0106553	20
Biological process	Negative Regulation Of Cell Growth	0.814516	0.0122536	23
Biological process	Selective Autophagy	0.814516	0.0101225	19
Biological process	Regulation Of Protein Catabolic Process	0.816406	0.0351625	66
Biological process	Biological Process Involved In Interaction With Host	0.816929	0.02504	47
Biological process	Sensory System Development	0.817476	0.0117208	22
Biological process	Response To Nitrogen Compound	0.817635	0.10602	199
Biological process	Striated Muscle Cell Differentiation	0.817635	0.0202451	38
Biological process	Positive Regulation Of Epithelial Cell Proliferation	0.817647	0.0101225	19
Biological process	Keratinocyte Differentiation	0.817814	0.0127864	24
Biological process	Erbb Signaling Pathway	0.817829	0.0154502	29
Biological process	Protein Localization To Organelle	0.818363	0.088439	166
Biological process	Fatty Acid Catabolic Process	0.818557	0.0117208	22
Biological process	Protein Stabilization	0.819066	0.0282365	53
Biological process	Positive Regulation Of Proteolysis	0.819277	0.0351625	66
Biological process	Glial Cell Differentiation	0.819639	0.0175812	33
Biological process	Regulation Of Muscle System Process	0.820663	0.0218434	41
Biological process	Myeloid Cell Differentiation	0.820866	0.0309004	58
Biological process	Adaptive Immune Response	0.820926	0.0602025	113
Biological process	Regulation Of Protein Localization To Nucleus	0.821053	0.015983	30
Biological process	Regulation Of Calcium Ion Transmembrane Transport	0.822306	0.0165157	31
Biological process	Response To Peptide Hormone	0.823062	0.0399574	75
Biological process	Hormone Transport	0.823194	0.0229089	43
Biological process	Vascular Transport	0.824268	0.0111881	21
Biological process	Protein Localization To Nucleus	0.825	0.0293021	55
Biological process	Transforming Growth Factor Beta Receptor Signaling Pathway	0.826	0.0165157	31
Biological process	Defense Response To Symbiont	0.826336	0.018114	34
Biological process	Organophosphate Biosynthetic Process	0.827655	0.070325	132
Biological process	Response To Peptide	0.827789	0.0463506	87
Biological process	Positive Regulation Of Apoptotic Signaling Pathway	0.827935	0.0127864	24
Biological process	Nuclear Transport	0.828921	0.0303676	57
Biological process	Positive Regulation Of Cell Differentiation	0.83	0.0484816	91
Biological process	Regulation Of Blood Pressure	0.830677	0.0122536	23
Biological process	Synapse Assembly	0.832677	0.00799148	15
Biological process	Myeloid Leukocyte Migration	0.834	0.0234417	44
Biological process	Protein Catabolic Process	0.834897	0.0905701	170
Biological process	Regulation Of Anatomical Structure Size	0.834951	0.0554076	104
Biological process	Neuron Apoptotic Process	0.835671	0.0186468	35
Biological process	Response To Transforming Growth Factor Beta	0.8357	0.0223761	42
Biological process	Regulation Of Protein Containing Complex Assembly	0.836292	0.0538093	101
Biological process	Focal Adhesion Assembly	0.837624	0.0122536	23
Biological process	Antigen Receptor Mediated Signaling Pathway	0.837782	0.0197123	37
Biological process	Regulation Of Gtpase Activity	0.838057	0.0330314	62
Biological process	Negative Regulation Of Organelle Organization	0.839323	0.0335642	63
Biological process	Iron Ion Homeostasis	0.839357	0.00958977	18
Biological process	Establishment Of Protein Localization	0.839679	0.188066	353
Biological process	Transmembrane Transport	0.840726	0.10602	199
Biological process	Regulation Of Cation Channel Activity	0.840864	0.00905701	17
Biological process	Microtubule Polymerization Or Depolymerization	0.84127	0.00905701	17
Biological process	Inorganic Ion Homeostasis	0.842742	0.0458178	86
Biological process	Aging	0.843496	0.0213106	40
Biological process	Organic Hydroxy Compound Transport	0.843621	0.02504	47
Biological process	Cell Junction Organization	0.845529	0.0639318	120
Biological process	Integrin Mediated Signaling Pathway	0.846154	0.0202451	38
Biological process	Positive Regulation Of Protein Containing Complex Assembly	0.846303	0.0261055	49
Biological process	Regulation Of Calcium Ion Transmembrane Transporter Activity	0.846303	0.00852424	16
Biological process	Positive Regulation Of I Kappab Kinase Nf Kappab Signaling	0.846918	0.0133191	25
Biological process	Tube Development	0.846939	0.070325	132
Biological process	Defense Response To Bacterium	0.847619	0.0234417	44
Biological process	Regulation Of Monoatomic Ion Transmembrane Transport	0.847695	0.0330314	62
Biological process	Negative Regulation Of Nucleobase Containing Compound Metabolic Process	0.848249	0.0372936	70
Biological process	Positive Regulation Of Immune System Process	0.848723	0.10602	199
Biological process	Response To Radiation	0.84879	0.0234417	44
Biological process	Vesicle Localization	0.849095	0.0245072	46
Biological process	Regulation Of Cellular Response To Growth Factor Stimulus	0.84913	0.0175812	33
Biological process	Cellular Response To Stress	0.849206	0.117208	220
Biological process	Positive Regulation Of Amide Metabolic Process	0.849341	0.0154502	29
Biological process	Cellular Response To Steroid Hormone Stimulus	0.849421	0.0133191	25
Biological process	Negative Regulation Of Cell Projection Organization	0.850181	0.0138519	26
Biological process	Protein Autophosphorylation	0.850394	0.0186468	35
Biological process	Monosaccharide Metabolic Process	0.851779	0.027171	51
Biological process	Positive Regulation Of Cell Adhesion	0.85214	0.0479489	90
Biological process	Retrograde Transport Endosome To Golgi	0.853249	0.0122536	23
Biological process	Biological Process Involved In Interaction With Symbiont	0.853516	0.0154502	29
Biological process	Regulation Of Neuron Apoptotic Process	0.853801	0.0149174	28
Biological process	Hemopoiesis	0.855469	0.0500799	94
Biological process	Immune System Development	0.855731	0.00905701	17
Biological process	Production Of Molecular Mediator Of Immune Response	0.855769	0.0356953	67
Biological process	Ubiquitin Dependent Erad Pathway	0.856549	0.00958977	18
Biological process	Positive Regulation Of Lymphocyte Mediated Immunity	0.856863	0.0101225	19
Biological process	Hormone Mediated Signaling Pathway	0.857707	0.0101225	19
Biological process	Negative Regulation Of Cell Population Proliferation	0.858316	0.043154	81
Biological process	Positive Regulation Of Immune Response	0.858509	0.0761854	143
Biological process	Regulation Of G Protein Coupled Receptor Signaling Pathway	0.858824	0.0101225	19
Biological process	Tissue Morphogenesis	0.859244	0.0367608	69
Biological process	Positive Regulation Of Multicellular Organismal Process	0.862069	0.120938	227
Biological process	Protein Processing	0.862475	0.0245072	46
Biological process	Cell Chemotaxis	0.862986	0.0287693	54
Biological process	Myeloid Cell Homeostasis	0.864754	0.0165157	31
Biological process	Regulation Of Protein Modification Process	0.864971	0.11561	217
Biological process	Small Molecule Catabolic Process	0.865979	0.0410229	77
Biological process	Lymphocyte Activation	0.866109	0.0532765	100
Biological process	Regulation Of Lymphocyte Mediated Immunity	0.866267	0.0154502	29
Biological process	Regulation Of Proteolysis Involved In Protein Catabolic Process	0.866795	0.0197123	37
Biological process	Forebrain Development	0.868217	0.0218434	41
Biological process	Regulation Of Granulocyte Chemotaxis	0.868421	0.00852424	16
Biological process	Regulation Of Synaptic Plasticity	0.869198	0.00958977	18
Biological process	Immune Response Regulating Cell Surface Receptor Signaling Pathway	0.869903	0.0351625	66
Biological process	Regulation Of Proteasomal Protein Catabolic Process	0.871094	0.0165157	31
Biological process	Negative Regulation Of Vasculature Development	0.871166	0.00905701	17
Biological process	Humoral Immune Response	0.871893	0.0346297	65
Biological process	Electron Transport Chain	0.875776	0.0223761	42
Biological process	Protein Tetramerization	0.876494	0.0106553	20
Biological process	Positive Regulation Of Protein Localization	0.876797	0.054342	102
Biological process	Maintenance Of Protein Location	0.876827	0.00799148	15
Biological process	Cell Projection Assembly	0.877907	0.0506127	95
Biological process	Positive Regulation Of Mitochondrion Organization	0.878193	0.00799148	15
Biological process	Homeostatic Process	0.878243	0.129995	244
Biological process	Regulation Of Cell Growth	0.879079	0.0319659	60
Biological process	Epithelial Cell Apoptotic Process	0.87963	0.00905701	17
Biological process	Antimicrobial Humoral Response	0.88	0.00905701	17
Biological process	Positive Regulation Of Lymphocyte Activation	0.881988	0.0234417	44
Biological process	Positive Regulation Of Actin Filament Polymerization	0.884231	0.00799148	15
Biological process	Biological Process Involved In Symbiotic Interaction	0.88425	0.0388918	73
Biological process	Lysosomal Transport	0.884696	0.0149174	28
Biological process	Establishment Of Protein Localization To Organelle	0.885835	0.054342	102
Biological process	Cellular Response To Lipid	0.8861	0.0356953	67
Biological process	Regulation Of Cell Matrix Adhesion	0.888889	0.0170485	32
Biological process	Proteolysis Involved In Protein Catabolic Process	0.889313	0.0649973	122
Biological process	Intracellular Monoatomic Ion Homeostasis	0.889571	0.045285	85
Biological process	Immune Response	0.89022	0.169952	319
Biological process	Cell Growth	0.89022	0.0378263	71
Biological process	Response To Oxygen Levels	0.890656	0.0266383	50
Biological process	Generation Of Precursor Metabolites And Energy	0.891258	0.0628663	118
Biological process	Supramolecular Fiber Organization	0.892996	0.0958977	180
Biological process	Copii Coated Vesicle Budding	0.89391	0.00905701	17
Biological process	Regulation Of Protein Localization To Cell Periphery	0.89505	0.0175812	33
Biological process	Postsynapse Organization	0.895966	0.0127864	24
Biological process	Antigen Processing And Presentation	0.896887	0.0154502	29
Biological process	Cellular Lipid Metabolic Process	0.89703	0.0863079	162
Biological process	Defense Response To Other Organism	0.898	0.104955	197
Biological process	Response To Endogenous Stimulus	0.89901	0.139052	261
Biological process	Embryo Development Ending In Birth Or Egg Hatching	0.89901	0.0282365	53
Biological process	Wound Healing	0.899267	0.0708578	133
Biological process	Nuclear Export	0.899803	0.0122536	23
Biological process	Energy Derivation By Oxidation Of Organic Compounds	0.9	0.0426212	80
Biological process	Alpha Amino Acid Catabolic Process	0.901639	0.00905701	17
Biological process	Regulation Of Chemotaxis	0.902	0.0197123	37
Biological process	Cellular Response To Oxygen Levels	0.902196	0.0122536	23
Biological process	Peptidyl Lysine Modification	0.902534	0.0101225	19
Biological process	Regulation Of Immune Response	0.902585	0.0921684	173
Biological process	Positive Regulation Of Protein Localization To Nucleus	0.902724	0.0133191	25
Biological process	Lipoprotein Metabolic Process	0.903661	0.00799148	15
Biological process	Protein Modification By Small Protein Conjugation Or Removal	0.904031	0.045285	85
Biological process	Protein Localization To Plasma Membrane	0.904277	0.0415557	78
Biological process	Epithelial Cell Proliferation	0.904398	0.0266383	50
Biological process	Positive Regulation Of Cell Communication	0.906122	0.126798	238
Biological process	Muscle Cell Differentiation	0.90748	0.0261055	49
Biological process	Regulation Of Apoptotic Signaling Pathway	0.908537	0.0372936	70
Biological process	Circulatory System Process	0.910569	0.0527437	99
Biological process	Negative Regulation Of Supramolecular Fiber Organization	0.912281	0.02504	47
Biological process	Protein Kinase B Signaling	0.913696	0.0202451	38
Biological process	Negative Regulation Of Epithelial Cell Proliferation	0.914343	0.00958977	18
Biological process	Negative Regulation Of Multicellular Organismal Process	0.915152	0.0804475	151
Biological process	Negative Regulation Of Actin Filament Depolymerization	0.915222	0.00905701	17
Biological process	Epidermal Cell Differentiation	0.915663	0.0143847	27
Biological process	Positive Regulation Of Supramolecular Fiber Organization	0.915984	0.0213106	40
Biological process	Positive Regulation Of Macromolecule Biosynthetic Process	0.916667	0.070325	132
Biological process	Protein Polyubiquitination	0.916996	0.0122536	23
Biological process	Protein Complex Oligomerization	0.917004	0.0218434	41
Biological process	Leukocyte Migration	0.918864	0.0404901	76
Biological process	Regulation Of Signaling Receptor Activity	0.919028	0.0101225	19
Biological process	Response To Starvation	0.920078	0.0117208	22
Biological process	Learning	0.921529	0.00852424	16
Biological process	Sequestering Of Calcium Ion	0.921844	0.0149174	28
Biological process	Positive Regulation Of Protein Metabolic Process	0.922179	0.11561	217
Biological process	Regulation Of Monoatomic Cation Transmembrane Transport	0.92229	0.0282365	53
Biological process	Neutrophil Migration	0.922607	0.0143847	27
Biological process	Nucleus Organization	0.924901	0.0101225	19
Biological process	Vasculature Development	0.925926	0.054342	102
Biological process	Cellular Response To Hydrogen Peroxide	0.926625	0.00852424	16
Biological process	Hydrogen Peroxide Metabolic Process	0.926931	0.0101225	19
Biological process	Microtubule Cytoskeleton Organization	0.927083	0.034097	64
Biological process	Positive Regulation Of Organelle Organization	0.927856	0.0506127	95
Biological process	Response To Ethanol	0.927966	0.0133191	25
Biological process	Protein Homooligomerization	0.928287	0.0143847	27
Biological process	Synapse Organization	0.928721	0.0309004	58
Biological process	Regulation Of Adaptive Immune Response	0.929607	0.0170485	32
Biological process	Fatty Acid Transport	0.931102	0.0101225	19
Biological process	Regulation Of Protein Polymerization	0.931689	0.0287693	54
Biological process	Positive Regulation Of Cell Population Proliferation	0.932136	0.054342	102
Biological process	Cellular Response To Carbohydrate Stimulus	0.934394	0.00852424	16
Biological process	Transmembrane Receptor Protein Serine Threonine Kinase Signaling Pathway	0.937255	0.0229089	43
Biological process	Positive Regulation Of Gtpase Activity	0.9375	0.0202451	38
Biological process	Lipid Metabolic Process	0.938492	0.111348	209
Biological process	Positive Regulation Of Chemotaxis	0.938776	0.0138519	26
Biological process	Potassium Ion Transport	0.939806	0.00958977	18
Biological process	Intrinsic Apoptotic Signaling Pathway	0.939834	0.0298348	56
Biological process	Vesicle Targeting	0.940452	0.00958977	18
Biological process	Interleukin 8 Production	0.941406	0.00852424	16
Biological process	T Cell Mediated Immunity	0.94165	0.00958977	18
Biological process	Fibroblast Proliferation	0.942387	0.00799148	15
Biological process	Regulation Of Transmembrane Transport	0.942639	0.0447523	84
Biological process	Granulocyte Migration	0.942857	0.015983	30
Biological process	Response To Insulin	0.942913	0.0277038	52
Biological process	Positive Regulation Of Cytoskeleton Organization	0.944223	0.0213106	40
Biological process	Single Fertilization	0.944681	0.0111881	21
Biological process	Inositol Lipid Mediated Signaling	0.944785	0.0143847	27
Biological process	Sensory Organ Development	0.945419	0.0149174	28
Biological process	Cellular Response To Starvation	0.945455	0.0101225	19
Biological process	Membrane Fusion	0.945565	0.0213106	40
Biological process	Organelle Membrane Fusion	0.946565	0.0165157	31
Biological process	Protein Localization To Cell Periphery	0.947475	0.0442195	83
Biological process	Circadian Rhythm	0.948207	0.0106553	20
Biological process	Chemical Homeostasis	0.948347	0.0804475	151
Biological process	Regulation Of Microtubule Polymerization Or Depolymerization	0.94892	0.00799148	15
Biological process	B Cell Receptor Signaling Pathway	0.949367	0.0106553	20
Biological process	Negative Regulation Of Transport	0.949896	0.0447523	84
Biological process	Neuron Migration	0.95	0.00905701	17
Biological process	Cellular Homeostasis	0.950515	0.0671284	126
Biological process	Peptidyl Serine Modification	0.952381	0.0261055	49
Biological process	Regulation Of Calcium Ion Transport	0.95283	0.0218434	41
Biological process	Regulation Of Vasculature Development	0.955078	0.0255727	48
Biological process	Cell Cell Signaling	0.955734	0.0942994	177
Biological process	Regulation Of Leukocyte Proliferation	0.956522	0.0245072	46
Biological process	Regulation Of Ubiquitin Dependent Protein Catabolic Process	0.956947	0.0127864	24
Biological process	Positive Regulation Of Peptidase Activity	0.95723	0.0197123	37
Biological process	Synaptic Signaling	0.958246	0.0436867	82
Biological process	Positive Regulation Of Leukocyte Proliferation	0.96	0.0170485	32
Biological process	Regulation Of Actin Filament Length	0.96139	0.0245072	46
Biological process	Regulation Of Metal Ion Transport	0.962049	0.034097	64
Biological process	Regulation Of Protein Depolymerization	0.962672	0.0122536	23
Biological process	Regulation Of Protein Localization To Membrane	0.96332	0.0234417	44
Biological process	Peptidyl Tyrosine Modification	0.963783	0.0351625	66
Biological process	Cellular Macromolecule Catabolic Process	0.964835	0.0767182	144
Biological process	Positive Regulation Of Locomotion	0.965164	0.0575386	108
Biological process	Gliogenesis	0.966667	0.0239744	45
Biological process	Pallium Development	0.967677	0.0127864	24
Biological process	Vesicle Mediated Transport In Synapse	0.969231	0.0261055	49
Biological process	Negative Regulation Of Actin Filament Polymerization	0.970646	0.0106553	20
Biological process	Biological Process Involved In Interspecies Interaction Between Organisms	0.970833	0.151305	284
Biological process	Monoatomic Ion Homeostasis	0.971134	0.0495471	93
Biological process	Regulation Of Membrane Potential	0.971311	0.02504	47
Biological process	Cell Death In Response To Oxidative Stress	0.972816	0.00958977	18
Biological process	Regulation Of Dna Binding Transcription Factor Activity	0.974576	0.027171	51
Biological process	Proteolysis	0.974757	0.163559	307
Biological process	Production Of Molecular Mediator Involved In Inflammatory Response	0.975258	0.0106553	20
Biological process	Regulation Of Intrinsic Apoptotic Signaling Pathway	0.97541	0.0197123	37
Biological process	Regulation Of Protein Localization To Plasma Membrane	0.975708	0.0154502	29
Biological process	Mononuclear Cell Migration	0.975952	0.018114	34
Biological process	Extrinsic Apoptotic Signaling Pathway Via Death Domain Receptors	0.976285	0.00852424	16
Biological process	Response To Hydrogen Peroxide	0.976331	0.0127864	24
Biological process	Localization Within Membrane	0.976608	0.0831113	156
Biological process	Regulation Of Cellular Response To Stress	0.977273	0.0463506	87
Biological process	Regulation Of Cellular Component Size	0.978516	0.0420884	79
Biological process	Cellular Response To Dna Damage Stimulus	0.978632	0.0282365	53
Biological process	Negative Regulation Of Intrinsic Apoptotic Signaling Pathway	0.979087	0.0133191	25
Biological process	Actin Filament Polymerization	0.979296	0.0287693	54
Biological process	Gastrulation	0.979508	0.0111881	21
Biological process	Receptor Signaling Pathway Via Stat	0.982249	0.0122536	23
Biological process	Regulation Of Protein Containing Complex Disassembly	0.982353	0.0143847	27
Biological process	Positive Regulation Of Nf Kappab Transcription Factor Activity	0.982792	0.015983	30
Biological process	Cellular Aldehyde Metabolic Process	0.983707	0.00852424	16
Biological process	Skin Development	0.98374	0.0202451	38
Biological process	Protein Localization To Extracellular Region	0.984	0.0372936	70
Biological process	Membrane Fission	0.98419	0.00799148	15
Biological process	Actin Polymerization Or Depolymerization	0.984221	0.0319659	60
Biological process	Telencephalon Development	0.985263	0.0154502	29
Biological process	Negative Regulation Of Protein Containing Complex Disassembly	0.985325	0.0111881	21
Biological process	Protein Containing Complex Organization	0.985417	0.166755	313
Biological process	Leukocyte Proliferation	0.985417	0.0303676	57
Biological process	Phosphatidylinositol Metabolic Process	0.985801	0.0122536	23
Biological process	Response To Cytokine	0.985915	0.0644646	121
Biological process	Positive Regulation Of Leukocyte Migration	0.986166	0.0175812	33
Biological process	Amino Acid Catabolic Process	0.987552	0.0117208	22
Biological process	Cerebral Cortex Development	0.988095	0.00905701	17
Biological process	Protein Depolymerization	0.988281	0.015983	30
Biological process	Fertilization	0.989691	0.0133191	25
Biological process	Epithelial Cell Differentiation	0.989733	0.0468833	88
Biological process	Regulation Of Monoatomic Ion Transport	0.989733	0.043154	81
Biological process	Steroid Hormone Mediated Signaling Pathway	0.989754	0.00799148	15
Biological process	Response To Alcohol	0.99053	0.0245072	46
Biological process	Response To Abiotic Stimulus	0.991701	0.079382	149
Biological process	Regulation Of Leukocyte Chemotaxis	0.99182	0.0138519	26
Biological process	Regulation Of Proteasomal Ubiquitin Dependent Protein Catabolic Process	0.993657	0.0101225	19
Biological process	Regulation Of Cell Death	0.993878	0.122003	229
Biological process	Epithelium Development	0.993988	0.0740543	139
Biological process	Regulation Of Intracellular Signal Transduction	0.994024	0.132658	249
Biological process	Immunoglobulin Production	0.994094	0.0255727	48
Biological process	Glutathione Metabolic Process	0.995902	0.0101225	19
Biological process	Toxin Transport	0.995968	0.00799148	15
Biological process	Positive Regulation Of Protein Polymerization	0.996078	0.0111881	21
Biological process	Positive Regulation Of Dna Binding Transcription Factor Activity	0.997783	0.0218434	41
Biological process	Positive Regulation Of Synaptic Transmission	0.997921	0.00799148	15
Biological process	Cytoskeleton Organization	0.998	0.132658	249
Biological process	Protein Polymerization	0.998039	0.0378263	71
Biological process	Actin Filament Based Process	1	0.0942994	177
Biological process	Negative Regulation Of Cell Death	1	0.0777837	146
Biological process	Positive Regulation Of Mononuclear Cell Migration	1	0.00799148	15
Biological process	Protein Folding	1	0.036228	68
Biological process	Signal Release	1	0.0346297	65
Biological process	Protein Containing Complex Disassembly	1	0.0282365	53

## Sheet: GSEA-SCL-Recatome pathway
Table S2: Recatome pathway of GSEA for SCL. Related to Figure 2E
Category	Trem	Pvalue	Gene ratio	Count
Recatome pathway	Glycerophospholipid Biosynthesis	0	0.0111881	21
Recatome pathway	Clec7A Dectin 1 Signaling	0.0230126	0.0245072	46
Recatome pathway	Phospholipid Metabolism	0.0244361	0.0213106	40
Recatome pathway	Integrin Cell Surface Interactions	0.0404255	0.0133191	25
Recatome pathway	Immunoregulatory Interactions Between A Lymphoid And A Non Lymphoid Cell	0.0531309	0.0261055	49
Recatome pathway	Neutrophil Degranulation	0.0613861	0.115077	216
Recatome pathway	Nucleotide Excision Repair	0.0652591	0.00799148	15
Recatome pathway	Apoptotic Execution Phase	0.0696799	0.0117208	22
Recatome pathway	Copii Mediated Vesicle Transport	0.0764706	0.0154502	29
Recatome pathway	Apoptotic Cleavage Of Cellular Proteins	0.0788991	0.00958977	18
Recatome pathway	Smooth Muscle Contraction	0.0983607	0.00799148	15
Recatome pathway	Eph Ephrin Mediated Repulsion Of Cells	0.119522	0.00799148	15
Recatome pathway	C Type Lectin Receptors Clrs	0.123984	0.0287693	54
Recatome pathway	Binding And Uptake Of Ligands By Scavenger Receptors	0.124016	0.0282365	53
Recatome pathway	Signaling By Pdgf	0.134653	0.0101225	19
Recatome pathway	Scavenging Of Heme From Plasma	0.135436	0.0213106	40
Recatome pathway	Dectin 1 Mediated Noncanonical Nf Kb Signaling	0.137097	0.018114	34
Recatome pathway	Role Of Lat2 Ntal Lab On Calcium Mobilization	0.140115	0.0202451	38
Recatome pathway	Tnfr2 Non Canonical Nf Kb Pathway	0.140244	0.0186468	35
Recatome pathway	Translocation Of Slc2A4 Glut4 To The Plasma Membrane	0.142268	0.0143847	27
Recatome pathway	Rhoh Gtpase Cycle	0.142292	0.00905701	17
Recatome pathway	Muscle Contraction	0.143137	0.0175812	33
Recatome pathway	Eph Ephrin Signaling	0.148438	0.0191795	36
Recatome pathway	Copi Independent Golgi To Er Retrograde Traffic	0.165179	0.0127864	24
Recatome pathway	Rhog Gtpase Cycle	0.168	0.0138519	26
Recatome pathway	Extracellular Matrix Organization	0.179541	0.0298348	56
Recatome pathway	Sars Cov 1 Host Interactions	0.179842	0.0122536	23
Recatome pathway	Fceri Mediated Mapk Activation	0.182342	0.0245072	46
Recatome pathway	Metabolism Of Amino Acids And Derivatives	0.182952	0.045285	85
Recatome pathway	Auf1 Hnrnp D0 Binds And Destabilizes Mrna	0.183505	0.0197123	37
Recatome pathway	Cytosolic Trna Aminoacylation	0.185404	0.0106553	20
Recatome pathway	Apoptosis	0.185547	0.0399574	75
Recatome pathway	G Alpha Q Signalling Events	0.193613	0.0175812	33
Recatome pathway	Gene And Protein Expression By Jak Stat Signaling After Interleukin 12 Stimulation	0.199226	0.00852424	16
Recatome pathway	Mhc Class Ii Antigen Presentation	0.199575	0.0197123	37
Recatome pathway	Neuronal System	0.2	0.0261055	49
Recatome pathway	Extra Nuclear Estrogen Signaling	0.200382	0.00958977	18
Recatome pathway	Cell Junction Organization	0.203666	0.00905701	17
Recatome pathway	Dna Repair	0.213725	0.0127864	24
Recatome pathway	Cd22 Mediated Bcr Regulation	0.218504	0.0186468	35
Recatome pathway	Translation	0.220703	0.0351625	66
Recatome pathway	Esr Mediated Signaling	0.228571	0.0138519	26
Recatome pathway	Antigen Processing Ubiquitination Proteasome Degradation	0.229122	0.0330314	62
Recatome pathway	Hemostasis	0.230769	0.125733	236
Recatome pathway	Cargo Recognition For Clathrin Mediated Endocytosis	0.233068	0.0170485	32
Recatome pathway	Tp53 Regulates Metabolic Genes	0.234496	0.0143847	27
Recatome pathway	Signaling By Vegf	0.235409	0.0223761	42
Recatome pathway	Sars Cov 2 Host Interactions	0.240157	0.0191795	36
Recatome pathway	Neurotransmitter Receptors And Postsynaptic Signal Transmission	0.24307	0.0186468	35
Recatome pathway	Fcgr3A Mediated Il10 Synthesis	0.247525	0.0277038	52
Recatome pathway	Metabolism Of Lipids	0.25498	0.0676612	127
Recatome pathway	Gpvi Mediated Activation Cascade	0.257028	0.0101225	19
Recatome pathway	Signal Amplification	0.265347	0.00799148	15
Recatome pathway	Copi Mediated Anterograde Transport	0.267081	0.0175812	33
Recatome pathway	Asparagine N Linked Glycosylation	0.268156	0.0458178	86
Recatome pathway	Regulation Of Mrna Stability By Proteins That Bind Au Rich Elements	0.271784	0.0229089	43
Recatome pathway	Mitochondrial Protein Import	0.273267	0.00799148	15
Recatome pathway	Complement Cascade	0.276134	0.0404901	76
Recatome pathway	Fceri Mediated Nf Kb Activation	0.277674	0.0378263	71
Recatome pathway	Platelet Activation Signaling And Aggregation	0.281746	0.0665956	125
Recatome pathway	Activation Of Nmda Receptors And Postsynaptic Events	0.284	0.00958977	18
Recatome pathway	Signaling By Tgf Beta Receptor Complex	0.285429	0.0106553	20
Recatome pathway	Signaling By Tgfb Family Members	0.285429	0.0106553	20
Recatome pathway	Hsp90 Chaperone Cycle For Steroid Hormone Receptors Shr In The Presence Of Ligand	0.286353	0.0117208	22
Recatome pathway	G2 M Checkpoints	0.291577	0.0229089	43
Recatome pathway	Sars Cov 1 Infection	0.294355	0.0170485	32
Recatome pathway	Sars Cov 2 Infection	0.297189	0.0282365	53
Recatome pathway	Fcgr Activation	0.301205	0.0223761	42
Recatome pathway	Transcriptional Regulation By Runx3	0.301653	0.0186468	35
Recatome pathway	Regulation Of Runx3 Expression And Activity	0.301653	0.0186468	35
Recatome pathway	Amyloid Fiber Formation	0.303393	0.0111881	21
Recatome pathway	G Protein Mediated Events	0.306748	0.0101225	19
Recatome pathway	Metabolism Of Nucleotides	0.308793	0.0138519	26
Recatome pathway	Parasite Infection	0.309381	0.0383591	72
Recatome pathway	Dna Replication Pre Initiation	0.311245	0.0207778	39
Recatome pathway	Dna Replication	0.311245	0.0207778	39
Recatome pathway	Mitotic G1 Phase And G1 S Transition	0.31134	0.0207778	39
Recatome pathway	Sars Cov 2 Activates Modulates Innate And Adaptive Immune Responses	0.321083	0.0127864	24
Recatome pathway	Rhoc Gtpase Cycle	0.326693	0.0154502	29
Recatome pathway	Drug Adme	0.328155	0.00905701	17
Recatome pathway	Autophagy	0.330097	0.0186468	35
Recatome pathway	Fceri Mediated Ca 2 Mobilization	0.330171	0.02504	47
Recatome pathway	Selenoamino Acid Metabolism	0.333996	0.00905701	17
Recatome pathway	Degradation Of The Extracellular Matrix	0.343373	0.0101225	19
Recatome pathway	Initial Triggering Of Complement	0.35098	0.0282365	53
Recatome pathway	Recycling Pathway Of L1	0.353306	0.00958977	18
Recatome pathway	Interleukin 12 Signaling	0.353877	0.0101225	19
Recatome pathway	Pcp Ce Pathway	0.354776	0.0239744	45
Recatome pathway	Uch Proteinases	0.355649	0.0191795	36
Recatome pathway	Beta Catenin Independent Wnt Signaling	0.364173	0.0303676	57
Recatome pathway	L1Cam Interactions	0.364583	0.0154502	29
Recatome pathway	Rho Gtpases Activate Pkns	0.365949	0.00905701	17
Recatome pathway	Copi Dependent Golgi To Er Retrograde Traffic	0.371094	0.0127864	24
Recatome pathway	Signaling By Wnt	0.371717	0.0388918	73
Recatome pathway	Plasma Lipoprotein Assembly Remodeling And Clearance	0.375758	0.0149174	28
Recatome pathway	Rab Geranylgeranylation	0.37732	0.0170485	32
Recatome pathway	Tcr Signaling	0.380165	0.0261055	49
Recatome pathway	Selective Autophagy	0.383178	0.0106553	20
Recatome pathway	Keap1 Nfe2L2 Pathway	0.384913	0.0266383	50
Recatome pathway	Adaptive Immune System	0.385965	0.11561	217
Recatome pathway	Integration Of Energy Metabolism	0.386774	0.018114	34
Recatome pathway	Cdc42 Gtpase Cycle	0.387424	0.0197123	37
Recatome pathway	Cooperation Of Pdcl Phlp1 And Tric Cct In G Protein Beta Folding	0.391579	0.00905701	17
Recatome pathway	Rac1 Gtpase Cycle	0.392276	0.0255727	48
Recatome pathway	Opioid Signalling	0.393375	0.015983	30
Recatome pathway	Intracellular Signaling By Second Messengers	0.394422	0.0367608	69
Recatome pathway	Mitotic G2 G2 M Phases	0.399225	0.0319659	60
Recatome pathway	Ion Channel Transport	0.4	0.0122536	23
Recatome pathway	Trna Aminoacylation	0.401606	0.0127864	24
Recatome pathway	Metabolism Of Steroids	0.407867	0.0101225	19
Recatome pathway	Role Of Phospholipids In Phagocytosis	0.409002	0.0234417	44
Recatome pathway	Glucagon Like Peptide 1 Glp1 Regulates Insulin Secretion	0.409664	0.00905701	17
Recatome pathway	Degradation Of Gli1 By The Proteasome	0.410959	0.0186468	35
Recatome pathway	Transcriptional Regulation By Runx1	0.421158	0.0234417	44
Recatome pathway	Costimulation By The Cd28 Family	0.423695	0.00958977	18
Recatome pathway	Rhob Gtpase Cycle	0.423762	0.0117208	22
Recatome pathway	Regulation Of Expression Of Slits And Robos	0.432653	0.0239744	45
Recatome pathway	Interferon Gamma Signaling	0.437137	0.00852424	16
Recatome pathway	Ecm Proteoglycans	0.4375	0.0101225	19
Recatome pathway	Slc Mediated Transmembrane Transport	0.438697	0.0117208	22
Recatome pathway	Signaling By Met	0.439076	0.0122536	23
Recatome pathway	Rab Regulation Of Trafficking	0.439175	0.0202451	38
Recatome pathway	Protein Localization	0.439306	0.0175812	33
Recatome pathway	Signaling By Robo Receptors	0.444	0.0309004	58
Recatome pathway	Cell Cell Communication	0.444215	0.0175812	33
Recatome pathway	Respiratory Electron Transport	0.44489	0.0143847	27
Recatome pathway	Programmed Cell Death	0.447471	0.0447523	84
Recatome pathway	Golgi To Er Retrograde Transport	0.458065	0.0234417	44
Recatome pathway	Runx1 Regulates Transcription Of Genes Involved In Differentiation Of Hscs	0.465447	0.0197123	37
Recatome pathway	Transmission Across Chemical Synapses	0.465979	0.0218434	41
Recatome pathway	Defective Cftr Causes Cystic Fibrosis	0.472505	0.0186468	35
Recatome pathway	G Alpha I Signalling Events	0.476281	0.0245072	46
Recatome pathway	Cellular Response To Hypoxia	0.477083	0.0186468	35
Recatome pathway	Interleukin 4 And Interleukin 13 Signaling	0.479675	0.0111881	21
Recatome pathway	Cellular Response To Chemical Stress	0.482688	0.0383591	72
Recatome pathway	Rna Polymerase Ii Transcription	0.486742	0.0586042	110
Recatome pathway	Interferon Signaling	0.489237	0.0154502	29
Recatome pathway	Signaling By Notch	0.491018	0.0255727	48
Recatome pathway	Interleukin 12 Family Signaling	0.491159	0.0117208	22
Recatome pathway	Mapk6 Mapk4 Signaling	0.492453	0.0223761	42
Recatome pathway	Deubiquitination	0.497908	0.0319659	60
Recatome pathway	Rhoa Gtpase Cycle	0.5	0.0223761	42
Recatome pathway	Signaling By Nuclear Receptors	0.506692	0.0223761	42
Recatome pathway	Response To Elevated Platelet Cytosolic Ca2	0.512821	0.0394246	74
Recatome pathway	Nervous System Development	0.52505	0.0713905	134
Recatome pathway	Eukaryotic Translation Initiation	0.526316	0.0127864	24
Recatome pathway	Trans Golgi Network Vesicle Budding	0.527451	0.0117208	22
Recatome pathway	Potential Therapeutics For Sars	0.528112	0.0293021	55
Recatome pathway	G Alpha Z Signalling Events	0.528736	0.00852424	16
Recatome pathway	Signaling By Notch4	0.541322	0.0191795	36
Recatome pathway	Tbc Rabgaps	0.541322	0.00905701	17
Recatome pathway	Neddylation	0.541353	0.0293021	55
Recatome pathway	Signaling By Ntrks	0.543967	0.0165157	31
Recatome pathway	Signaling By Alk In Cancer	0.553571	0.0106553	20
Recatome pathway	Cooperation Of Prefoldin And Tric Cct In Actin And Tubulin Folding	0.554371	0.00905701	17
Recatome pathway	Respiratory Electron Transport Atp Synthesis By Chemiosmotic Coupling And Heat Production By Uncoupling Proteins	0.555785	0.0197123	37
Recatome pathway	Factors Involved In Megakaryocyte Development And Platelet Production	0.555785	0.015983	30
Recatome pathway	Signaling By Gpcr	0.55754	0.0442195	83
Recatome pathway	Transport Of Small Molecules	0.560784	0.0777837	146
Recatome pathway	Activation Of The Mrna Upon Binding Of The Cap Binding Complex And Eifs And Subsequent Binding To 43S	0.564961	0.0101225	19
Recatome pathway	Transport To The Golgi And Subsequent Modification	0.565302	0.0298348	56
Recatome pathway	Class I Mhc Mediated Antigen Processing Presentation	0.568789	0.0495471	93
Recatome pathway	Rab Gefs Exchange Gtp For Gdp On Rabs	0.575697	0.015983	30
Recatome pathway	Metabolism Of Polyamines	0.57764	0.018114	34
Recatome pathway	Cell Cycle	0.579051	0.054342	102
Recatome pathway	Platelet Homeostasis	0.588803	0.0170485	32
Recatome pathway	Semaphorin Interactions	0.588822	0.00958977	18
Recatome pathway	Fcgamma Receptor Fcgr Dependent Phagocytosis	0.595703	0.0436867	82
Recatome pathway	Transcriptional Regulation By Runx2	0.59798	0.0218434	41
Recatome pathway	Regulation Of Insulin Secretion	0.598425	0.0143847	27
Recatome pathway	Rhod Gtpase Cycle	0.602484	0.00905701	17
Recatome pathway	Cross Presentation Of Soluble Exogenous Antigens Endosomes	0.606996	0.0175812	33
Recatome pathway	Scf Beta Trcp Mediated Degradation Of Emi1	0.606996	0.0175812	33
Recatome pathway	Apc C Mediated Degradation Of Cell Cycle Proteins	0.606996	0.0175812	33
Recatome pathway	Apc C Cdh1 Mediated Degradation Of Cdc20 And Other Apc C Cdh1 Targeted Proteins In Late Mitosis Early G1	0.606996	0.0175812	33
Recatome pathway	Scf Skp2 Mediated Degradation Of P27 P21	0.606996	0.0175812	33
Recatome pathway	Asymmetric Localization Of Pcp Proteins	0.606996	0.0175812	33
Recatome pathway	Degradation Of Axin	0.606996	0.0175812	33
Recatome pathway	Degradation Of Dvl	0.606996	0.0175812	33
Recatome pathway	Orc1 Removal From Chromatin	0.606996	0.0175812	33
Recatome pathway	Switching Of Origins To A Post Replicative State	0.606996	0.0175812	33
Recatome pathway	Synthesis Of Dna	0.606996	0.0175812	33
Recatome pathway	Stabilization Of P53	0.606996	0.0175812	33
Recatome pathway	G1 S Dna Damage Checkpoints	0.606996	0.0175812	33
Recatome pathway	Mitotic Prometaphase	0.607803	0.0170485	32
Recatome pathway	Fc Epsilon Receptor Fceri Signaling	0.611429	0.0484816	91
Recatome pathway	Ub Specific Processing Proteases	0.613682	0.0282365	53
Recatome pathway	Protein Folding	0.617647	0.015983	30
Recatome pathway	Abc Family Proteins Mediated Transport	0.621677	0.0234417	44
Recatome pathway	Clathrin Mediated Endocytosis	0.624521	0.027171	51
Recatome pathway	Interleukin 1 Family Signaling	0.626016	0.0239744	45
Recatome pathway	Rac2 Gtpase Cycle	0.635644	0.0154502	29
Recatome pathway	Rho Gtpases Activate Wasps And Waves	0.637427	0.0138519	26
Recatome pathway	Negative Regulation Of Notch4 Signaling	0.638604	0.018114	34
Recatome pathway	Downstream Signaling Events Of B Cell Receptor Bcr	0.642412	0.0213106	40
Recatome pathway	Metabolism Of Carbohydrates	0.642718	0.027171	51
Recatome pathway	Membrane Trafficking	0.646035	0.100693	189
Recatome pathway	G Alpha S Signalling Events	0.647399	0.0133191	25
Recatome pathway	Regulation Of Insulin Like Growth Factor Igf Transport And Uptake By Insulin Like Growth Factor Binding Proteins Igfbps	0.65	0.0218434	41
Recatome pathway	Resolution Of Sister Chromatid Cohesion	0.654812	0.00958977	18
Recatome pathway	Er To Golgi Anterograde Transport	0.662162	0.0287693	54
Recatome pathway	Cellular Responses To Stimuli	0.679916	0.0825786	155
Recatome pathway	Pyruvate Metabolism And Citric Acid Tca Cycle	0.680639	0.0127864	24
Recatome pathway	Creation Of C4 And C2 Activators	0.685259	0.02504	47
Recatome pathway	Developmental Biology	0.685658	0.088439	166
Recatome pathway	Mitochondrial Biogenesis	0.687739	0.0111881	21
Recatome pathway	Signaling By Hedgehog	0.689516	0.0245072	46
Recatome pathway	Gper1 Signaling	0.695568	0.0106553	20
Recatome pathway	Hedgehog Ligand Biogenesis	0.696281	0.0186468	35
Recatome pathway	Unfolded Protein Response Upr	0.697211	0.0111881	21
Recatome pathway	Hedgehog Off State	0.7	0.0229089	43
Recatome pathway	Regulation Of Runx2 Expression And Activity	0.702479	0.018114	34
Recatome pathway	Cell Cycle Checkpoints	0.7119	0.0303676	57
Recatome pathway	The Citric Acid Tca Cycle And Respiratory Electron Transport	0.714286	0.0309004	58
Recatome pathway	Metabolism Of Rna	0.715976	0.0383591	72
Recatome pathway	Cell Cycle Mitotic	0.718504	0.0490144	92
Recatome pathway	Glucose Metabolism	0.719697	0.0106553	20
Recatome pathway	Post Translational Protein Modification	0.720077	0.137453	258
Recatome pathway	Mitotic Prophase	0.728175	0.00905701	17
Recatome pathway	Death Receptor Signaling	0.731707	0.00852424	16
Recatome pathway	Signaling By Braf And Raf1 Fusions	0.732283	0.00905701	17
Recatome pathway	Innate Immune System	0.73444	0.212573	399
Recatome pathway	S Phase	0.734818	0.018114	34
Recatome pathway	Cyclin A Cdk2 Associated Events At S Phase Entry	0.734818	0.018114	34
Recatome pathway	Host Interactions Of Hiv Factors	0.737044	0.0309004	58
Recatome pathway	Peptide Hormone Metabolism	0.737052	0.00852424	16
Recatome pathway	The Role Of Gtse1 In G2 M Progression After G2 Checkpoint	0.738337	0.0213106	40
Recatome pathway	Interleukin 1 Signaling	0.738494	0.0218434	41
Recatome pathway	Recruitment Of Numa To Mitotic Centrosomes	0.738791	0.0106553	20
Recatome pathway	Cell Surface Interactions At The Vascular Wall	0.740741	0.0372936	70
Recatome pathway	Anti Inflammatory Response Favouring Leishmania Parasite Infection	0.747899	0.034097	64
Recatome pathway	Anchoring Of The Basal Body To The Plasma Membrane	0.748466	0.0101225	19
Recatome pathway	Myd88 Independent Tlr4 Cascade	0.753061	0.00852424	16
Recatome pathway	Signaling By The B Cell Receptor Bcr	0.760776	0.045285	85
Recatome pathway	Abc Transporter Disorders	0.762575	0.0197123	37
Recatome pathway	Antigen Activates B Cell Receptor Bcr Leading To Generation Of Second Messengers	0.765199	0.0239744	45
Recatome pathway	Nuclear Events Mediated By Nfe2L2	0.765504	0.0229089	43
Recatome pathway	Recruitment Of Mitotic Centrosome Proteins And Complexes	0.767821	0.00905701	17
Recatome pathway	Aurka Activation By Tpx2	0.767821	0.00905701	17
Recatome pathway	Sensory Perception	0.769231	0.0175812	33
Recatome pathway	Hiv Infection	0.779271	0.0351625	66
Recatome pathway	Degradation Of Beta Catenin By The Destruction Complex	0.783613	0.0197123	37
Recatome pathway	Regulation Of Ras By Gaps	0.787942	0.0197123	37
Recatome pathway	Oncogenic Mapk Signaling	0.78937	0.0101225	19
Recatome pathway	Infectious Disease	0.791423	0.140117	263
Recatome pathway	Regulation Of Plk1 Activity At G2 M Transition	0.796781	0.0106553	20
Recatome pathway	Biological Oxidations	0.80123	0.0165157	31
Recatome pathway	Class A 1 Rhodopsin Like Receptors	0.803883	0.00958977	18
Recatome pathway	The Role Of Nef In Hiv 1 Replication And Disease Pathogenesis	0.806202	0.00799148	15
Recatome pathway	Cellular Response To Heat Stress	0.809224	0.0101225	19
Recatome pathway	Hedgehog On State	0.810757	0.018114	34
Recatome pathway	Cilium Assembly	0.815109	0.0202451	38
Recatome pathway	Transcriptional Regulation By Tp53	0.817476	0.0239744	45
Recatome pathway	Rho Gtpase Cycle	0.822306	0.0660629	124
Recatome pathway	Intrinsic Pathway For Apoptosis	0.823529	0.00958977	18
Recatome pathway	Leishmania Infection	0.827586	0.0527437	99
Recatome pathway	Mapk Family Signaling Cascades	0.832347	0.0426212	80
Recatome pathway	Adora2B Mediated Anti Inflammatory Cytokines Production	0.834573	0.00852424	16
Recatome pathway	Regulation Of Pten Stability And Activity	0.844	0.0186468	35
Recatome pathway	Ephb Mediated Forward Signaling	0.846465	0.0106553	20
Recatome pathway	Intra Golgi And Retrograde Golgi To Er Traffic	0.852008	0.0293021	55
Recatome pathway	Rac3 Gtpase Cycle	0.853282	0.0165157	31
Recatome pathway	M Phase	0.854	0.045285	85
Recatome pathway	Pi Metabolism	0.854369	0.0101225	19
Recatome pathway	Metabolism Of Water Soluble Vitamins And Cofactors	0.857732	0.0111881	21
Recatome pathway	Rho Gtpase Effectors	0.865759	0.0447523	84
Recatome pathway	Diseases Of Metabolism	0.866667	0.0133191	25
Recatome pathway	Negative Regulation Of The Pi3K Akt Network	0.867188	0.00905701	17
Recatome pathway	Golgi Associated Vesicle Biogenesis	0.867704	0.0101225	19
Recatome pathway	Citric Acid Cycle Tca Cycle	0.869295	0.00799148	15
Recatome pathway	Rhoq Gtpase Cycle	0.869835	0.00799148	15
Recatome pathway	Phase Ii Conjugation Of Compounds	0.88189	0.0106553	20
Recatome pathway	Toll Like Receptor Tlr1 Tlr2 Cascade	0.889109	0.0101225	19
Recatome pathway	Signaling By Rho Gtpases Miro Gtpases And Rhobtb3	0.889764	0.0969632	182
Recatome pathway	Tcf Dependent Signaling In Response To Wnt	0.891213	0.0239744	45
Recatome pathway	Metabolism Of Vitamins And Cofactors	0.90239	0.0191795	36
Recatome pathway	Arachidonic Acid Metabolism	0.90239	0.00852424	16
Recatome pathway	Influenza Infection	0.904192	0.0101225	19
Recatome pathway	Hiv Life Cycle	0.904762	0.00799148	15
Recatome pathway	Sars Cov Infections	0.907631	0.0607352	114
Recatome pathway	Formation Of Fibrin Clot Clotting Cascade	0.907757	0.0101225	19
Recatome pathway	Gpcr Ligand Binding	0.911153	0.0133191	25
Recatome pathway	Dap12 Interactions	0.917895	0.00852424	16
Recatome pathway	Visual Phototransduction	0.918455	0.00958977	18
Recatome pathway	Signaling By Erbb2	0.920696	0.00852424	16
Recatome pathway	Pten Regulation	0.924335	0.0218434	41
Recatome pathway	Signaling By Interleukins	0.928713	0.0559403	105
Recatome pathway	Ire1Alpha Activates Chaperones	0.934292	0.00852424	16
Recatome pathway	Fatty Acid Metabolism	0.937143	0.0218434	41
Recatome pathway	Cellular Response To Starvation	0.940816	0.00852424	16
Recatome pathway	Hcmv Infection	0.942574	0.0101225	19
Recatome pathway	G Alpha 12 13 Signalling Events	0.94274	0.0101225	19
Recatome pathway	Nuclear Envelope Ne Reassembly	0.943689	0.00905701	17
Recatome pathway	Separation Of Sister Chromatids	0.945892	0.027171	51
Recatome pathway	Diseases Of Signal Transduction By Growth Factor Receptors And Second Messengers	0.949597	0.054342	102
Recatome pathway	Keratinization	0.949799	0.00905701	17
Recatome pathway	Formation Of The Cornified Envelope	0.949799	0.00905701	17
Recatome pathway	Cytokine Signaling In Immune System	0.955032	0.0729888	137
Recatome pathway	Toll Like Receptor Cascades	0.955426	0.015983	30
Recatome pathway	Rho Gtpases Activate Formins	0.955513	0.0138519	26
Recatome pathway	Toll Like Receptor 9 Tlr9 Cascade	0.955823	0.00852424	16
Recatome pathway	Interleukin 3 Interleukin 5 And Gm Csf Signaling	0.956967	0.00799148	15
Recatome pathway	Signaling By Receptor Tyrosine Kinases	0.959924	0.0602025	113
Recatome pathway	Organelle Biogenesis And Maintenance	0.966874	0.0314331	59
Recatome pathway	Disorders Of Transmembrane Transporters	0.968932	0.0245072	46
Recatome pathway	Rhoj Gtpase Cycle	0.977359	0.00905701	17
Recatome pathway	Antigen Processing Cross Presentation	0.981172	0.0298348	56
Recatome pathway	Mitotic Metaphase And Anaphase	0.985477	0.0324987	61
Recatome pathway	Antigen Presentation Folding Assembly And Peptide Loading Of Class I Mhc	0.986487	0.0101225	19
Recatome pathway	Vesicle Mediated Transport	0.988048	0.128396	241
Recatome pathway	Rhobtb Gtpase Cycle	0.988593	0.00852424	16

## Sheet: GSEA-VKH-Biological process
Table S2: Biological process of GSEA for VKH. Related to Figure 2F
Category	Trem	Pvalue	Gene ratio	Count
Biological process	Positive Regulation Of Protein Modification By Small Protein Conjugation Or Removal	0	0.00905701	17
Biological process	Axo Dendritic Transport	0	0.00905701	17
Biological process	Chromosome Localization	0	0.00799148	15
Biological process	Transport Along Microtubule	0	0.0133191	25
Biological process	Positive Regulation Of Response To Biotic Stimulus	0.00190114	0.0303676	57
Biological process	Positive Regulation Of Cell Development	0.00194553	0.0266383	50
Biological process	Microtubule Based Transport	0.00200803	0.0138519	26
Biological process	Sensory Perception	0.00205761	0.0191795	36
Biological process	Chromatin Organization	0.00208768	0.0143847	27
Biological process	Tight Junction Organization	0.00373832	0.00799148	15
Biological process	Positive Regulation Of Defense Response	0.003861	0.0404901	76
Biological process	Microtubule Based Process	0.00389105	0.0538093	101
Biological process	Cellular Component Assembly Involved In Morphogenesis	0.00389864	0.00799148	15
Biological process	Organelle Fission	0.00394477	0.0266383	50
Biological process	Adaptive Thermogenesis	0.00583658	0.0106553	20
Biological process	Positive Regulation Of Neurogenesis	0.00588235	0.0165157	31
Biological process	Organelle Transport Along Microtubule	0.006	0.00905701	17
Biological process	Positive Regulation Of Nervous System Development	0.0060241	0.0170485	32
Biological process	Cytoskeleton Dependent Intracellular Transport	0.00606061	0.018114	34
Biological process	Protein Containing Complex Organization	0.00608519	0.166755	313
Biological process	Positive Regulation Of Cell Differentiation	0.00798403	0.0484816	91
Biological process	Cellular Response To Salt	0.00814664	0.0186468	35
Biological process	Regulation Of Mrna Metabolic Process	0.00823045	0.0133191	25
Biological process	Focal Adhesion Assembly	0.00932836	0.0122536	23
Biological process	Regulation Of Innate Immune Response	0.00963391	0.036228	68
Biological process	Response To Light Stimulus	0.00970874	0.0170485	32
Biological process	Activation Of Innate Immune Response	0.00998004	0.0229089	43
Biological process	Maintenance Of Location	0.0119284	0.0346297	65
Biological process	Negative Regulation Of Intracellular Signal Transduction	0.011976	0.0420884	79
Biological process	Regulation Of Cell Substrate Junction Organization	0.0121212	0.0127864	24
Biological process	Small Molecule Catabolic Process	0.0122699	0.0410229	77
Biological process	Regulation Of Response To Biotic Stimulus	0.0136986	0.0404901	76
Biological process	Neural Precursor Cell Proliferation	0.0143737	0.00852424	16
Biological process	Innate Immune Response Activating Cell Surface Receptor Signaling Pathway	0.0154143	0.00958977	18
Biological process	Cellular Process Involved In Reproduction In Multicellular Organism	0.0164609	0.0143847	27
Biological process	Regulation Of Platelet Activation	0.0165975	0.0122536	23
Biological process	Regulation Of Mitochondrion Organization	0.0184049	0.0175812	33
Biological process	Negative Regulation Of Catabolic Process	0.0200401	0.0229089	43
Biological process	Copii Coated Vesicle Budding	0.0201207	0.00905701	17
Biological process	Positive Regulation Of Cellular Catabolic Process	0.0216963	0.0303676	57
Biological process	Microtubule Based Movement	0.0216963	0.0218434	41
Biological process	Cellular Response To Inorganic Substance	0.0227743	0.0175812	33
Biological process	Negative Regulation Of Signaling	0.0229167	0.0916356	172
Biological process	Positive Regulation Of Developmental Process	0.0240481	0.0761854	143
Biological process	Jnk Cascade	0.0240964	0.0106553	20
Biological process	Endoplasmic Reticulum To Golgi Vesicle Mediated Transport	0.0243902	0.0223761	42
Biological process	Platelet Aggregation	0.0252632	0.0170485	32
Biological process	Negative Regulation Of Response To Stimulus	0.0254237	0.115077	216
Biological process	Stress Fiber Assembly	0.0273438	0.0165157	31
Biological process	Dna Metabolic Process	0.0278884	0.0383591	72
Biological process	Negative Regulation Of Inflammatory Response	0.0288066	0.0133191	25
Biological process	Golgi Vesicle Transport	0.0289017	0.0474161	89
Biological process	Organic Acid Catabolic Process	0.0289855	0.0266383	50
Biological process	Microtubule Cytoskeleton Organization	0.0292969	0.034097	64
Biological process	Muscle Cell Migration	0.0295749	0.00958977	18
Biological process	Regulation Of Protein Modification By Small Protein Conjugation Or Removal	0.0307102	0.0175812	33
Biological process	Mrna Processing	0.0308008	0.00905701	17
Biological process	Vesicle Mediated Transport Between Endosomal Compartments	0.030888	0.00799148	15
Biological process	Regulation Of Synaptic Plasticity	0.0326531	0.00958977	18
Biological process	Platelet Activation	0.0355649	0.0287693	54
Biological process	Regulation Of Jnk Cascade	0.036965	0.00852424	16
Biological process	Regulation Of Lipase Activity	0.0394737	0.0117208	22
Biological process	Sulfur Compound Metabolic Process	0.0399202	0.0319659	60
Biological process	Wound Healing	0.0400802	0.0708578	133
Biological process	Regulation Of Tissue Remodeling	0.0405405	0.00799148	15
Biological process	Response To Estradiol	0.0411765	0.0122536	23
Biological process	Rna Splicing	0.0414938	0.0101225	19
Biological process	Muscle Adaptation	0.0444015	0.00958977	18
Biological process	Regulation Of Microtubule Polymerization Or Depolymerization	0.0445344	0.00799148	15
Biological process	Gliogenesis	0.0448343	0.0239744	45
Biological process	Histone Modification	0.0457256	0.0143847	27
Biological process	Rna Processing	0.0461216	0.0202451	38
Biological process	Hemostasis	0.0462185	0.0500799	94
Biological process	Endomembrane System Organization	0.0477178	0.0708578	133
Biological process	Proteasomal Protein Catabolic Process	0.048583	0.0426212	80
Biological process	Establishment Of Protein Localization To Vacuole	0.0488798	0.00799148	15
Biological process	Intracellular Transport	0.0504032	0.177411	333
Biological process	Maintenance Of Location In Cell	0.0509165	0.0239744	45
Biological process	Exocytosis	0.0515654	0.0442195	83
Biological process	Regulation Of Actomyosin Structure Organization	0.0515873	0.0127864	24
Biological process	Regulation Of Mrna Catabolic Process	0.0528376	0.00905701	17
Biological process	Positive Regulation Of Stress Activated Protein Kinase Signaling Cascade	0.0546559	0.00852424	16
Biological process	Positive Regulation Of Response To External Stimulus	0.0547945	0.0559403	105
Biological process	Sulfur Compound Biosynthetic Process	0.0555556	0.0154502	29
Biological process	Acute Phase Response	0.055666	0.0106553	20
Biological process	Positive Regulation Of Lipid Localization	0.0583501	0.0117208	22
Biological process	Neuron Migration	0.0597938	0.00905701	17
Biological process	Anatomical Structure Maturation	0.0601942	0.0133191	25
Biological process	Innate Immune Response Activating Signaling Pathway	0.062249	0.0202451	38
Biological process	Epithelial Tube Morphogenesis	0.0625	0.0149174	28
Biological process	Mrna Metabolic Process	0.0626263	0.0234417	44
Biological process	Negative Regulation Of Establishment Of Protein Localization	0.0629921	0.0133191	25
Biological process	Antigen Processing And Presentation	0.0643863	0.0154502	29
Biological process	Regulation Of Muscle Adaptation	0.0650888	0.00905701	17
Biological process	Apoptotic Mitochondrial Changes	0.0654397	0.0111881	21
Biological process	Cellular Response To Abiotic Stimulus	0.0668016	0.0255727	48
Biological process	Microtubule Cytoskeleton Organization Involved In Mitosis	0.0675944	0.0154502	29
Biological process	Regulation Of Body Fluid Levels	0.0711297	0.0602025	113
Biological process	Response To Wounding	0.0712871	0.0777837	146
Biological process	Morphogenesis Of Embryonic Epithelium	0.0715835	0.00799148	15
Biological process	Nuclear Transport	0.0729367	0.0303676	57
Biological process	Nervous System Process	0.0732218	0.052211	98
Biological process	Negative Regulation Of Protein Localization	0.073501	0.0218434	41
Biological process	Sensory System Development	0.073922	0.0117208	22
Biological process	Microtubule Polymerization Or Depolymerization	0.0742188	0.00905701	17
Biological process	Protein Modification By Small Protein Removal	0.0742268	0.0117208	22
Biological process	Hepaticobiliary System Development	0.0744467	0.0122536	23
Biological process	Organelle Localization	0.0745968	0.0618007	116
Biological process	Negative Regulation Of Apoptotic Signaling Pathway	0.0750507	0.0239744	45
Biological process	Regulation Of Cellular Macromolecule Biosynthetic Process	0.0752475	0.0367608	69
Biological process	Regulation Of Cell Junction Assembly	0.0782779	0.0197123	37
Biological process	Regulation Of Apoptotic Signaling Pathway	0.0785563	0.0372936	70
Biological process	Fatty Acid Biosynthetic Process	0.0788955	0.0165157	31
Biological process	Tube Formation	0.0813008	0.00852424	16
Biological process	Epithelial Tube Formation	0.0813008	0.00852424	16
Biological process	Vesicle Targeting	0.0817491	0.00958977	18
Biological process	Ensheathment Of Neurons	0.0820312	0.0127864	24
Biological process	Myotube Differentiation	0.0835073	0.00905701	17
Biological process	Cellular Response To Reactive Oxygen Species	0.0849802	0.0149174	28
Biological process	Post Transcriptional Regulation Of Gene Expression	0.0868687	0.0372936	70
Biological process	Negative Regulation Of Cellular Catabolic Process	0.0875764	0.0186468	35
Biological process	Cellular Response To Light Stimulus	0.0877193	0.00905701	17
Biological process	Mrna Catabolic Process	0.088	0.0127864	24
Biological process	Regulation Of Leukocyte Degranulation	0.0882353	0.00799148	15
Biological process	De Novo Protein Folding	0.0905263	0.00799148	15
Biological process	Regulation Of Nervous System Development	0.0907298	0.0255727	48
Biological process	Protein Polyubiquitination	0.0921844	0.0122536	23
Biological process	Nucleus Organization	0.0926641	0.0101225	19
Biological process	Renal System Process	0.0931174	0.0101225	19
Biological process	Striated Muscle Cell Differentiation	0.0938124	0.0202451	38
Biological process	Leukocyte Degranulation	0.0961538	0.0138519	26
Biological process	Regulation Of Defense Response To Virus	0.0965092	0.00799148	15
Biological process	Positive Regulation Of Synaptic Transmission	0.0967742	0.00799148	15
Biological process	Regulation Of Nucleocytoplasmic Transport	0.0968992	0.0133191	25
Biological process	Lipid Storage	0.0978044	0.00799148	15
Biological process	Actomyosin Structure Organization	0.0980392	0.0245072	46
Biological process	Negative Regulation Of Intracellular Transport	0.0980769	0.00799148	15
Biological process	Dicarboxylic Acid Metabolic Process	0.0985011	0.0138519	26
Biological process	Regulation Of Cell Differentiation	0.0987654	0.0809803	152
Biological process	Immune Response Regulating Signaling Pathway	0.0990654	0.0442195	83
Biological process	Neural Tube Development	0.1	0.00799148	15
Biological process	Cell Cycle Phase Transition	0.100394	0.0255727	48
Biological process	Positive Regulation Of Immune Effector Process	0.100806	0.0314331	59
Biological process	Cell Substrate Junction Organization	0.100952	0.0175812	33
Biological process	Smooth Muscle Cell Migration	0.101289	0.00799148	15
Biological process	Positive Regulation Of Neuron Projection Development	0.103093	0.0143847	27
Biological process	Regulation Of Neurogenesis	0.103175	0.0234417	44
Biological process	Regulation Of Actin Filament Bundle Assembly	0.103792	0.0143847	27
Biological process	Regulation Of Microtubule Cytoskeleton Organization	0.106589	0.0154502	29
Biological process	Organic Hydroxy Compound Biosynthetic Process	0.10664	0.0165157	31
Biological process	Glial Cell Differentiation	0.107212	0.0175812	33
Biological process	Alpha Amino Acid Catabolic Process	0.108481	0.00905701	17
Biological process	Establishment Of Organelle Localization	0.10883	0.0484816	91
Biological process	Negative Regulation Of Transcription By Rna Polymerase Ii	0.108932	0.015983	30
Biological process	Response To Radiation	0.109162	0.0234417	44
Biological process	Regulation Of Protein Ubiquitination	0.10998	0.0127864	24
Biological process	Cellular Oxidant Detoxification	0.110187	0.015983	30
Biological process	Negative Regulation Of Protein Catabolic Process	0.110236	0.00958977	18
Biological process	Steroid Hormone Mediated Signaling Pathway	0.110895	0.00799148	15
Biological process	Small Gtpase Mediated Signal Transduction	0.113503	0.0548748	103
Biological process	Substantia Nigra Development	0.114228	0.00905701	17
Biological process	Neural Nucleus Development	0.114228	0.00905701	17
Biological process	Protein Localization To Vacuole	0.114228	0.0106553	20
Biological process	Mitotic Nuclear Division	0.114786	0.0175812	33
Biological process	Superoxide Metabolic Process	0.115234	0.0106553	20
Biological process	Cell Cell Junction Organization	0.11546	0.0223761	42
Biological process	Cellular Response To Peptide Hormone Stimulus	0.11575	0.0293021	55
Biological process	Lipid Oxidation	0.11609	0.0138519	26
Biological process	Midbrain Development	0.116232	0.00958977	18
Biological process	Positive Regulation Of Intracellular Transport	0.116232	0.02504	47
Biological process	Regulation Of Protein Containing Complex Disassembly	0.117063	0.0143847	27
Biological process	Regulation Of Immune Effector Process	0.117647	0.043154	81
Biological process	Positive Regulation Of Protein Catabolic Process	0.118712	0.0197123	37
Biological process	Positive Regulation Of Apoptotic Signaling Pathway	0.119403	0.0127864	24
Biological process	Selective Autophagy	0.120388	0.0101225	19
Biological process	Endoplasmic Reticulum Organization	0.121593	0.0149174	28
Biological process	Dna Repair	0.121951	0.0127864	24
Biological process	Mitochondrion Organization	0.1222	0.052211	98
Biological process	Phenol Containing Compound Metabolic Process	0.123016	0.00852424	16
Biological process	Positive Regulation Of Lipase Activity	0.125704	0.00799148	15
Biological process	Amino Acid Catabolic Process	0.125737	0.0117208	22
Biological process	Regulation Of Cellular Localization	0.126252	0.097496	183
Biological process	Positive Regulation Of Cysteine Type Endopeptidase Activity	0.126679	0.0154502	29
Biological process	Lipid Modification	0.129482	0.0202451	38
Biological process	Cell Substrate Adhesion	0.130081	0.043154	81
Biological process	Regulation Of Intrinsic Apoptotic Signaling Pathway	0.131417	0.0197123	37
Biological process	Positive Regulation Of Autophagy	0.133072	0.0117208	22
Biological process	Regulation Of Platelet Aggregation	0.134809	0.00799148	15
Biological process	Fatty Acid Beta Oxidation	0.136546	0.0101225	19
Biological process	Regulation Of Cell Death	0.137421	0.122003	229
Biological process	Regulation Of Multicellular Organismal Development	0.138	0.0788492	148
Biological process	Alcohol Biosynthetic Process	0.13834	0.0111881	21
Biological process	Positive Regulation Of Wnt Signaling Pathway	0.139764	0.00799148	15
Biological process	Regulation Of Cell Development	0.139959	0.0463506	87
Biological process	Positive Regulation Of Growth	0.140351	0.0170485	32
Biological process	Ubiquitin Dependent Erad Pathway	0.140496	0.00958977	18
Biological process	Establishment Of Protein Localization To Organelle	0.141684	0.054342	102
Biological process	Regulation Of Viral Genome Replication	0.141748	0.00799148	15
Biological process	Positive Regulation Of Plasma Membrane Bounded Cell Projection Assembly	0.142566	0.0127864	24
Biological process	Temperature Homeostasis	0.144869	0.0117208	22
Biological process	Regulation Of Protein Maturation	0.145669	0.00799148	15
Biological process	Positive Regulation Of Immune Response	0.14684	0.0761854	143
Biological process	Regulation Of Protein Secretion	0.146998	0.0239744	45
Biological process	Negative Regulation Of Organelle Organization	0.147664	0.0335642	63
Biological process	Regulation Of Protein Containing Complex Assembly	0.148515	0.0538093	101
Biological process	Myeloid Leukocyte Mediated Immunity	0.148649	0.015983	30
Biological process	Organonitrogen Compound Catabolic Process	0.149805	0.123069	231
Biological process	Muscle Cell Development	0.150106	0.0143847	27
Biological process	Positive Regulation Of Protein Secretion	0.150407	0.015983	30
Biological process	Regulation Of Cell Matrix Adhesion	0.15251	0.0170485	32
Biological process	Cellular Response To Xenobiotic Stimulus	0.152778	0.0138519	26
Biological process	Negative Regulation Of Protein Containing Complex Disassembly	0.153242	0.0111881	21
Biological process	Negative Regulation Of Vasculature Development	0.153846	0.00905701	17
Biological process	Cardiocyte Differentiation	0.154297	0.00905701	17
Biological process	Muscle Hypertrophy	0.154739	0.0106553	20
Biological process	Regulation Of Protein Localization To Cell Periphery	0.155378	0.0175812	33
Biological process	Mitotic Cell Cycle	0.15625	0.0580714	109
Biological process	Negative Regulation Of Supramolecular Fiber Organization	0.15625	0.02504	47
Biological process	Regulation Of Response To Wounding	0.156313	0.0234417	44
Biological process	Mitotic Cell Cycle Phase Transition	0.157371	0.0207778	39
Biological process	Response To Temperature Stimulus	0.157692	0.0143847	27
Biological process	Mitotic Sister Chromatid Segregation	0.157996	0.0111881	21
Biological process	Hormone Mediated Signaling Pathway	0.159844	0.0101225	19
Biological process	Regulation Of Defense Response	0.160156	0.0676612	127
Biological process	Monocarboxylic Acid Catabolic Process	0.160494	0.0154502	29
Biological process	Fatty Acid Catabolic Process	0.16129	0.0117208	22
Biological process	Negative Regulation Of Intrinsic Apoptotic Signaling Pathway	0.163968	0.0133191	25
Biological process	Nuclear Chromosome Segregation	0.164384	0.0154502	29
Biological process	Viral Genome Replication	0.164751	0.0133191	25
Biological process	Regulation Of Cellular Response To Stress	0.166311	0.0463506	87
Biological process	Inflammatory Response	0.168378	0.0756526	142
Biological process	Positive Regulation Of Leukocyte Mediated Immunity	0.168932	0.0138519	26
Biological process	Respiratory System Development	0.169625	0.00958977	18
Biological process	Positive Regulation Of Exocytosis	0.170385	0.0127864	24
Biological process	Regulation Of Coagulation	0.170478	0.0170485	32
Biological process	Ribonucleoprotein Complex Subunit Organization	0.170732	0.0154502	29
Biological process	Response To Uv	0.171079	0.00905701	17
Biological process	Membrane Organization	0.171674	0.101758	191
Biological process	Regulated Exocytosis	0.172161	0.0277038	52
Biological process	Nadp Metabolic Process	0.173913	0.00852424	16
Biological process	Regulation Of Viral Process	0.174897	0.0165157	31
Biological process	Regulation Of Amide Metabolic Process	0.175299	0.0388918	73
Biological process	Cell Activation Involved In Immune Response	0.177734	0.0293021	55
Biological process	Homotypic Cell Cell Adhesion	0.177914	0.0197123	37
Biological process	Positive Regulation Of Peptidase Activity	0.17803	0.0197123	37
Biological process	Positive Regulation Of Protein Serine Threonine Kinase Activity	0.178218	0.015983	30
Biological process	Monocarboxylic Acid Biosynthetic Process	0.179226	0.0186468	35
Biological process	Positive Regulation Of Catalytic Activity	0.179298	0.0889718	167
Biological process	Proteolysis Involved In Protein Catabolic Process	0.18107	0.0649973	122
Biological process	Regulation Of Protein Depolymerization	0.182178	0.0122536	23
Biological process	Glial Cell Development	0.182353	0.0101225	19
Biological process	Response To Type Ii Interferon	0.183556	0.0143847	27
Biological process	Cytoplasmic Translational Initiation	0.183716	0.00958977	18
Biological process	Neuromuscular Process	0.183884	0.00799148	15
Biological process	Rna Catabolic Process	0.183953	0.0138519	26
Biological process	Response To Steroid Hormone	0.184061	0.0239744	45
Biological process	Positive Regulation Of Hydrolase Activity	0.184307	0.052211	98
Biological process	Negative Regulation Of Mapk Cascade	0.184524	0.0154502	29
Biological process	Regulation Of Microtubule Based Process	0.186792	0.0197123	37
Biological process	Regulation Of Response To Endoplasmic Reticulum Stress	0.188285	0.00958977	18
Biological process	Adenylate Cyclase Modulating G Protein Coupled Receptor Signaling Pathway	0.189691	0.0122536	23
Biological process	Cytosolic Transport	0.190926	0.0255727	48
Biological process	Embryonic Morphogenesis	0.192308	0.0261055	49
Biological process	Immune Response Regulating Cell Surface Receptor Signaling Pathway	0.193015	0.0351625	66
Biological process	Cellular Response To Unfolded Protein	0.193206	0.00905701	17
Biological process	Positive Regulation Of Cell Growth	0.195312	0.0127864	24
Biological process	Fat Cell Differentiation	0.196	0.0117208	22
Biological process	Cellular Modified Amino Acid Metabolic Process	0.196	0.0101225	19
Biological process	Sensory Organ Development	0.19798	0.0149174	28
Biological process	Protein Targeting To Mitochondrion	0.198842	0.0127864	24
Biological process	Cell Maturation	0.199234	0.0111881	21
Biological process	Cellular Response To Type Ii Interferon	0.200765	0.0127864	24
Biological process	Intracellular Protein Transport	0.201207	0.112946	212
Biological process	Response To Toxic Substance	0.201717	0.0282365	53
Biological process	Import Into Nucleus	0.202335	0.018114	34
Biological process	Vacuolar Transport	0.202899	0.0202451	38
Biological process	Import Into Cell	0.203883	0.018114	34
Biological process	Negative Regulation Of Cell Death	0.206751	0.0777837	146
Biological process	Regulation Of Myeloid Leukocyte Mediated Immunity	0.208251	0.0106553	20
Biological process	Regulation Of Postsynaptic Membrane Neurotransmitter Receptor Levels	0.208333	0.0117208	22
Biological process	Germ Cell Development	0.208678	0.0117208	22
Biological process	Biological Process Involved In Interaction With Symbiont	0.211027	0.0154502	29
Biological process	Negative Regulation Of Amide Metabolic Process	0.211832	0.0138519	26
Biological process	Tissue Remodeling	0.211896	0.0143847	27
Biological process	Cell Matrix Adhesion	0.214559	0.0293021	55
Biological process	Pigmentation	0.215686	0.00905701	17
Biological process	Regulation Of Rho Protein Signal Transduction	0.218623	0.00905701	17
Biological process	Adp Metabolic Process	0.219758	0.0101225	19
Biological process	Cellular Response To Topologically Incorrect Protein	0.220202	0.0117208	22
Biological process	Membrane Docking	0.222649	0.015983	30
Biological process	Cytosolic Pattern Recognition Receptor Signaling Pathway	0.222868	0.00799148	15
Biological process	Negative Regulation Of Cell Development	0.226141	0.0127864	24
Biological process	Smooth Muscle Contraction	0.226667	0.00958977	18
Biological process	Positive Regulation Of Phagocytosis	0.226695	0.0143847	27
Biological process	Positive Regulation Of Organelle Assembly	0.227181	0.00958977	18
Biological process	Heart Morphogenesis	0.228628	0.00852424	16
Biological process	Post Golgi Vesicle Mediated Transport	0.229323	0.015983	30
Biological process	Regulation Of Exocytosis	0.229323	0.027171	51
Biological process	Carbohydrate Derivative Catabolic Process	0.229323	0.0133191	25
Biological process	Cellular Response To External Stimulus	0.230143	0.0191795	36
Biological process	Cellular Response To Toxic Substance	0.230143	0.0191795	36
Biological process	Detoxification	0.230143	0.0191795	36
Biological process	Amino Acid Biosynthetic Process	0.230303	0.00799148	15
Biological process	Positive Regulation Of Gtpase Activity	0.231373	0.0202451	38
Biological process	Negative Regulation Of Molecular Function	0.2334	0.0900373	169
Biological process	Sister Chromatid Segregation	0.235977	0.0117208	22
Biological process	Blood Vessel Endothelial Cell Migration	0.236786	0.0122536	23
Biological process	Multivesicular Body Sorting Pathway	0.236948	0.00799148	15
Biological process	Protein Containing Complex Disassembly	0.237052	0.0282365	53
Biological process	Positive Regulation Of Dna Metabolic Process	0.237219	0.0202451	38
Biological process	Regulation Of Cellular Catabolic Process	0.237255	0.0639318	120
Biological process	Sequestering Of Calcium Ion	0.238748	0.0149174	28
Biological process	Response To Topologically Incorrect Protein	0.239669	0.0202451	38
Biological process	Cytoskeleton Organization	0.241449	0.132658	249
Biological process	Regulation Of System Process	0.242424	0.0378263	71
Biological process	Response To Corticosteroid	0.242604	0.0133191	25
Biological process	Negative Regulation Of Cell Projection Organization	0.243461	0.0138519	26
Biological process	Regulation Of Stress Activated Protein Kinase Signaling Cascade	0.244186	0.0143847	27
Biological process	Protein Containing Complex Localization	0.244576	0.015983	30
Biological process	Gamete Generation	0.245283	0.0303676	57
Biological process	Regulation Of Calcium Ion Transmembrane Transporter Activity	0.245545	0.00852424	16
Biological process	Regulation Of Neurotransmitter Transport	0.245833	0.00852424	16
Biological process	Regulation Of Wound Healing	0.246964	0.0213106	40
Biological process	Chromosome Organization	0.247423	0.0282365	53
Biological process	Spindle Organization	0.247582	0.015983	30
Biological process	Positive Regulation Of Inflammatory Response	0.248485	0.0154502	29
Biological process	Lysosomal Transport	0.248509	0.0149174	28
Biological process	Erad Pathway	0.24898	0.0106553	20
Biological process	Exocytic Process	0.249042	0.0149174	28
Biological process	Sexual Reproduction	0.249462	0.0426212	80
Biological process	Cellular Response To Radiation	0.251485	0.0122536	23
Biological process	Pyridine Containing Compound Metabolic Process	0.253608	0.0117208	22
Biological process	Response To Mechanical Stimulus	0.255624	0.0143847	27
Biological process	Negative Regulation Of Immune System Process	0.255859	0.0367608	69
Biological process	Complement Activation Classical Pathway	0.257085	0.0122536	23
Biological process	Response To Salt	0.257928	0.036228	68
Biological process	Pyruvate Metabolic Process	0.259921	0.0138519	26
Biological process	Regulation Of Neuron Differentiation	0.260163	0.00852424	16
Biological process	Cellular Response To Oxidative Stress	0.26087	0.0245072	46
Biological process	Positive Regulation Of Translation	0.261278	0.0133191	25
Biological process	Innate Immune Response	0.261386	0.0889718	167
Biological process	Circadian Rhythm	0.261759	0.0106553	20
Biological process	Response To Tumor Necrosis Factor	0.261803	0.0154502	29
Biological process	Cellular Component Morphogenesis	0.26494	0.0564731	106
Biological process	Mitochondrial Membrane Organization	0.265217	0.0143847	27
Biological process	Intrinsic Apoptotic Signaling Pathway In Response To Endoplasmic Reticulum Stress	0.266529	0.00799148	15
Biological process	Protein Localization To Extracellular Region	0.266802	0.0372936	70
Biological process	Generation Of Neurons	0.268839	0.0836441	157
Biological process	Extrinsic Apoptotic Signaling Pathway Via Death Domain Receptors	0.269231	0.00852424	16
Biological process	Regulation Of Reactive Oxygen Species Metabolic Process	0.26975	0.0165157	31
Biological process	Mitotic Cytokinesis	0.270019	0.00905701	17
Biological process	Positive Regulation Of Multicellular Organismal Process	0.27044	0.120938	227
Biological process	Muscle Cell Differentiation	0.270541	0.0261055	49
Biological process	Ras Protein Signal Transduction	0.270833	0.0410229	77
Biological process	Dephosphorylation	0.271287	0.0346297	65
Biological process	Steroid Biosynthetic Process	0.271825	0.0106553	20
Biological process	Thioester Biosynthetic Process	0.272165	0.00958977	18
Biological process	Negative Regulation Of Defense Response	0.272358	0.0223761	42
Biological process	Regulation Of Neuron Projection Development	0.276803	0.0319659	60
Biological process	Establishment Of Protein Localization	0.277778	0.188066	353
Biological process	Negative Regulation Of Protein Polymerization	0.278095	0.0133191	25
Biological process	Extrinsic Apoptotic Signaling Pathway	0.278243	0.018114	34
Biological process	Stress Activated Protein Kinase Signaling Cascade	0.278884	0.0191795	36
Biological process	Regulation Of Cell Cycle Phase Transition	0.279116	0.0186468	35
Biological process	Cell Killing	0.281437	0.0207778	39
Biological process	Positive Regulation Of Developmental Growth	0.282528	0.00799148	15
Biological process	Regeneration	0.282692	0.0154502	29
Biological process	Regulation Of Sterol Transport	0.282908	0.00905701	17
Biological process	Retrograde Transport Endosome To Golgi	0.283333	0.0122536	23
Biological process	Regulation Of Extent Of Cell Growth	0.284254	0.00852424	16
Biological process	Positive Regulation Of Reactive Oxygen Species Metabolic Process	0.285441	0.0106553	20
Biological process	Regulation Of Calcium Ion Transport	0.285714	0.0218434	41
Biological process	Vascular Process In Circulatory System	0.285714	0.0303676	57
Biological process	Regulation Of Phosphatase Activity	0.286282	0.0101225	19
Biological process	Embryo Development	0.286325	0.0500799	94
Biological process	Positive Regulation Of Cell Death	0.287671	0.0420884	79
Biological process	Alpha Amino Acid Metabolic Process	0.288382	0.0175812	33
Biological process	Vesicle Docking	0.290123	0.00905701	17
Biological process	Type I Interferon Production	0.290389	0.0101225	19
Biological process	Regulation Of Nervous System Process	0.292339	0.00958977	18
Biological process	Nucleobase Metabolic Process	0.293173	0.00852424	16
Biological process	Rac Protein Signal Transduction	0.294235	0.00799148	15
Biological process	Mast Cell Mediated Immunity	0.294922	0.00958977	18
Biological process	Mitotic Spindle Organization	0.29505	0.0127864	24
Biological process	Negative Regulation Of Protein Containing Complex Assembly	0.295938	0.0186468	35
Biological process	Regulation Of Cysteine Type Endopeptidase Activity	0.297143	0.0223761	42
Biological process	Negative Regulation Of Cytoskeleton Organization	0.300373	0.0218434	41
Biological process	Protein Localization To Nucleus	0.300395	0.0293021	55
Biological process	Protein Maturation	0.302905	0.0351625	66
Biological process	Dendrite Development	0.303644	0.0175812	33
Biological process	Positive Regulation Of Cytosolic Calcium Ion Concentration	0.303719	0.00958977	18
Biological process	Positive Regulation Of Catabolic Process	0.303823	0.0447523	84
Biological process	Positive Regulation Of Lipid Transport	0.304348	0.00852424	16
Biological process	Dendrite Morphogenesis	0.304519	0.00958977	18
Biological process	Protein Modification By Small Protein Conjugation	0.305343	0.0404901	76
Biological process	Spindle Assembly	0.305503	0.00799148	15
Biological process	Sodium Ion Transmembrane Transport	0.305769	0.00958977	18
Biological process	Regulation Of Insulin Receptor Signaling Pathway	0.305835	0.0101225	19
Biological process	Cytoplasmic Translation	0.306613	0.0170485	32
Biological process	Negative Regulation Of Cell Cycle Process	0.308765	0.00905701	17
Biological process	Peptide Biosynthetic Process	0.311155	0.0580714	109
Biological process	Positive Regulation Of Transcription By Rna Polymerase Ii	0.311508	0.0287693	54
Biological process	Regulation Of Muscle Hypertrophy	0.312621	0.00799148	15
Biological process	Alpha Beta T Cell Activation	0.313883	0.00958977	18
Biological process	Regulation Of Cation Channel Activity	0.315041	0.00905701	17
Biological process	Regulation Of Blood Pressure	0.315464	0.0122536	23
Biological process	Regulation Of Cell Projection Assembly	0.316532	0.0239744	45
Biological process	Cell Motility	0.316832	0.137453	258
Biological process	Maintenance Of Protein Location	0.316973	0.00799148	15
Biological process	Connective Tissue Development	0.318533	0.0101225	19
Biological process	Regulation Of Dephosphorylation	0.321637	0.015983	30
Biological process	Negative Regulation Of Response To External Stimulus	0.322266	0.0346297	65
Biological process	Protein Localization To Organelle	0.323353	0.088439	166
Biological process	Regulation Of Endopeptidase Activity	0.324125	0.0410229	77
Biological process	Positive Regulation Of Map Kinase Activity	0.324324	0.00799148	15
Biological process	Regulation Of Signaling Receptor Activity	0.326	0.0101225	19
Biological process	Cell Cycle G1 S Phase Transition	0.326044	0.0133191	25
Biological process	Antigen Receptor Mediated Signaling Pathway	0.326376	0.0197123	37
Biological process	Vesicle Mediated Transport To The Plasma Membrane	0.329939	0.0191795	36
Biological process	Regulation Of Axonogenesis	0.332677	0.0117208	22
Biological process	Regulation Of Nucleotide Metabolic Process	0.335329	0.00905701	17
Biological process	Digestion	0.337891	0.0101225	19
Biological process	Nucleoside Diphosphate Metabolic Process	0.338583	0.0154502	29
Biological process	Cellular Macromolecule Catabolic Process	0.34004	0.0767182	144
Biological process	Positive Regulation Of Protein Containing Complex Assembly	0.340122	0.0261055	49
Biological process	Regulation Of Proteasomal Protein Catabolic Process	0.340509	0.0165157	31
Biological process	Sodium Ion Transport	0.341897	0.0127864	24
Biological process	Regulation Of Regulated Secretory Pathway	0.343284	0.0154502	29
Biological process	Positive Regulation Of Tumor Necrosis Factor Superfamily Cytokine Production	0.345309	0.0127864	24
Biological process	Positive Regulation Of Secretion	0.346614	0.036228	68
Biological process	Positive Regulation Of Calcium Ion Transport	0.346939	0.0111881	21
Biological process	B Cell Receptor Signaling Pathway	0.347913	0.0106553	20
Biological process	Synaptic Signaling	0.348214	0.0436867	82
Biological process	Negative Regulation Of Developmental Process	0.348249	0.0463506	87
Biological process	Nucleoside Bisphosphate Biosynthetic Process	0.348361	0.0106553	20
Biological process	Negative Regulation Of Extrinsic Apoptotic Signaling Pathway	0.348361	0.00905701	17
Biological process	Regulation Of Metal Ion Transport	0.348571	0.034097	64
Biological process	Negative Regulation Of Biosynthetic Process	0.348697	0.0495471	93
Biological process	Response To Transforming Growth Factor Beta	0.348928	0.0223761	42
Biological process	Protein Depolymerization	0.349901	0.015983	30
Biological process	Cellular Response To Dna Damage Stimulus	0.352459	0.0282365	53
Biological process	Positive Regulation Of Amide Metabolic Process	0.353516	0.0154502	29
Biological process	Apoptotic Signaling Pathway	0.353556	0.052211	98
Biological process	Regulation Of Autophagy	0.354207	0.0319659	60
Biological process	Ncrna Processing	0.354639	0.00852424	16
Biological process	Positive Regulation Of Chromosome Organization	0.355556	0.00799148	15
Biological process	Macromolecule Catabolic Process	0.355731	0.112946	212
Biological process	Regulation Of Developmental Growth	0.355865	0.0186468	35
Biological process	Phosphorylation	0.356394	0.135855	255
Biological process	Learning	0.356701	0.00852424	16
Biological process	Actin Cytoskeleton Reorganization	0.357009	0.0165157	31
Biological process	Cellular Response To Biotic Stimulus	0.358566	0.0170485	32
Biological process	Negative Regulation Of Cell Cell Adhesion	0.360558	0.0170485	32
Biological process	Male Gamete Generation	0.360587	0.0229089	43
Biological process	Nucleoside Bisphosphate Metabolic Process	0.360887	0.015983	30
Biological process	Digestive System Process	0.361111	0.00958977	18
Biological process	Positive Regulation Of T Cell Proliferation	0.361328	0.0117208	22
Biological process	Cellular Response To Insulin Stimulus	0.361538	0.0218434	41
Biological process	Protein Exit From Endoplasmic Reticulum	0.363821	0.00799148	15
Biological process	Regulation Of Immune Response	0.3663	0.0921684	173
Biological process	Positive Regulation Of Leukocyte Proliferation	0.366412	0.0170485	32
Biological process	Carbohydrate Transport	0.36722	0.0111881	21
Biological process	Neurogenesis	0.368635	0.101225	190
Biological process	Regulation Of Phagocytosis	0.36961	0.0197123	37
Biological process	Regulation Of Vasculature Development	0.370079	0.0255727	48
Biological process	Developmental Maturation	0.370079	0.0207778	39
Biological process	Positive Regulation Of Intracellular Protein Transport	0.370297	0.0202451	38
Biological process	Amide Transport	0.371849	0.0245072	46
Biological process	Cellular Homeostasis	0.372188	0.0671284	126
Biological process	Acute Inflammatory Response	0.372781	0.0170485	32
Biological process	Ribonucleoprotein Complex Biogenesis	0.373016	0.0175812	33
Biological process	Protein Complex Oligomerization	0.373166	0.0218434	41
Biological process	Regulation Of Pattern Recognition Receptor Signaling Pathway	0.373225	0.0101225	19
Biological process	Regulation Of Protein Targeting	0.375	0.0106553	20
Biological process	Regulation Of Extrinsic Apoptotic Signaling Pathway	0.375519	0.0149174	28
Biological process	Filopodium Assembly	0.375783	0.00958977	18
Biological process	Glutamine Family Amino Acid Metabolic Process	0.376782	0.00852424	16
Biological process	Response To Abiotic Stimulus	0.378	0.079382	149
Biological process	Intrinsic Apoptotic Signaling Pathway	0.379098	0.0298348	56
Biological process	Golgi Organization	0.3861	0.0170485	32
Biological process	Defense Response To Symbiont	0.389222	0.018114	34
Biological process	Thioester Metabolic Process	0.389691	0.0127864	24
Biological process	Immune System Development	0.390782	0.00905701	17
Biological process	Localization Within Membrane	0.390852	0.0831113	156
Biological process	Regulation Of Release Of Sequestered Calcium Ion Into Cytosol	0.391051	0.00905701	17
Biological process	Mast Cell Activation	0.391137	0.0111881	21
Biological process	Cellular Aldehyde Metabolic Process	0.393346	0.00852424	16
Biological process	Negative Regulation Of Actin Filament Polymerization	0.393762	0.0106553	20
Biological process	Lymphocyte Activation Involved In Immune Response	0.394059	0.0154502	29
Biological process	Myeloid Cell Activation Involved In Immune Response	0.394309	0.0149174	28
Biological process	Carbohydrate Derivative Metabolic Process	0.395257	0.105487	198
Biological process	Regulation Of Mitotic Cell Cycle	0.396825	0.0234417	44
Biological process	Positive Regulation Of Lymphocyte Mediated Immunity	0.396887	0.0101225	19
Biological process	Regulation Of Intracellular Transport	0.398798	0.0404901	76
Biological process	Regulation Of Establishment Of Protein Localization	0.40239	0.063399	119
Biological process	Axon Development	0.402806	0.036228	68
Biological process	Positive Regulation Of Nf Kappab Transcription Factor Activity	0.402863	0.015983	30
Biological process	Protein Modification By Small Protein Conjugation Or Removal	0.403689	0.045285	85
Biological process	Carbohydrate Catabolic Process	0.404339	0.0175812	33
Biological process	Regulation Of Cell Killing	0.40458	0.0111881	21
Biological process	Regulation Of Proteasomal Ubiquitin Dependent Protein Catabolic Process	0.405088	0.0101225	19
Biological process	Cell Division	0.405117	0.0436867	82
Biological process	Regulation Of Granulocyte Chemotaxis	0.406061	0.00852424	16
Biological process	Cellular Ketone Metabolic Process	0.408	0.0165157	31
Biological process	Negative Regulation Of Cell Activation	0.408081	0.018114	34
Biological process	Positive Regulation Of Gene Expression	0.409091	0.0825786	155
Biological process	Import Across Plasma Membrane	0.410609	0.0138519	26
Biological process	Regulation Of Hydrolase Activity	0.411009	0.104422	196
Biological process	Regulation Of Membrane Permeability	0.411157	0.00905701	17
Biological process	Humoral Immune Response Mediated By Circulating Immunoglobulin	0.412008	0.0143847	27
Biological process	Xenobiotic Metabolic Process	0.413861	0.00852424	16
Biological process	Hormone Metabolic Process	0.414634	0.0111881	21
Biological process	Negative Regulation Of Coagulation	0.416834	0.0122536	23
Biological process	Positive Regulation Of I Kappab Kinase Nf Kappab Signaling	0.417822	0.0133191	25
Biological process	Membrane Fusion	0.418426	0.0213106	40
Biological process	Positive Regulation Of Calcium Ion Transmembrane Transport	0.418787	0.00905701	17
Biological process	Triglyceride Metabolic Process	0.420744	0.00958977	18
Biological process	Organelle Membrane Fusion	0.421158	0.0165157	31
Biological process	Pyrimidine Containing Compound Metabolic Process	0.422397	0.00799148	15
Biological process	Leukocyte Proliferation	0.42344	0.0303676	57
Biological process	Protein Catabolic Process	0.423554	0.0905701	170
Biological process	Regulation Of Calcium Ion Transmembrane Transport	0.424797	0.0165157	31
Biological process	Regulation Of Lipid Transport	0.42607	0.015983	30
Biological process	Response To Xenobiotic Stimulus	0.427734	0.0351625	66
Biological process	Regulation Of Mitotic Cell Cycle Phase Transition	0.427992	0.0154502	29
Biological process	Regulation Of Dna Metabolic Process	0.428	0.0255727	48
Biological process	Leukocyte Mediated Immunity	0.42963	0.045285	85
Biological process	Cell Cell Junction Assembly	0.430279	0.0133191	25
Biological process	Regulation Of Transporter Activity	0.430476	0.0229089	43
Biological process	Activation Of Immune Response	0.431068	0.0623335	117
Biological process	Cholesterol Efflux	0.431212	0.00852424	16
Biological process	Negative Regulation Of Rna Biosynthetic Process	0.432596	0.0298348	56
Biological process	Positive Regulation Of Molecular Function	0.433962	0.122003	229
Biological process	Amino Acid Activation	0.434694	0.0117208	22
Biological process	Regulation Of Leukocyte Mediated Immunity	0.435115	0.0255727	48
Biological process	Amyloid Precursor Protein Metabolic Process	0.435223	0.00852424	16
Biological process	Fertilization	0.436364	0.0133191	25
Biological process	Substrate Adhesion Dependent Cell Spreading	0.436735	0.0165157	31
Biological process	Tumor Necrosis Factor Superfamily Cytokine Production	0.438114	0.0149174	28
Biological process	Cerebral Cortex Development	0.440083	0.00905701	17
Biological process	Cellular Component Disassembly	0.440329	0.0559403	105
Biological process	Smooth Muscle Cell Proliferation	0.440546	0.0127864	24
Biological process	Regulation Of Cell Substrate Adhesion	0.440711	0.0314331	59
Biological process	Bone Development	0.440816	0.0133191	25
Biological process	Response To Alcohol	0.443089	0.0245072	46
Biological process	Positive Regulation Of Lamellipodium Organization	0.443532	0.0106553	20
Biological process	Protein Dephosphorylation	0.443548	0.0266383	50
Biological process	Organic Acid Biosynthetic Process	0.444008	0.0287693	54
Biological process	Lymphocyte Activation	0.445076	0.0532765	100
Biological process	Actin Filament Bundle Organization	0.44511	0.02504	47
Biological process	Multicellular Organismal Level Homeostasis	0.445135	0.0580714	109
Biological process	Proteolysis	0.445161	0.163559	307
Biological process	Arp2 3 Complex Mediated Actin Nucleation	0.446465	0.0101225	19
Biological process	Synaptic Vesicle Recycling	0.447106	0.0117208	22
Biological process	Endothelial Cell Migration	0.447154	0.0223761	42
Biological process	Regulation Of Map Kinase Activity	0.448637	0.0165157	31
Biological process	Cellular Response To Oxygen Levels	0.448771	0.0122536	23
Biological process	Zymogen Activation	0.449064	0.0101225	19
Biological process	Carbohydrate Metabolic Process	0.449064	0.0591369	111
Biological process	Myeloid Cell Development	0.449597	0.0101225	19
Biological process	Peptidyl Threonine Modification	0.452611	0.0122536	23
Biological process	Second Messenger Mediated Signaling	0.452941	0.027171	51
Biological process	Regulation Of Protein Serine Threonine Kinase Activity	0.453465	0.0303676	57
Biological process	Monosaccharide Biosynthetic Process	0.454365	0.00958977	18
Biological process	Regulation Of Cellular Response To Insulin Stimulus	0.456033	0.0111881	21
Biological process	Tube Development	0.456432	0.070325	132
Biological process	Organelle Disassembly	0.45738	0.0149174	28
Biological process	Negative Regulation Of Cell Adhesion	0.460084	0.0298348	56
Biological process	Leukocyte Mediated Cytotoxicity	0.460922	0.0149174	28
Biological process	Cell Part Morphogenesis	0.461694	0.0511454	96
Biological process	Vesicle Budding From Membrane	0.461847	0.015983	30
Biological process	Receptor Internalization	0.463918	0.0197123	37
Biological process	Interleukin 8 Production	0.465164	0.00852424	16
Biological process	Epidermis Development	0.465665	0.0213106	40
Biological process	Cellular Response To Steroid Hormone Stimulus	0.46627	0.0133191	25
Biological process	Nucleotide Phosphorylation	0.468379	0.0111881	21
Biological process	Regulation Of Trans Synaptic Signaling	0.468547	0.027171	51
Biological process	T Cell Differentiation	0.46856	0.00905701	17
Biological process	Cellular Response To Chemical Stress	0.468627	0.0324987	61
Biological process	Protein Export From Nucleus	0.471579	0.00852424	16
Biological process	Osteoblast Differentiation	0.471774	0.0127864	24
Biological process	Positive Regulation Of Mitochondrion Organization	0.471816	0.00799148	15
Biological process	Lytic Vacuole Organization	0.472549	0.00905701	17
Biological process	Regulation Of Cell Morphogenesis	0.473077	0.0282365	53
Biological process	Positive Regulation Of Endocytosis	0.473251	0.0175812	33
Biological process	Supramolecular Fiber Organization	0.473896	0.0958977	180
Biological process	Regulation Of Protein Localization To Membrane	0.473904	0.0234417	44
Biological process	Regulation Of Anatomical Structure Morphogenesis	0.47495	0.072456	136
Biological process	Protein Localization To Cell Periphery	0.475708	0.0442195	83
Biological process	Positive Regulation Of Response To Wounding	0.476091	0.0138519	26
Biological process	Complement Activation	0.477459	0.0218434	41
Biological process	Carbohydrate Transmembrane Transport	0.478788	0.0101225	19
Biological process	Calcium Mediated Signaling	0.480412	0.018114	34
Biological process	Cell Activation	0.480769	0.0937666	176
Biological process	Organic Acid Metabolic Process	0.483431	0.101225	190
Biological process	Regulation Of Phosphoprotein Phosphatase Activity	0.484556	0.00905701	17
Biological process	Natural Killer Cell Mediated Immunity	0.486166	0.00852424	16
Biological process	Calcium Ion Transport	0.487476	0.0346297	65
Biological process	Regulation Of Lymphocyte Activation	0.487619	0.0330314	62
Biological process	Negative Regulation Of Immune Effector Process	0.487805	0.0133191	25
Biological process	Actin Filament Based Movement	0.488095	0.0106553	20
Biological process	Cell Junction Assembly	0.488281	0.0356953	67
Biological process	Neurotransmitter Transport	0.489407	0.0138519	26
Biological process	Axon Extension	0.489754	0.0101225	19
Biological process	Negative Regulation Of Phosphorus Metabolic Process	0.490494	0.0442195	83
Biological process	Neuron Projection Guidance	0.490982	0.0111881	21
Biological process	Epithelial Cell Differentiation	0.491124	0.0468833	88
Biological process	Positive Regulation Of Leukocyte Chemotaxis	0.491262	0.0111881	21
Biological process	B Cell Mediated Immunity	0.491667	0.0213106	40
Biological process	Energy Derivation By Oxidation Of Organic Compounds	0.492157	0.0426212	80
Biological process	T Cell Mediated Immunity	0.492958	0.00958977	18
Biological process	Inositol Lipid Mediated Signaling	0.493042	0.0143847	27
Biological process	Regulation Of Protein Tyrosine Kinase Activity	0.494	0.00905701	17
Biological process	Response To Osmotic Stress	0.49501	0.0101225	19
Biological process	Regulation Of Cell Projection Organization	0.495238	0.0580714	109
Biological process	Mitotic Cell Cycle Process	0.496016	0.0479489	90
Biological process	Positive Regulation Of Dephosphorylation	0.497065	0.00799148	15
Biological process	Response To Reactive Oxygen Species	0.498039	0.0197123	37
Biological process	Multi Multicellular Organism Process	0.498106	0.0138519	26
Biological process	Cellular Respiration	0.5	0.0351625	66
Biological process	Nucleoside Triphosphate Metabolic Process	0.501023	0.0351625	66
Biological process	Negative Regulation Of Nucleobase Containing Compound Metabolic Process	0.501923	0.0372936	70
Biological process	Organic Hydroxy Compound Metabolic Process	0.501969	0.0436867	82
Biological process	Action Potential	0.503817	0.00852424	16
Biological process	Hydrogen Peroxide Metabolic Process	0.50495	0.0101225	19
Biological process	Cellular Response To Stress	0.506098	0.117208	220
Biological process	Monoatomic Cation Transport	0.507692	0.0767182	144
Biological process	Developmental Process Involved In Reproduction	0.50823	0.0420884	79
Biological process	Gland Development	0.508772	0.0293021	55
Biological process	Protein Localization To Cell Junction	0.509018	0.0117208	22
Biological process	Modulation By Host Of Symbiont Process	0.509766	0.00852424	16
Biological process	Regulation Of Response To Dna Damage Stimulus	0.512476	0.0101225	19
Biological process	Defense Response To Other Organism	0.513185	0.104955	197
Biological process	Activation Of Cysteine Type Endopeptidase Activity Involved In Apoptotic Process	0.51434	0.00852424	16
Biological process	Response To Virus	0.516	0.0277038	52
Biological process	Vesicle Mediated Transport	0.516364	0.186468	350
Biological process	Positive Regulation Of Cell Projection Organization	0.516765	0.0351625	66
Biological process	Positive Regulation Of Immune System Process	0.519011	0.10602	199
Biological process	Cellular Lipid Metabolic Process	0.51927	0.0863079	162
Biological process	Regulation Of Protein Localization To Plasma Membrane	0.519588	0.0154502	29
Biological process	Single Fertilization	0.520161	0.0111881	21
Biological process	Aerobic Respiration	0.522505	0.0319659	60
Biological process	Regulation Of Protein Stability	0.524462	0.0372936	70
Biological process	Cellular Response To Hormone Stimulus	0.52552	0.0474161	89
Biological process	Process Utilizing Autophagic Mechanism	0.525692	0.0591369	111
Biological process	Cellular Response To Peptide	0.526112	0.034097	64
Biological process	Integrin Mediated Signaling Pathway	0.528	0.0202451	38
Biological process	Cilium Organization	0.528066	0.0191795	36
Biological process	Regulation Of Homotypic Cell Cell Adhesion	0.528302	0.00958977	18
Biological process	Positive Regulation Of Lymphocyte Activation	0.531073	0.0234417	44
Biological process	Cellular Response To Lipid	0.53112	0.0356953	67
Biological process	Unsaturated Fatty Acid Metabolic Process	0.53252	0.0101225	19
Biological process	Positive Regulation Of Monoatomic Ion Transport	0.532847	0.018114	34
Biological process	Negative Regulation Of Cysteine Type Endopeptidase Activity	0.533203	0.00799148	15
Biological process	Regulation Of Neurotransmitter Levels	0.535484	0.015983	30
Biological process	Multicellular Organism Reproduction	0.536082	0.0426212	80
Biological process	Intracellular Monoatomic Ion Homeostasis	0.538012	0.045285	85
Biological process	Calcium Ion Homeostasis	0.539683	0.0287693	54
Biological process	Positive Regulation Of Cell Cell Adhesion	0.541494	0.0261055	49
Biological process	Response To Endogenous Stimulus	0.542094	0.139052	261
Biological process	Autophagy Of Mitochondrion	0.544898	0.0101225	19
Biological process	Negative Regulation Of Transmembrane Transport	0.544922	0.0138519	26
Biological process	Positive Regulation Of Adaptive Immune Response	0.545279	0.0106553	20
Biological process	Regulation Of Growth	0.545455	0.0420884	79
Biological process	Enzyme Linked Receptor Protein Signaling Pathway	0.545455	0.0735216	138
Biological process	Positive Regulation Of Endothelial Cell Migration	0.546973	0.0122536	23
Biological process	Ncrna Metabolic Process	0.547862	0.0218434	41
Biological process	Developmental Growth	0.548708	0.0388918	73
Biological process	Positive Regulation Of Protein Binding	0.550725	0.0101225	19
Biological process	Regulation Of Cell Population Proliferation	0.552521	0.0953649	179
Biological process	Regulation Of G Protein Coupled Receptor Signaling Pathway	0.552734	0.0101225	19
Biological process	Negative Regulation Of Peptidase Activity	0.552941	0.0298348	56
Biological process	Regulation Of Proteolysis	0.554217	0.0729888	137
Biological process	Protein Containing Complex Remodeling	0.556225	0.00852424	16
Biological process	Receptor Metabolic Process	0.556436	0.00905701	17
Biological process	Response To Hydrogen Peroxide	0.559687	0.0127864	24
Biological process	Lipid Homeostasis	0.560694	0.0122536	23
Biological process	Protein Localization To Endoplasmic Reticulum	0.561368	0.0111881	21
Biological process	Regulation Of Secretion	0.562105	0.0586042	110
Biological process	Negative Regulation Of Catalytic Activity	0.562753	0.070325	132
Biological process	Regulation Of Cell Cell Adhesion	0.562753	0.0415557	78
Biological process	Transmembrane Transport	0.563786	0.10602	199
Biological process	Cardiac Conduction	0.563894	0.00799148	15
Biological process	Negative Regulation Of Wound Healing	0.564155	0.0122536	23
Biological process	Cell Surface Receptor Signaling Pathway Involved In Cell Cell Signaling	0.566288	0.0319659	60
Biological process	Phosphatidylinositol 3 Kinase Signaling	0.566462	0.0117208	22
Biological process	Organonitrogen Compound Biosynthetic Process	0.567251	0.145978	274
Biological process	Protein Localization To Mitochondrion	0.568015	0.018114	34
Biological process	Regulation Of Sodium Ion Transport	0.568228	0.00799148	15
Biological process	Positive Regulation Of Peptidyl Serine Phosphorylation	0.56875	0.00905701	17
Biological process	Regulation Of Endocytosis	0.570039	0.0303676	57
Biological process	Myeloid Leukocyte Differentiation	0.570213	0.0133191	25
Biological process	Protein N Linked Glycosylation	0.570552	0.00852424	16
Biological process	Negative Regulation Of Cell Differentiation	0.571717	0.0303676	57
Biological process	Sterol Transport	0.575203	0.0149174	28
Biological process	Cell Morphogenesis Involved In Differentiation	0.576541	0.0442195	83
Biological process	Calcium Ion Transmembrane Transport	0.577154	0.0266383	50
Biological process	Cytokine Mediated Signaling Pathway	0.577299	0.0234417	44
Biological process	Cell Cell Adhesion Via Plasma Membrane Adhesion Molecules	0.577406	0.0122536	23
Biological process	Lipid Catabolic Process	0.578	0.0277038	52
Biological process	Regulation Of Gtpase Activity	0.579051	0.0330314	62
Biological process	Regulation Of Peptidyl Serine Phosphorylation	0.580042	0.0122536	23
Biological process	Heterocycle Catabolic Process	0.580407	0.0255727	48
Biological process	Signal Transduction By P53 Class Mediator	0.581712	0.00852424	16
Biological process	Positive Regulation Of Protein Metabolic Process	0.582627	0.11561	217
Biological process	Plasma Membrane Organization	0.583158	0.0170485	32
Biological process	Chromosome Segregation	0.584762	0.0202451	38
Biological process	Immune Effector Process	0.584942	0.0756526	142
Biological process	Morphogenesis Of An Epithelium	0.585106	0.0298348	56
Biological process	Generation Of Precursor Metabolites And Energy	0.585216	0.0628663	118
Biological process	Positive Regulation Of Substrate Adhesion Dependent Cell Spreading	0.587649	0.0101225	19
Biological process	Cytokinesis	0.588126	0.0186468	35
Biological process	Phosphatidylcholine Metabolic Process	0.588843	0.0106553	20
Biological process	Regulation Of Small Molecule Metabolic Process	0.588843	0.0245072	46
Biological process	Small Molecule Metabolic Process	0.588983	0.184869	347
Biological process	Telomere Organization	0.589322	0.0111881	21
Biological process	Positive Regulation Of Dna Binding Transcription Factor Activity	0.590437	0.0218434	41
Biological process	Endosomal Transport	0.590909	0.0314331	59
Biological process	Response To Nutrient	0.591085	0.0127864	24
Biological process	Small Molecule Biosynthetic Process	0.592593	0.0495471	93
Biological process	Positive Regulation Of Macromolecule Biosynthetic Process	0.593561	0.070325	132
Biological process	Cell Death In Response To Oxidative Stress	0.595483	0.00958977	18
Biological process	Positive Regulation Of Cell Killing	0.596117	0.00799148	15
Biological process	Phagocytosis Recognition	0.596741	0.00799148	15
Biological process	Response To Oxidative Stress	0.597938	0.0372936	70
Biological process	Organic Cyclic Compound Catabolic Process	0.599229	0.0314331	59
Biological process	Amide Biosynthetic Process	0.600775	0.0761854	143
Biological process	Actin Nucleation	0.601643	0.0111881	21
Biological process	Embryo Development Ending In Birth Or Egg Hatching	0.602537	0.0282365	53
Biological process	Cell Morphogenesis	0.602851	0.0756526	142
Biological process	Regulation Of Reproductive Process	0.602851	0.0117208	22
Biological process	Regulation Of Cell Cycle G1 S Phase Transition	0.603206	0.0101225	19
Biological process	Positive Regulation Of Cellular Component Organization	0.603659	0.107619	202
Biological process	Negative Regulation Of Lymphocyte Activation	0.60396	0.0111881	21
Biological process	Positive Regulation Of Binding	0.605485	0.018114	34
Biological process	Regulation Of Lipid Localization	0.606491	0.0202451	38
Biological process	Negative Regulation Of Monoatomic Ion Transmembrane Transport	0.607921	0.00958977	18
Biological process	Regulation Of Response To Cytokine Stimulus	0.608333	0.00958977	18
Biological process	Interleukin 1 Production	0.608434	0.00799148	15
Biological process	Presynaptic Endocytosis	0.608949	0.00958977	18
Biological process	Muscle Cell Proliferation	0.610039	0.0143847	27
Biological process	Positive Regulation Of Cell Activation	0.61079	0.0314331	59
Biological process	Monoatomic Ion Transport	0.611429	0.0868407	163
Biological process	Muscle Contraction	0.611452	0.0266383	50
Biological process	Negative Regulation Of Neuron Projection Development	0.612576	0.00905701	17
Biological process	Regulation Of Protein Modification Process	0.613108	0.11561	217
Biological process	Regulation Of Endothelial Cell Migration	0.613588	0.018114	34
Biological process	Atp Biosynthetic Process	0.614286	0.015983	30
Biological process	Amino Acid Metabolic Process	0.61523	0.0346297	65
Biological process	Regulation Of Muscle System Process	0.615385	0.0218434	41
Biological process	Monocarboxylic Acid Transport	0.617647	0.0127864	24
Biological process	Regulation Of Phosphorus Metabolic Process	0.617834	0.111348	209
Biological process	Phospholipid Biosynthetic Process	0.619231	0.0223761	42
Biological process	Regulation Of Cell Adhesion	0.620469	0.0788492	148
Biological process	Rna Localization	0.620619	0.0127864	24
Biological process	Response To Calcium Ion	0.620968	0.0138519	26
Biological process	Organophosphate Metabolic Process	0.621881	0.112946	212
Biological process	Negative Regulation Of Response To Wounding	0.62253	0.0127864	24
Biological process	Homeostatic Process	0.623742	0.129995	244
Biological process	T Cell Receptor Signaling Pathway	0.624016	0.0122536	23
Biological process	Monoatomic Anion Transport	0.62423	0.00799148	15
Biological process	Striated Muscle Contraction	0.624754	0.00958977	18
Biological process	Cardiac Muscle Contraction	0.624754	0.00958977	18
Biological process	Regulation Of Cell Cycle Process	0.625506	0.0356953	67
Biological process	Peptidyl Serine Modification	0.626531	0.0261055	49
Biological process	Regulation Of Blood Circulation	0.626953	0.0154502	29
Biological process	Peptidyl Lysine Modification	0.628466	0.0101225	19
Biological process	Lamellipodium Assembly	0.629857	0.0133191	25
Biological process	Fibroblast Proliferation	0.631915	0.00799148	15
Biological process	Cellular Carbohydrate Metabolic Process	0.633401	0.02504	47
Biological process	Protein Autophosphorylation	0.636175	0.0186468	35
Biological process	Cellular Response To Molecule Of Bacterial Origin	0.637427	0.0143847	27
Biological process	Cytoskeleton Dependent Cytokinesis	0.639155	0.0149174	28
Biological process	Biogenic Amine Metabolic Process	0.642436	0.00799148	15
Biological process	Electron Transport Chain	0.642857	0.0223761	42
Biological process	Positive Regulation Of Epithelial Cell Proliferation	0.644578	0.0101225	19
Biological process	Polysaccharide Metabolic Process	0.645094	0.00958977	18
Biological process	Positive Regulation Of Transporter Activity	0.645833	0.00958977	18
Biological process	Response To Heat	0.646707	0.00905701	17
Biological process	Cellular Response To Hydrogen Peroxide	0.64751	0.00852424	16
Biological process	Synapse Organization	0.649694	0.0309004	58
Biological process	Humoral Immune Response	0.649798	0.0346297	65
Biological process	Non Membrane Bounded Organelle Assembly	0.650099	0.0255727	48
Biological process	Regulation Of Leukocyte Mediated Cytotoxicity	0.650672	0.00905701	17
Biological process	Regulation Of Protein Catabolic Process	0.650924	0.0351625	66
Biological process	Neuron Projection Extension	0.653021	0.0127864	24
Biological process	Endosome To Lysosome Transport	0.654471	0.00852424	16
Biological process	Retrograde Vesicle Mediated Transport Golgi To Endoplasmic Reticulum	0.654762	0.00852424	16
Biological process	Glycerolipid Metabolic Process	0.654902	0.0356953	67
Biological process	Regulation Of Cell Shape	0.655446	0.0207778	39
Biological process	Positive Regulation Of Transport	0.655702	0.105487	198
Biological process	Regulation Of Actin Filament Organization	0.65625	0.0383591	72
Biological process	Regulation Of Lymphocyte Mediated Immunity	0.65643	0.0154502	29
Biological process	Cellular Response To Nitrogen Compound	0.658349	0.0639318	120
Biological process	Ribonucleoside Diphosphate Metabolic Process	0.658635	0.0133191	25
Biological process	Establishment Of Protein Localization To Endoplasmic Reticulum	0.659048	0.00799148	15
Biological process	Protein Homooligomerization	0.659708	0.0143847	27
Biological process	Atp Synthesis Coupled Electron Transport	0.660194	0.0149174	28
Biological process	Protein Polymerization	0.66129	0.0378263	71
Biological process	Antimicrobial Humoral Response	0.661765	0.00905701	17
Biological process	Negative Regulation Of Growth	0.662722	0.0143847	27
Biological process	Protein Folding	0.662791	0.036228	68
Biological process	Erythrocyte Homeostasis	0.663223	0.0127864	24
Biological process	Regulation Of Protein Binding	0.663327	0.0207778	39
Biological process	Immune Response	0.66474	0.169952	319
Biological process	Glycerolipid Biosynthetic Process	0.668016	0.0202451	38
Biological process	Head Development	0.670103	0.0532765	100
Biological process	Chaperone Mediated Protein Folding	0.670635	0.0138519	26
Biological process	Dendritic Spine Development	0.670808	0.00852424	16
Biological process	Regulation Of Cellular Component Biogenesis	0.671458	0.0985615	185
Biological process	Positive Regulation Of Cellular Component Biogenesis	0.671845	0.0532765	100
Biological process	Steroid Metabolic Process	0.673077	0.0234417	44
Biological process	Regulation Of Ras Protein Signal Transduction	0.673228	0.0154502	29
Biological process	Regulation Of Response To External Stimulus	0.67387	0.0953649	179
Biological process	G Protein Coupled Receptor Signaling Pathway	0.674157	0.0415557	78
Biological process	Response To Endoplasmic Reticulum Stress	0.67418	0.0314331	59
Biological process	Homeostasis Of Number Of Cells	0.675299	0.0239744	45
Biological process	Negative Regulation Of Protein Binding	0.676171	0.00905701	17
Biological process	Neutral Lipid Metabolic Process	0.676587	0.0122536	23
Biological process	Monoatomic Ion Homeostasis	0.676707	0.0495471	93
Biological process	Positive Regulation Of Cell Cycle	0.677104	0.0170485	32
Biological process	Tube Morphogenesis	0.677215	0.0591369	111
Biological process	Organic Acid Transport	0.677355	0.0255727	48
Biological process	Positive Regulation Of Protein Localization To Cell Periphery	0.678497	0.00905701	17
Biological process	Translational Initiation	0.679537	0.0186468	35
Biological process	Regulation Of Heart Contraction	0.679592	0.0111881	21
Biological process	Negative Regulation Of Response To Biotic Stimulus	0.680328	0.0101225	19
Biological process	Myeloid Leukocyte Migration	0.680688	0.0234417	44
Biological process	Regulation Of Cell Size	0.680851	0.018114	34
Biological process	Long Chain Fatty Acid Metabolic Process	0.681729	0.0106553	20
Biological process	Nucleoside Triphosphate Biosynthetic Process	0.682171	0.0202451	38
Biological process	Epithelial Cell Apoptotic Process	0.682281	0.00905701	17
Biological process	Intracellular Receptor Signaling Pathway	0.682505	0.0175812	33
Biological process	Heart Development	0.682785	0.0314331	59
Biological process	Circulatory System Process	0.683267	0.0527437	99
Biological process	Negative Regulation Of Cell Cycle	0.685371	0.0117208	22
Biological process	Epithelial Cell Proliferation	0.685535	0.0266383	50
Biological process	Negative Regulation Of Cell Population Proliferation	0.685654	0.043154	81
Biological process	Regulation Of Chemotaxis	0.687627	0.0197123	37
Biological process	Regulation Of Monoatomic Ion Transport	0.687851	0.043154	81
Biological process	Protein Kinase B Signaling	0.688284	0.0202451	38
Biological process	Regulation Of Catabolic Process	0.689266	0.0852424	160
Biological process	Negative Regulation Of Binding	0.690335	0.0117208	22
Biological process	Positive Regulation Of Mapk Cascade	0.690522	0.0324987	61
Biological process	Myeloid Cell Differentiation	0.691332	0.0309004	58
Biological process	Protein Acylation	0.691552	0.0101225	19
Biological process	Leukocyte Cell Cell Adhesion	0.692457	0.0351625	66
Biological process	Protein Lipid Complex Subunit Organization	0.69246	0.0101225	19
Biological process	Regulation Of Protein Dephosphorylation	0.692607	0.0133191	25
Biological process	B Cell Activation	0.693182	0.0191795	36
Biological process	Neuron Development	0.695312	0.0735216	138
Biological process	Peptide Metabolic Process	0.696673	0.0735216	138
Biological process	Negative Regulation Of Actin Filament Depolymerization	0.697446	0.00905701	17
Biological process	Negative Regulation Of Transport	0.697856	0.0447523	84
Biological process	Protein Targeting To Membrane	0.69901	0.0149174	28
Biological process	Regulation Of Binding	0.700599	0.0314331	59
Biological process	Response To Hormone	0.70082	0.0751199	141
Biological process	Regulation Of Cellular Component Size	0.703319	0.0420884	79
Biological process	Regulation Of Membrane Potential	0.703407	0.02504	47
Biological process	Cellular Response To Ketone	0.703922	0.00799148	15
Biological process	Regulation Of Production Of Molecular Mediator Of Immune Response	0.704062	0.0170485	32
Biological process	Lipoprotein Metabolic Process	0.704453	0.00799148	15
Biological process	Cell Cycle Process	0.705411	0.0713905	134
Biological process	Vascular Transport	0.70625	0.0111881	21
Biological process	I Kappab Kinase Nf Kappab Signaling	0.707983	0.0197123	37
Biological process	Peptidyl Amino Acid Modification	0.708333	0.0761854	143
Biological process	Long Chain Fatty Acid Transport	0.709877	0.00799148	15
Biological process	Negative Regulation Of Transporter Activity	0.71063	0.00852424	16
Biological process	Actin Polymerization Or Depolymerization	0.710843	0.0319659	60
Biological process	Regulation Of Dna Binding Transcription Factor Activity	0.711297	0.027171	51
Biological process	Negative Regulation Of Neuron Death	0.711765	0.0175812	33
Biological process	Actin Filament Based Process	0.712	0.0942994	177
Biological process	Regulation Of Leukocyte Chemotaxis	0.71281	0.0138519	26
Biological process	Lipid Metabolic Process	0.712909	0.111348	209
Biological process	Organelle Fusion	0.713131	0.0223761	42
Biological process	Cellular Lipid Catabolic Process	0.713147	0.0218434	41
Biological process	Transmembrane Receptor Protein Tyrosine Kinase Signaling Pathway	0.713974	0.0548748	103
Biological process	Amine Metabolic Process	0.715128	0.00905701	17
Biological process	Nuclear Export	0.715953	0.0122536	23
Biological process	Regulation Of Inflammatory Response To Antigenic Stimulus	0.716418	0.00852424	16
Biological process	Positive Regulation Of Rna Metabolic Process	0.717602	0.0554076	104
Biological process	Endothelium Development	0.718336	0.0143847	27
Biological process	Response To Nitrogen Compound	0.718426	0.10602	199
Biological process	Positive Regulation Of Production Of Molecular Mediator Of Immune Response	0.719008	0.0127864	24
Biological process	Vacuolar Localization	0.719439	0.0111881	21
Biological process	Cell Growth	0.721022	0.0378263	71
Biological process	Monoatomic Cation Transmembrane Transport	0.722892	0.0586042	110
Biological process	T Cell Activation	0.723077	0.0372936	70
Biological process	Cellular Response To Organic Cyclic Compound	0.723658	0.0415557	78
Biological process	Positive Regulation Of Cell Cycle Process	0.723926	0.0111881	21
Biological process	Glucose Metabolic Process	0.72561	0.0191795	36
Biological process	Receptor Mediated Endocytosis	0.727862	0.0367608	69
Biological process	Negative Regulation Of Gene Expression	0.728778	0.061268	115
Biological process	Mesenchyme Development	0.728953	0.0175812	33
Biological process	Positive Regulation Of Hemopoiesis	0.729167	0.00799148	15
Biological process	Oxidative Phosphorylation	0.729249	0.0229089	43
Biological process	Protein Stabilization	0.730097	0.0282365	53
Biological process	Regulation Of Protein Localization To Nucleus	0.730159	0.015983	30
Biological process	Regulation Of Cell Activation	0.730193	0.0532765	100
Biological process	Regulation Of Telomere Maintenance	0.732106	0.00905701	17
Biological process	Negative Regulation Of Cellular Component Organization	0.733075	0.0628663	118
Biological process	Response To Monosaccharide	0.733607	0.0133191	25
Biological process	Pallium Development	0.733607	0.0127864	24
Biological process	Establishment Of Cell Polarity	0.734021	0.0165157	31
Biological process	Fatty Acid Metabolic Process	0.734127	0.0372936	70
Biological process	Mononuclear Cell Migration	0.735113	0.018114	34
Biological process	Regulation Of Proteolysis Involved In Protein Catabolic Process	0.736739	0.0197123	37
Biological process	Developmental Growth Involved In Morphogenesis	0.736739	0.0143847	27
Biological process	Regulation Of Adaptive Immune Response	0.737044	0.0170485	32
Biological process	Positive Regulation Of Proteolysis	0.737154	0.0351625	66
Biological process	Intracellular Glucose Homeostasis	0.737154	0.00958977	18
Biological process	Negative Regulation Of Phosphorylation	0.737523	0.0372936	70
Biological process	Regulation Of Tube Size	0.737958	0.0149174	28
Biological process	Response To Cytokine	0.738956	0.0644646	121
Biological process	Negative Regulation Of Locomotion	0.73922	0.0277038	52
Biological process	Negative Regulation Of Hydrolase Activity	0.739645	0.0426212	80
Biological process	Protein Processing	0.739919	0.0245072	46
Biological process	Positive Regulation Of Chemotaxis	0.740594	0.0138519	26
Biological process	Glycerophospholipid Biosynthetic Process	0.741177	0.018114	34
Biological process	Regulation Of Mononuclear Cell Migration	0.741344	0.0133191	25
Biological process	Negative Regulation Of Protein Serine Threonine Kinase Activity	0.741551	0.0111881	21
Biological process	Negative Regulation Of Cell Growth	0.742063	0.0122536	23
Biological process	Iron Ion Transport	0.742308	0.00799148	15
Biological process	Establishment Of Protein Localization To Plasma Membrane	0.742455	0.00799148	15
Biological process	Positive Regulation Of Mononuclear Cell Migration	0.744467	0.00799148	15
Biological process	Rhythmic Process	0.744939	0.0149174	28
Biological process	Sterol Homeostasis	0.745968	0.00799148	15
Biological process	Positive Regulation Of Protein Localization To Nucleus	0.746988	0.0133191	25
Biological process	Response To Catecholamine	0.746988	0.0101225	19
Biological process	Ossification	0.749491	0.0213106	40
Biological process	Positive Regulation Of Receptor Mediated Endocytosis	0.75	0.00852424	16
Biological process	Formation Of Primary Germ Layer	0.750499	0.00852424	16
Biological process	Olefinic Compound Metabolic Process	0.75052	0.0101225	19
Biological process	Response To Ketone	0.750973	0.0170485	32
Biological process	Fatty Acid Transport	0.75098	0.0101225	19
Biological process	Aging	0.751468	0.0213106	40
Biological process	Negative Regulation Of Neuron Apoptotic Process	0.753564	0.0117208	22
Biological process	Regulation Of Oxidoreductase Activity	0.754132	0.00799148	15
Biological process	Viral Gene Expression	0.754864	0.00852424	16
Biological process	Actin Filament Polymerization	0.755102	0.0287693	54
Biological process	Regulation Of Cellular Ketone Metabolic Process	0.755694	0.00799148	15
Biological process	Regulation Of Cell Growth	0.756286	0.0319659	60
Biological process	Fc Receptor Mediated Stimulatory Signaling Pathway	0.756335	0.00852424	16
Biological process	Purine Containing Compound Metabolic Process	0.756335	0.0681939	128
Biological process	Regulation Of Lymphocyte Migration	0.756539	0.00799148	15
Biological process	Monoatomic Ion Transmembrane Transport	0.758755	0.0671284	126
Biological process	Ameboidal Type Cell Migration	0.758755	0.045285	85
Biological process	Response To Peptide Hormone	0.75947	0.0399574	75
Biological process	Production Of Molecular Mediator Of Immune Response	0.761603	0.0356953	67
Biological process	Synaptic Vesicle Exocytosis	0.762009	0.00958977	18
Biological process	Regulation Of Leukocyte Migration	0.76378	0.02504	47
Biological process	Neurotransmitter Secretion	0.763838	0.0111881	21
Biological process	Insulin Receptor Signaling Pathway	0.764023	0.0127864	24
Biological process	Regulation Of Supramolecular Fiber Organization	0.764228	0.0511454	96
Biological process	Vesicle Mediated Transport In Synapse	0.765455	0.0261055	49
Biological process	Membrane Lipid Biosynthetic Process	0.765657	0.00852424	16
Biological process	Regulation Of Leukocyte Proliferation	0.76616	0.0245072	46
Biological process	Regulation Of Protein Polymerization	0.7666	0.0287693	54
Biological process	Export From Cell	0.767068	0.0831113	156
Biological process	Lymphocyte Mediated Immunity	0.768657	0.0319659	60
Biological process	Negative Regulation Of Multicellular Organismal Process	0.76908	0.0804475	151
Biological process	Establishment Of Protein Localization To Membrane	0.770021	0.0314331	59
Biological process	Regulation Of Organelle Organization	0.770355	0.116676	219
Biological process	Animal Organ Morphogenesis	0.770833	0.0356953	67
Biological process	Regulation Of Peptide Transport	0.771966	0.0133191	25
Biological process	Negative Regulation Of Monoatomic Ion Transport	0.772636	0.0117208	22
Biological process	Positive Regulation Of Actin Filament Polymerization	0.773622	0.00799148	15
Biological process	Aminoglycan Metabolic Process	0.773931	0.00958977	18
Biological process	Ribose Phosphate Biosynthetic Process	0.775258	0.0404901	76
Biological process	Positive Regulation Of Leukocyte Migration	0.776908	0.0175812	33
Biological process	Vesicle Organization	0.777551	0.0516782	97
Biological process	Endocytosis	0.77827	0.0756526	142
Biological process	Positive Regulation Of Phosphorus Metabolic Process	0.778509	0.0655301	123
Biological process	Pattern Specification Process	0.782258	0.00905701	17
Biological process	Chemical Homeostasis	0.782961	0.0804475	151
Biological process	Interleukin 6 Production	0.785029	0.0117208	22
Biological process	Regulation Of Plasma Lipoprotein Particle Levels	0.785156	0.0138519	26
Biological process	Negative Regulation Of Viral Process	0.785425	0.00905701	17
Biological process	Postsynapse Organization	0.785571	0.0127864	24
Biological process	Icosanoid Metabolic Process	0.785851	0.0117208	22
Biological process	Cell Cycle	0.787234	0.101225	190
Biological process	Actin Filament Depolymerization	0.788307	0.0106553	20
Biological process	Regulation Of Actin Filament Based Process	0.788462	0.0490144	92
Biological process	Organophosphate Catabolic Process	0.788538	0.0154502	29
Biological process	Biological Process Involved In Symbiotic Interaction	0.788618	0.0388918	73
Biological process	Ribonucleoside Monophosphate Metabolic Process	0.789575	0.00799148	15
Biological process	Carbohydrate Derivative Biosynthetic Process	0.790984	0.0639318	120
Biological process	Response To Inorganic Substance	0.791075	0.0532765	100
Biological process	Regulation Of Vesicle Mediated Transport	0.791128	0.0772509	145
Biological process	Regulation Of Intracellular Signal Transduction	0.791757	0.132658	249
Biological process	Positive Regulation Of Protein Polymerization	0.791837	0.0111881	21
Biological process	Phagocytosis	0.793372	0.0388918	73
Biological process	Leukocyte Migration	0.795455	0.0404901	76
Biological process	Regulation Of Lamellipodium Organization	0.795802	0.0138519	26
Biological process	Defense Response To Bacterium	0.796477	0.0234417	44
Biological process	Iron Ion Homeostasis	0.797619	0.00958977	18
Biological process	Adaptive Immune Response Based On Somatic Recombination Of Immune Receptors Built From Immunoglobulin Superfamily Domains	0.799559	0.0319659	60
Biological process	Protein Localization To Plasma Membrane	0.799587	0.0415557	78
Biological process	Cellular Macromolecule Biosynthetic Process	0.799599	0.0788492	148
Biological process	Tricarboxylic Acid Cycle	0.799603	0.0101225	19
Biological process	Response To Extracellular Stimulus	0.8	0.0346297	65
Biological process	Calcium Ion Transmembrane Import Into Cytosol	0.800774	0.015983	30
Biological process	Granulocyte Migration	0.801255	0.015983	30
Biological process	Regulation Of Phosphorylation	0.801688	0.0969632	182
Biological process	Vacuole Organization	0.802846	0.0213106	40
Biological process	Trna Metabolic Process	0.803089	0.0149174	28
Biological process	Positive Regulation Of Establishment Of Protein Localization	0.803681	0.0426212	80
Biological process	Nucleobase Containing Compound Transport	0.80404	0.0101225	19
Biological process	Positive Regulation Of Cell Substrate Adhesion	0.804264	0.0197123	37
Biological process	Cell Junction Organization	0.804598	0.0639318	120
Biological process	Lymphocyte Migration	0.804829	0.00958977	18
Biological process	Regulation Of Canonical Wnt Signaling Pathway	0.805769	0.0138519	26
Biological process	Skeletal System Development	0.806262	0.0234417	44
Biological process	Cell Projection Organization	0.806316	0.111881	210
Biological process	Secretion	0.806452	0.0857752	161
Biological process	Regulation Of Wnt Signaling Pathway	0.807393	0.018114	34
Biological process	Regulation Of Transport	0.809935	0.172083	323
Biological process	Cell Cell Signaling By Wnt	0.811175	0.0261055	49
Biological process	Proton Motive Force Driven Atp Synthesis	0.811475	0.0133191	25
Biological process	Epithelial To Mesenchymal Transition	0.811623	0.0117208	22
Biological process	T Cell Proliferation	0.813688	0.0213106	40
Biological process	Protein Tetramerization	0.814	0.0106553	20
Biological process	Positive Regulation Of Wound Healing	0.814141	0.0122536	23
Biological process	Inflammatory Response To Antigenic Stimulus	0.814346	0.0101225	19
Biological process	Glycoprotein Biosynthetic Process	0.814889	0.015983	30
Biological process	Membrane Invagination	0.815416	0.0101225	19
Biological process	Amino Acid Transport	0.815789	0.0111881	21
Biological process	Respiratory Electron Transport Chain	0.816794	0.0175812	33
Biological process	Carbohydrate Homeostasis	0.817814	0.015983	30
Biological process	Nucleoside Monophosphate Metabolic Process	0.818882	0.0101225	19
Biological process	Organ Growth	0.819302	0.0106553	20
Biological process	Atp Metabolic Process	0.819838	0.0282365	53
Biological process	Neutrophil Migration	0.820041	0.0143847	27
Biological process	Negative Regulation Of Proteolysis	0.821918	0.0367608	69
Biological process	Positive Regulation Of Lipid Metabolic Process	0.822449	0.0127864	24
Biological process	Positive Regulation Of Protein Localization To Membrane	0.823529	0.0127864	24
Biological process	Gastrulation	0.824351	0.0111881	21
Biological process	Vesicle Localization	0.824561	0.0245072	46
Biological process	Sphingolipid Metabolic Process	0.824701	0.0127864	24
Biological process	Blood Vessel Morphogenesis	0.824742	0.0490144	92
Biological process	Multicellular Organism Growth	0.825397	0.00958977	18
Biological process	Negative Regulation Of Transferase Activity	0.826531	0.0266383	50
Biological process	Monosaccharide Metabolic Process	0.826962	0.027171	51
Biological process	Negative Regulation Of Protein Metabolic Process	0.828185	0.0948322	178
Biological process	Reactive Oxygen Species Metabolic Process	0.829365	0.0255727	48
Biological process	Positive Regulation Of Phosphorylation	0.829787	0.0586042	110
Biological process	Regulation Of Translational Initiation	0.830266	0.0117208	22
Biological process	Epithelium Development	0.831557	0.0740543	139
Biological process	Muscle System Process	0.831622	0.0330314	62
Biological process	Regulation Of Cell Cycle	0.832031	0.0527437	99
Biological process	Negative Regulation Of Cytokine Production	0.832075	0.0207778	39
Biological process	Muscle Structure Development	0.832323	0.0388918	73
Biological process	Lamellipodium Organization	0.832661	0.0191795	36
Biological process	Peptidyl Tyrosine Modification	0.83299	0.0351625	66
Biological process	Mononuclear Cell Differentiation	0.832994	0.0191795	36
Biological process	Positive Regulation Of Cytoskeleton Organization	0.833021	0.0213106	40
Biological process	Embryonic Organ Development	0.833333	0.0122536	23
Biological process	Skeletal Muscle Organ Development	0.833333	0.00905701	17
Biological process	Positive Regulation Of Protein Localization	0.833667	0.054342	102
Biological process	Telomere Maintenance	0.835031	0.0106553	20
Biological process	Developmental Cell Growth	0.835294	0.0170485	32
Biological process	Positive Regulation Of Protein Modification Process	0.83619	0.0681939	128
Biological process	Immunoglobulin Production	0.836207	0.0255727	48
Biological process	Response To Oxygen Levels	0.837349	0.0266383	50
Biological process	Regulation Of Carbohydrate Metabolic Process	0.838461	0.0143847	27
Biological process	Cortical Cytoskeleton Organization	0.839252	0.00852424	16
Biological process	Response To Oxygen Containing Compound	0.839506	0.145978	274
Biological process	Striated Muscle Tissue Development	0.84252	0.0117208	22
Biological process	Negative Regulation Of Leukocyte Cell Cell Adhesion	0.84375	0.00799148	15
Biological process	Negative Regulation Of Secretion	0.843813	0.0143847	27
Biological process	Regulation Of Lipid Biosynthetic Process	0.846614	0.0106553	20
Biological process	Positive Regulation Of Leukocyte Cell Cell Adhesion	0.846791	0.0213106	40
Biological process	Regulation Of Muscle Contraction	0.848485	0.0149174	28
Biological process	Glycosylation	0.84902	0.0122536	23
Biological process	Positive Regulation Of Proteasomal Protein Catabolic Process	0.849398	0.00799148	15
Biological process	Negative Regulation Of Endopeptidase Activity	0.85	0.0218434	41
Biological process	Negative Regulation Of Epithelial Cell Proliferation	0.850099	0.00958977	18
Biological process	Positive Regulation Of Kinase Activity	0.850103	0.0324987	61
Biological process	Proton Transmembrane Transport	0.850394	0.018114	34
Biological process	Inorganic Ion Homeostasis	0.850598	0.0458178	86
Biological process	Erbb Signaling Pathway	0.850622	0.0154502	29
Biological process	Leukocyte Differentiation	0.850895	0.0298348	56
Biological process	Peptide Transport	0.853306	0.0175812	33
Biological process	Hemopoiesis	0.85336	0.0500799	94
Biological process	Macroautophagy	0.853801	0.0399574	75
Biological process	Cellular Response To Starvation	0.854508	0.0101225	19
Biological process	Development Of Primary Sexual Characteristics	0.854871	0.00905701	17
Biological process	Granulocyte Chemotaxis	0.855372	0.0149174	28
Biological process	Response To Organophosphorus	0.85595	0.00852424	16
Biological process	Nik Nf Kappab Signaling	0.85595	0.00905701	17
Biological process	Regulation Of Nik Nf Kappab Signaling	0.85595	0.00905701	17
Biological process	Endothelial Cell Proliferation	0.855984	0.0117208	22
Biological process	Regulation Of T Cell Activation	0.857143	0.0266383	50
Biological process	Locomotory Behavior	0.857143	0.0127864	24
Biological process	Membrane Lipid Metabolic Process	0.857143	0.0143847	27
Biological process	Secondary Alcohol Metabolic Process	0.859184	0.0154502	29
Biological process	Establishment Or Maintenance Of Cell Polarity	0.860656	0.0255727	48
Biological process	Endothelial Cell Development	0.861163	0.0127864	24
Biological process	Positive Regulation Of Intracellular Signal Transduction	0.86157	0.0777837	146
Biological process	Regulation Of Immune System Process	0.861682	0.136921	257
Biological process	Regulation Of Substrate Adhesion Dependent Cell Spreading	0.861789	0.0122536	23
Biological process	Metencephalon Development	0.862069	0.00958977	18
Biological process	Sterol Metabolic Process	0.862213	0.0138519	26
Biological process	Monocarboxylic Acid Metabolic Process	0.862626	0.0586042	110
Biological process	Positive Regulation Of Mitotic Cell Cycle	0.863539	0.00852424	16
Biological process	Mitochondrial Transport	0.86413	0.0191795	36
Biological process	Central Nervous System Development	0.864198	0.0713905	134
Biological process	Regulation Of Cellular Response To Growth Factor Stimulus	0.865731	0.0175812	33
Biological process	Positive Regulation Of Nucleocytoplasmic Transport	0.867347	0.00852424	16
Biological process	Regulation Of Small Gtpase Mediated Signal Transduction	0.867704	0.0261055	49
Biological process	Nucleobase Containing Small Molecule Metabolic Process	0.86811	0.0799148	150
Biological process	Leukocyte Chemotaxis	0.868369	0.0223761	42
Biological process	Regulation Of Synapse Structure Or Activity	0.868787	0.0165157	31
Biological process	Regulation Of Actin Filament Length	0.869215	0.0245072	46
Biological process	Organic Hydroxy Compound Catabolic Process	0.870902	0.00799148	15
Biological process	Negative Regulation Of Leukocyte Mediated Immunity	0.871747	0.00799148	15
Biological process	Cell Projection Assembly	0.872255	0.0506127	95
Biological process	Heart Process	0.873984	0.0165157	31
Biological process	Glycerophospholipid Metabolic Process	0.875	0.0277038	52
Biological process	Response To Starvation	0.878151	0.0117208	22
Biological process	Phosphatidylinositol Metabolic Process	0.879098	0.0122536	23
Biological process	Regulation Of Macroautophagy	0.879668	0.0191795	36
Biological process	Apoptotic Process	0.879917	0.135855	255
Biological process	Regulation Of Response To Stress	0.880769	0.122536	230
Biological process	Negative Regulation Of Immune Response	0.884937	0.0191795	36
Biological process	Regulation Of Lamellipodium Assembly	0.885772	0.0101225	19
Biological process	Phospholipid Transport	0.886076	0.0138519	26
Biological process	Regulation Of Organelle Assembly	0.886869	0.0218434	41
Biological process	Carbohydrate Biosynthetic Process	0.887295	0.0202451	38
Biological process	Mitochondrial Transmembrane Transport	0.887324	0.00905701	17
Biological process	Epithelial Cell Development	0.889961	0.0186468	35
Biological process	Canonical Wnt Signaling Pathway	0.88998	0.0154502	29
Biological process	Regulation Of Leukocyte Differentiation	0.890873	0.0143847	27
Biological process	Phagocytosis Engulfment	0.891213	0.00799148	15
Biological process	Potassium Ion Transport	0.891348	0.00958977	18
Biological process	Tissue Migration	0.892857	0.0346297	65
Biological process	Sex Differentiation	0.893069	0.0101225	19
Biological process	Positive Regulation Of Cell Adhesion	0.89313	0.0479489	90
Biological process	Circulatory System Development	0.893443	0.0751199	141
Biological process	Fc Receptor Signaling Pathway	0.894	0.0101225	19
Biological process	Actin Filament Organization	0.894632	0.0644646	121
Biological process	Response To Bacterium	0.894942	0.0538093	101
Biological process	Adaptive Immune Response	0.895706	0.0602025	113
Biological process	Protein Targeting	0.895706	0.0372936	70
Biological process	Tissue Morphogenesis	0.895833	0.0367608	69
Biological process	Neutrophil Chemotaxis	0.89613	0.0133191	25
Biological process	Positive Regulation Of Transferase Activity	0.896422	0.0410229	77
Biological process	Positive Regulation Of Peptide Secretion	0.89697	0.00905701	17
Biological process	Regulation Of Cellular Carbohydrate Metabolic Process	0.898239	0.0101225	19
Biological process	Macrophage Activation	0.898438	0.0106553	20
Biological process	Defense Response To Gram Positive Bacterium	0.898833	0.0101225	19
Biological process	Production Of Molecular Mediator Involved In Inflammatory Response	0.89959	0.0106553	20
Biological process	Regulation Of Carbohydrate Biosynthetic Process	0.9	0.00799148	15
Biological process	Regulation Of Organic Acid Transport	0.900563	0.00905701	17
Biological process	Renal System Development	0.901606	0.0143847	27
Biological process	Regulation Of Myeloid Cell Differentiation	0.902153	0.0117208	22
Biological process	Positive Regulation Of Cytokine Production	0.902672	0.0394246	74
Biological process	Taxis	0.905138	0.0479489	90
Biological process	Regulation Of Receptor Mediated Endocytosis	0.905622	0.0154502	29
Biological process	Cellular Response To Carbohydrate Stimulus	0.907816	0.00852424	16
Biological process	Organophosphate Ester Transport	0.90812	0.015983	30
Biological process	Regulation Of Chromosome Organization	0.909274	0.0111881	21
Biological process	Positive Regulation Of Protein Kinase B Signaling	0.909474	0.0133191	25
Biological process	Inorganic Anion Transport	0.910931	0.0106553	20
Biological process	Muscle Organ Development	0.911025	0.0165157	31
Biological process	Biological Process Involved In Interspecies Interaction Between Organisms	0.912065	0.151305	284
Biological process	Response To Purine Containing Compound	0.912602	0.00905701	17
Biological process	Cytokine Production	0.912766	0.0607352	114
Biological process	Cell Cell Adhesion	0.913979	0.0772509	145
Biological process	Positive Regulation Of Cell Communication	0.914661	0.126798	238
Biological process	Receptor Signaling Pathway Via Stat	0.914773	0.0122536	23
Biological process	Detection Of Stimulus	0.914894	0.0127864	24
Biological process	Ribose Phosphate Metabolic Process	0.915187	0.0618007	116
Biological process	Vasculature Development	0.915638	0.054342	102
Biological process	Phospholipid Metabolic Process	0.916493	0.0346297	65
Biological process	Nucleoside Phosphate Biosynthetic Process	0.916844	0.043154	81
Biological process	Myeloid Leukocyte Activation	0.916996	0.0261055	49
Biological process	B Cell Proliferation	0.917323	0.00905701	17
Biological process	Transmembrane Receptor Protein Serine Threonine Kinase Signaling Pathway	0.918534	0.0229089	43
Biological process	Neuron Apoptotic Process	0.918812	0.0186468	35
Biological process	Organic Anion Transport	0.919028	0.0303676	57
Biological process	Regulation Of B Cell Activation	0.919132	0.00852424	16
Biological process	Regulation Of Transferase Activity	0.919765	0.070325	132
Biological process	Reproduction	0.920086	0.072456	136
Biological process	Regulation Of Insulin Secretion	0.920792	0.0117208	22
Biological process	B Cell Differentiation	0.921444	0.00958977	18
Biological process	Regulation Of Phosphatidylinositol 3 Kinase Signaling	0.922449	0.00905701	17
Biological process	Regulation Of Lipid Metabolic Process	0.923848	0.0266383	50
Biological process	Establishment Of Endothelial Barrier	0.924025	0.0101225	19
Biological process	Alcohol Metabolic Process	0.924335	0.0319659	60
Biological process	Regulation Of Neuron Apoptotic Process	0.924901	0.0149174	28
Biological process	Negative Regulation Of Protein Modification Process	0.925287	0.0447523	84
Biological process	Defense Response	0.925781	0.153436	288
Biological process	Behavior	0.92638	0.0351625	66
Biological process	Myeloid Cell Homeostasis	0.928	0.0165157	31
Biological process	Granulocyte Activation	0.928425	0.00799148	15
Biological process	Response To Organic Cyclic Compound	0.928713	0.0735216	138
Biological process	Tissue Homeostasis	0.928717	0.0223761	42
Biological process	Positive Regulation Of Erk1 And Erk2 Cascade	0.928717	0.0143847	27
Biological process	Viral Life Cycle	0.929412	0.0346297	65
Biological process	Regulation Of Locomotion	0.930279	0.0937666	176
Biological process	Regulation Of Peptidyl Tyrosine Phosphorylation	0.930636	0.0282365	53
Biological process	Cytokine Production Involved In Immune Response	0.931393	0.0122536	23
Biological process	Response To Peptide	0.931915	0.0463506	87
Biological process	Autophagosome Organization	0.932271	0.0117208	22
Biological process	Amide Metabolic Process	0.933333	0.100693	189
Biological process	Positive Regulation Of Transmembrane Transport	0.933333	0.0197123	37
Biological process	Regulation Of Anatomical Structure Size	0.933476	0.0554076	104
Biological process	Muscle Tissue Development	0.934827	0.0197123	37
Biological process	Cognition	0.935421	0.0191795	36
Biological process	Positive Regulation Of Actin Filament Bundle Assembly	0.937378	0.00799148	15
Biological process	Cell Cell Recognition	0.9375	0.00852424	16
Biological process	Positive Regulation Of Small Molecule Metabolic Process	0.939335	0.0117208	22
Biological process	Positive Regulation Of Coagulation	0.94027	0.00905701	17
Biological process	Cell Adhesion	0.94052	0.128396	241
Biological process	Negative Regulation Of Kinase Activity	0.940937	0.0255727	48
Biological process	Cellular Response To Extracellular Stimulus	0.941423	0.0143847	27
Biological process	Regulation Of Catalytic Activity	0.941729	0.165157	310
Biological process	Mammary Gland Development	0.942801	0.0101225	19
Biological process	Regulation Of Lymphocyte Differentiation	0.943907	0.00799148	15
Biological process	Response To Acid Chemical	0.94433	0.0122536	23
Biological process	Regulation Of Hormone Secretion	0.945098	0.018114	34
Biological process	Telencephalon Development	0.945122	0.0154502	29
Biological process	Erk1 And Erk2 Cascade	0.945233	0.0261055	49
Biological process	Positive Regulation Of Monoatomic Ion Transmembrane Transport	0.945312	0.0138519	26
Biological process	Regulation Of Hormone Levels	0.945783	0.0330314	62
Biological process	Lipid Localization	0.946581	0.045285	85
Biological process	Transition Metal Ion Transport	0.946955	0.00905701	17
Biological process	Hindbrain Development	0.947674	0.0111881	21
Biological process	Positive Regulation Of Organelle Organization	0.947876	0.0506127	95
Biological process	Vasoconstriction	0.948617	0.00799148	15
Biological process	Mapk Cascade	0.94892	0.0586042	110
Biological process	Neuron Death	0.949318	0.0293021	55
Biological process	Regulation Of Hemopoiesis	0.949393	0.0197123	37
Biological process	Rho Protein Signal Transduction	0.949799	0.015983	30
Biological process	Reproductive System Development	0.951318	0.0138519	26
Biological process	Adult Behavior	0.952869	0.00799148	15
Biological process	Anatomical Structure Formation Involved In Morphogenesis	0.954023	0.0767182	144
Biological process	Organic Hydroxy Compound Transport	0.955645	0.02504	47
Biological process	Fibroblast Migration	0.957806	0.00799148	15
Biological process	Insulin Secretion	0.9591	0.0143847	27
Biological process	Lipid Biosynthetic Process	0.959381	0.0559403	105
Biological process	Regulation Of Dna Biosynthetic Process	0.95992	0.00958977	18
Biological process	Positive Regulation Of Peptidyl Tyrosine Phosphorylation	0.96	0.018114	34
Biological process	Locomotion	0.960499	0.114012	214
Biological process	Organophosphate Biosynthetic Process	0.962672	0.070325	132
Biological process	Signal Release	0.963907	0.0346297	65
Biological process	Regulation Of Generation Of Precursor Metabolites And Energy	0.963907	0.0117208	22
Biological process	Leukocyte Apoptotic Process	0.964706	0.00905701	17
Biological process	Hormone Transport	0.965385	0.0229089	43
Biological process	Mesenchymal Cell Differentiation	0.965517	0.0154502	29
Biological process	Regulation Of Calcium Mediated Signaling	0.966732	0.00799148	15
Biological process	Positive Regulation Of Supramolecular Fiber Organization	0.966862	0.0213106	40
Biological process	Regulation Of Ubiquitin Dependent Protein Catabolic Process	0.967433	0.0127864	24
Biological process	Regulation Of Monoatomic Ion Transmembrane Transport	0.968	0.0330314	62
Biological process	Regulation Of Kinase Activity	0.968992	0.061268	115
Biological process	Endosome Organization	0.969636	0.0117208	22
Biological process	Membrane Fission	0.97006	0.00799148	15
Biological process	Response To Carbohydrate	0.971311	0.015983	30
Biological process	Regulation Of Intracellular Protein Transport	0.971545	0.0287693	54
Biological process	Regulation Of Monoatomic Cation Transmembrane Transport	0.971774	0.0282365	53
Biological process	Leukocyte Homeostasis	0.972603	0.00958977	18
Biological process	Regulation Of Inflammatory Response	0.973631	0.0372936	70
Biological process	Cell Recognition	0.973843	0.0202451	38
Biological process	Endocytic Recycling	0.975104	0.0122536	23
Biological process	Response To Ionizing Radiation	0.975155	0.00852424	16
Biological process	Positive Regulation Of Dna Biosynthetic Process	0.976	0.00852424	16
Biological process	Cellular Response To Oxygen Containing Compound	0.977131	0.101225	190
Biological process	Positive Regulation Of Epithelial Cell Migration	0.977413	0.0197123	37
Biological process	Response To Metal Ion	0.977867	0.0367608	69
Biological process	Organelle Assembly	0.978304	0.0687267	129
Biological process	Cell Adhesion Mediated By Integrin	0.979079	0.0127864	24
Biological process	Regulation Of Epithelial Cell Migration	0.979424	0.0261055	49
Biological process	Regulation Of Erbb Signaling Pathway	0.979478	0.00799148	15
Biological process	Transforming Growth Factor Beta Receptor Signaling Pathway	0.980315	0.0165157	31
Biological process	Glycoprotein Metabolic Process	0.980507	0.0229089	43
Biological process	Positive Regulation Of Proteolysis Involved In Protein Catabolic Process	0.98125	0.0106553	20
Biological process	Regulation Of Cellular Response To Transforming Growth Factor Beta Stimulus	0.981855	0.00905701	17
Biological process	Viral Process	0.982072	0.0436867	82
Biological process	Polyol Metabolic Process	0.982213	0.00958977	18
Biological process	Forebrain Development	0.98374	0.0218434	41
Biological process	Response To Molecule Of Bacterial Origin	0.984344	0.0277038	52
Biological process	Response To Insulin	0.985567	0.0277038	52
Biological process	Dna Biosynthetic Process	0.986056	0.0106553	20
Biological process	Regulation Of Peptidase Activity	0.986434	0.0495471	93
Biological process	Cell Chemotaxis	0.987288	0.0287693	54
Biological process	Positive Regulation Of Vasculature Development	0.98783	0.0138519	26
Biological process	Positive Regulation Of Cell Population Proliferation	0.98855	0.054342	102
Biological process	Response To Lipid	0.989429	0.0644646	121
Biological process	Stem Cell Differentiation	0.989451	0.0111881	21
Biological process	Response To Ethanol	0.989712	0.0133191	25
Biological process	Entry Into Host	0.989919	0.0170485	32
Biological process	Regulation Of Transmembrane Transport	0.990079	0.0447523	84
Biological process	Growth	0.991561	0.0607352	114
Biological process	Regulation Of Cytoskeleton Organization	0.991701	0.063399	119
Biological process	Toxin Transport	0.99177	0.00799148	15
Biological process	Glutathione Metabolic Process	0.991786	0.0101225	19
Biological process	Synapse Assembly	0.99389	0.00799148	15
Biological process	Positive Regulation Of Hormone Secretion	0.993952	0.0117208	22
Biological process	Regulation Of Transmembrane Receptor Protein Serine Threonine Kinase Signaling Pathway	0.993964	0.0111881	21
Biological process	Telomere Maintenance Via Telomere Lengthening	0.993976	0.00852424	16
Biological process	Organic Acid Transmembrane Transport	0.994012	0.0138519	26
Biological process	External Encapsulating Structure Organization	0.994242	0.0191795	36
Biological process	In Utero Embryonic Development	0.995575	0.018114	34
Biological process	Epidermal Cell Differentiation	0.995717	0.0143847	27
Biological process	Biological Process Involved In Interaction With Host	0.995976	0.02504	47
Biological process	Keratinocyte Differentiation	0.99631	0.0127864	24
Biological process	Skin Development	0.99633	0.0202451	38
Biological process	Response To Growth Factor	0.997925	0.0538093	101
Biological process	Positive Regulation Of Locomotion	0.998084	0.0575386	108
Biological process	Cell Cell Signaling	1	0.0942994	177

## Sheet: GSEA-VKH-Recatome pathway
Table S2: Recatome pathwayof GSEA for VKH. Related to Figure 2F
Category	Trem	Pvalue	Gene ratio	Count
Recatome pathway	Rhoh Gtpase Cycle	0	0.00905701	17
Recatome pathway	Metabolism Of Carbohydrates	0	0.027171	51
Recatome pathway	Rhoj Gtpase Cycle	0.00764818	0.00905701	17
Recatome pathway	Binding And Uptake Of Ligands By Scavenger Receptors	0.00798403	0.0282365	53
Recatome pathway	Rac1 Gtpase Cycle	0.00994036	0.0255727	48
Recatome pathway	Glucose Metabolism	0.0100806	0.0106553	20
Recatome pathway	Copii Mediated Vesicle Transport	0.0178571	0.0154502	29
Recatome pathway	Rhoq Gtpase Cycle	0.0192678	0.00799148	15
Recatome pathway	Cdc42 Gtpase Cycle	0.0192678	0.0197123	37
Recatome pathway	Rhog Gtpase Cycle	0.0299401	0.0138519	26
Recatome pathway	Influenza Infection	0.0307692	0.0101225	19
Recatome pathway	Immunoregulatory Interactions Between A Lymphoid And A Non Lymphoid Cell	0.0347648	0.0261055	49
Recatome pathway	Er To Golgi Anterograde Transport	0.038	0.0287693	54
Recatome pathway	Scavenging Of Heme From Plasma	0.0448343	0.0213106	40
Recatome pathway	Diseases Of Signal Transduction By Growth Factor Receptors And Second Messengers	0.0513919	0.054342	102
Recatome pathway	Rac3 Gtpase Cycle	0.0525253	0.0165157	31
Recatome pathway	Cd22 Mediated Bcr Regulation	0.0525253	0.0186468	35
Recatome pathway	Apoptotic Cleavage Of Cellular Proteins	0.0541082	0.00958977	18
Recatome pathway	Glucagon Like Peptide 1 Glp1 Regulates Insulin Secretion	0.0557851	0.00905701	17
Recatome pathway	Complement Cascade	0.068	0.0404901	76
Recatome pathway	Cell Surface Interactions At The Vascular Wall	0.0734694	0.0372936	70
Recatome pathway	Initial Triggering Of Complement	0.0745342	0.0282365	53
Recatome pathway	Infectious Disease	0.0793319	0.140117	263
Recatome pathway	Signaling By Alk In Cancer	0.08	0.0106553	20
Recatome pathway	Translocation Of Slc2A4 Glut4 To The Plasma Membrane	0.0809793	0.0143847	27
Recatome pathway	Extra Nuclear Estrogen Signaling	0.0834915	0.00958977	18
Recatome pathway	Parasite Infection	0.0889328	0.0383591	72
Recatome pathway	Transport To The Golgi And Subsequent Modification	0.0920245	0.0298348	56
Recatome pathway	Oncogenic Mapk Signaling	0.0926316	0.0101225	19
Recatome pathway	Muscle Contraction	0.0971963	0.0175812	33
Recatome pathway	Asparagine N Linked Glycosylation	0.101594	0.0458178	86
Recatome pathway	Role Of Lat2 Ntal Lab On Calcium Mobilization	0.104331	0.0202451	38
Recatome pathway	Tcr Signaling	0.106178	0.0261055	49
Recatome pathway	Rho Gtpases Activate Wasps And Waves	0.106855	0.0138519	26
Recatome pathway	Apoptotic Execution Phase	0.109375	0.0117208	22
Recatome pathway	Hiv Life Cycle	0.116142	0.00799148	15
Recatome pathway	Fceri Mediated Nf Kb Activation	0.121399	0.0378263	71
Recatome pathway	Regulation Of Plk1 Activity At G2 M Transition	0.1258	0.0106553	20
Recatome pathway	Glycerophospholipid Biosynthesis	0.126294	0.0111881	21
Recatome pathway	Smooth Muscle Contraction	0.133843	0.00799148	15
Recatome pathway	Hemostasis	0.136264	0.125733	236
Recatome pathway	Eph Ephrin Signaling	0.137177	0.0191795	36
Recatome pathway	Copi Dependent Golgi To Er Retrograde Traffic	0.139676	0.0127864	24
Recatome pathway	Clec7A Dectin 1 Signaling	0.147348	0.0245072	46
Recatome pathway	Signaling By Tgf Beta Receptor Complex	0.152778	0.0106553	20
Recatome pathway	Signaling By Tgfb Family Members	0.152778	0.0106553	20
Recatome pathway	Signaling By Braf And Raf1 Fusions	0.177189	0.00905701	17
Recatome pathway	Costimulation By The Cd28 Family	0.183468	0.00958977	18
Recatome pathway	Fceri Mediated Mapk Activation	0.191919	0.0245072	46
Recatome pathway	Dap12 Interactions	0.193738	0.00852424	16
Recatome pathway	Rho Gtpases Activate Pkns	0.201149	0.00905701	17
Recatome pathway	Mapk Family Signaling Cascades	0.20404	0.0426212	80
Recatome pathway	Platelet Activation Signaling And Aggregation	0.212982	0.0665956	125
Recatome pathway	Signaling By Vegf	0.213389	0.0223761	42
Recatome pathway	Signaling By Pdgf	0.214912	0.0101225	19
Recatome pathway	Pi Metabolism	0.222008	0.0101225	19
Recatome pathway	Interferon Gamma Signaling	0.232104	0.00852424	16
Recatome pathway	Hcmv Infection	0.233202	0.0101225	19
Recatome pathway	Dectin 1 Mediated Noncanonical Nf Kb Signaling	0.2397	0.018114	34
Recatome pathway	Leishmania Infection	0.239837	0.0527437	99
Recatome pathway	Membrane Trafficking	0.242126	0.100693	189
Recatome pathway	Hiv Infection	0.243083	0.0351625	66
Recatome pathway	Rac2 Gtpase Cycle	0.248497	0.0154502	29
Recatome pathway	Fcgamma Receptor Fcgr Dependent Phagocytosis	0.248521	0.0436867	82
Recatome pathway	Trna Aminoacylation	0.251474	0.0127864	24
Recatome pathway	Host Interactions Of Hiv Factors	0.25355	0.0309004	58
Recatome pathway	Rab Geranylgeranylation	0.25567	0.0170485	32
Recatome pathway	Fcgr3A Mediated Il10 Synthesis	0.256098	0.0277038	52
Recatome pathway	Fcgr Activation	0.264529	0.0223761	42
Recatome pathway	Integration Of Energy Metabolism	0.267666	0.018114	34
Recatome pathway	Opioid Signalling	0.270789	0.015983	30
Recatome pathway	Rho Gtpase Effectors	0.273973	0.0447523	84
Recatome pathway	C Type Lectin Receptors Clrs	0.278431	0.0287693	54
Recatome pathway	Metabolism Of Lipids	0.282209	0.0676612	127
Recatome pathway	Nuclear Envelope Ne Reassembly	0.282427	0.00905701	17
Recatome pathway	Esr Mediated Signaling	0.28937	0.0138519	26
Recatome pathway	Neuronal System	0.294979	0.0261055	49
Recatome pathway	Rhoa Gtpase Cycle	0.295276	0.0223761	42
Recatome pathway	Nucleotide Excision Repair	0.302041	0.00799148	15
Recatome pathway	Antigen Processing Ubiquitination Proteasome Degradation	0.30572	0.0330314	62
Recatome pathway	Response To Elevated Platelet Cytosolic Ca2	0.319106	0.0394246	74
Recatome pathway	Beta Catenin Independent Wnt Signaling	0.320675	0.0303676	57
Recatome pathway	Cytosolic Trna Aminoacylation	0.321285	0.0106553	20
Recatome pathway	G Protein Mediated Events	0.323171	0.0101225	19
Recatome pathway	Tnfr2 Non Canonical Nf Kb Pathway	0.333333	0.0186468	35
Recatome pathway	Signal Amplification	0.34236	0.00799148	15
Recatome pathway	Transmission Across Chemical Synapses	0.345652	0.0218434	41
Recatome pathway	Pcp Ce Pathway	0.347737	0.0239744	45
Recatome pathway	Mitotic G1 Phase And G1 S Transition	0.351923	0.0207778	39
Recatome pathway	Regulation Of Insulin Secretion	0.353183	0.0143847	27
Recatome pathway	Negative Regulation Of The Pi3K Akt Network	0.354	0.00905701	17
Recatome pathway	Role Of Phospholipids In Phagocytosis	0.360489	0.0234417	44
Recatome pathway	Translation	0.365049	0.0351625	66
Recatome pathway	Transcriptional Regulation By Runx3	0.371212	0.0186468	35
Recatome pathway	Regulation Of Runx3 Expression And Activity	0.371212	0.0186468	35
Recatome pathway	Phospholipid Metabolism	0.371308	0.0213106	40
Recatome pathway	Auf1 Hnrnp D0 Binds And Destabilizes Mrna	0.375954	0.0197123	37
Recatome pathway	Plasma Lipoprotein Assembly Remodeling And Clearance	0.377691	0.0149174	28
Recatome pathway	Rhoc Gtpase Cycle	0.378151	0.0154502	29
Recatome pathway	Metabolism Of Vitamins And Cofactors	0.380859	0.0191795	36
Recatome pathway	Post Translational Protein Modification	0.385396	0.137453	258
Recatome pathway	Cell Cycle Mitotic	0.386266	0.0490144	92
Recatome pathway	Formation Of Fibrin Clot Clotting Cascade	0.386538	0.0101225	19
Recatome pathway	Mitotic Prophase	0.390244	0.00905701	17
Recatome pathway	Eph Ephrin Mediated Repulsion Of Cells	0.391218	0.00799148	15
Recatome pathway	Death Receptor Signaling	0.398422	0.00852424	16
Recatome pathway	Rab Regulation Of Trafficking	0.402985	0.0202451	38
Recatome pathway	Mitotic Metaphase And Anaphase	0.406852	0.0324987	61
Recatome pathway	Signaling By Ntrks	0.409524	0.0165157	31
Recatome pathway	Regulation Of Mrna Stability By Proteins That Bind Au Rich Elements	0.410681	0.0229089	43
Recatome pathway	Rho Gtpase Cycle	0.414873	0.0660629	124
Recatome pathway	Peptide Hormone Metabolism	0.418288	0.00852424	16
Recatome pathway	Fceri Mediated Ca 2 Mobilization	0.422449	0.02504	47
Recatome pathway	Creation Of C4 And C2 Activators	0.426531	0.02504	47
Recatome pathway	Mitochondrial Protein Import	0.427146	0.00799148	15
Recatome pathway	Defective Cftr Causes Cystic Fibrosis	0.432381	0.0186468	35
Recatome pathway	Activation Of Nmda Receptors And Postsynaptic Events	0.432836	0.00958977	18
Recatome pathway	Visual Phototransduction	0.433781	0.00958977	18
Recatome pathway	Transport Of Small Molecules	0.435146	0.0777837	146
Recatome pathway	Ecm Proteoglycans	0.43662	0.0101225	19
Recatome pathway	Anti Inflammatory Response Favouring Leishmania Parasite Infection	0.446939	0.034097	64
Recatome pathway	Nuclear Events Mediated By Nfe2L2	0.452479	0.0229089	43
Recatome pathway	Mitochondrial Biogenesis	0.46822	0.0111881	21
Recatome pathway	Copi Independent Golgi To Er Retrograde Traffic	0.479757	0.0127864	24
Recatome pathway	Interleukin 12 Signaling	0.481262	0.0101225	19
Recatome pathway	Unfolded Protein Response Upr	0.481557	0.0111881	21
Recatome pathway	G Alpha 12 13 Signalling Events	0.486762	0.0101225	19
Recatome pathway	Factors Involved In Megakaryocyte Development And Platelet Production	0.489879	0.015983	30
Recatome pathway	M Phase	0.490566	0.045285	85
Recatome pathway	Selective Autophagy	0.495164	0.0106553	20
Recatome pathway	Gper1 Signaling	0.5	0.0106553	20
Recatome pathway	Signaling By Erbb2	0.502008	0.00852424	16
Recatome pathway	Interleukin 12 Family Signaling	0.507905	0.0117208	22
Recatome pathway	Abc Transporter Disorders	0.508637	0.0197123	37
Recatome pathway	Nervous System Development	0.508671	0.0713905	134
Recatome pathway	Cell Cycle	0.514644	0.054342	102
Recatome pathway	Potential Therapeutics For Sars	0.518664	0.0293021	55
Recatome pathway	Metabolism Of Amino Acids And Derivatives	0.520629	0.045285	85
Recatome pathway	Respiratory Electron Transport	0.522634	0.0143847	27
Recatome pathway	Signaling By Gpcr	0.522727	0.0442195	83
Recatome pathway	G Alpha Z Signalling Events	0.52552	0.00852424	16
Recatome pathway	Keap1 Nfe2L2 Pathway	0.526971	0.0266383	50
Recatome pathway	Cellular Response To Hypoxia	0.528846	0.0186468	35
Recatome pathway	Cellular Response To Heat Stress	0.53507	0.0101225	19
Recatome pathway	Regulation Of Ras By Gaps	0.535849	0.0197123	37
Recatome pathway	Dna Repair	0.53629	0.0127864	24
Recatome pathway	Metabolism Of Nucleotides	0.537698	0.0138519	26
Recatome pathway	Negative Regulation Of Notch4 Signaling	0.543561	0.018114	34
Recatome pathway	Signaling By Notch4	0.547573	0.0191795	36
Recatome pathway	Signaling By Robo Receptors	0.550201	0.0309004	58
Recatome pathway	Downstream Signaling Events Of B Cell Receptor Bcr	0.552783	0.0213106	40
Recatome pathway	Interferon Signaling	0.553015	0.0154502	29
Recatome pathway	Mhc Class Ii Antigen Presentation	0.553106	0.0197123	37
Recatome pathway	Regulation Of Pten Stability And Activity	0.556622	0.0186468	35
Recatome pathway	Ephb Mediated Forward Signaling	0.560241	0.0106553	20
Recatome pathway	Recycling Pathway Of L1	0.560484	0.00958977	18
Recatome pathway	Regulation Of Expression Of Slits And Robos	0.565126	0.0239744	45
Recatome pathway	Degradation Of Gli1 By The Proteasome	0.56639	0.0186468	35
Recatome pathway	Recruitment Of Mitotic Centrosome Proteins And Complexes	0.56871	0.00905701	17
Recatome pathway	Aurka Activation By Tpx2	0.56871	0.00905701	17
Recatome pathway	Signaling By Rho Gtpases Miro Gtpases And Rhobtb3	0.570866	0.0969632	182
Recatome pathway	Transcriptional Regulation By Runx2	0.581162	0.0218434	41
Recatome pathway	Sars Cov 1 Host Interactions	0.584646	0.0122536	23
Recatome pathway	L1Cam Interactions	0.585742	0.0154502	29
Recatome pathway	Uch Proteinases	0.587037	0.0191795	36
Recatome pathway	Sars Cov Infections	0.587269	0.0607352	114
Recatome pathway	Respiratory Electron Transport Atp Synthesis By Chemiosmotic Coupling And Heat Production By Uncoupling Proteins	0.590909	0.0197123	37
Recatome pathway	Antigen Presentation Folding Assembly And Peptide Loading Of Class I Mhc	0.59144	0.0101225	19
Recatome pathway	Programmed Cell Death	0.593148	0.0447523	84
Recatome pathway	Mitotic G2 G2 M Phases	0.593148	0.0319659	60
Recatome pathway	Gene And Protein Expression By Jak Stat Signaling After Interleukin 12 Stimulation	0.596838	0.00852424	16
Recatome pathway	Mapk6 Mapk4 Signaling	0.598699	0.0223761	42
Recatome pathway	Sars Cov 2 Activates Modulates Innate And Adaptive Immune Responses	0.608163	0.0127864	24
Recatome pathway	Gpcr Ligand Binding	0.612576	0.0133191	25
Recatome pathway	Copi Mediated Anterograde Transport	0.613412	0.0175812	33
Recatome pathway	Tbc Rabgaps	0.615842	0.00905701	17
Recatome pathway	Eukaryotic Translation Initiation	0.616438	0.0127864	24
Recatome pathway	Signaling By Wnt	0.618644	0.0388918	73
Recatome pathway	Anchoring Of The Basal Body To The Plasma Membrane	0.621849	0.0101225	19
Recatome pathway	Slc Mediated Transmembrane Transport	0.623047	0.0117208	22
Recatome pathway	Transcriptional Regulation By Runx1	0.623274	0.0234417	44
Recatome pathway	Hedgehog Ligand Biogenesis	0.631478	0.0186468	35
Recatome pathway	The Citric Acid Tca Cycle And Respiratory Electron Transport	0.632735	0.0309004	58
Recatome pathway	Cross Presentation Of Soluble Exogenous Antigens Endosomes	0.645161	0.0175812	33
Recatome pathway	Scf Beta Trcp Mediated Degradation Of Emi1	0.645161	0.0175812	33
Recatome pathway	Apc C Mediated Degradation Of Cell Cycle Proteins	0.645161	0.0175812	33
Recatome pathway	Apc C Cdh1 Mediated Degradation Of Cdc20 And Other Apc C Cdh1 Targeted Proteins In Late Mitosis Early G1	0.645161	0.0175812	33
Recatome pathway	Scf Skp2 Mediated Degradation Of P27 P21	0.645161	0.0175812	33
Recatome pathway	Asymmetric Localization Of Pcp Proteins	0.645161	0.0175812	33
Recatome pathway	Degradation Of Axin	0.645161	0.0175812	33
Recatome pathway	Degradation Of Dvl	0.645161	0.0175812	33
Recatome pathway	Orc1 Removal From Chromatin	0.645161	0.0175812	33
Recatome pathway	Switching Of Origins To A Post Replicative State	0.645161	0.0175812	33
Recatome pathway	Synthesis Of Dna	0.645161	0.0175812	33
Recatome pathway	Stabilization Of P53	0.645161	0.0175812	33
Recatome pathway	G1 S Dna Damage Checkpoints	0.645161	0.0175812	33
Recatome pathway	Cellular Responses To Stimuli	0.645544	0.0825786	155
Recatome pathway	Neurotransmitter Receptors And Postsynaptic Signal Transmission	0.645923	0.0186468	35
Recatome pathway	Drug Adme	0.646154	0.00905701	17
Recatome pathway	Fc Epsilon Receptor Fceri Signaling	0.646217	0.0484816	91
Recatome pathway	Adora2B Mediated Anti Inflammatory Cytokines Production	0.647834	0.00852424	16
Recatome pathway	The Role Of Nef In Hiv 1 Replication And Disease Pathogenesis	0.658683	0.00799148	15
Recatome pathway	G Alpha S Signalling Events	0.662162	0.0133191	25
Recatome pathway	Cell Cycle Checkpoints	0.66457	0.0303676	57
Recatome pathway	Golgi Associated Vesicle Biogenesis	0.666667	0.0101225	19
Recatome pathway	Metabolism Of Water Soluble Vitamins And Cofactors	0.668024	0.0111881	21
Recatome pathway	Amyloid Fiber Formation	0.668663	0.0111881	21
Recatome pathway	Ion Channel Transport	0.670041	0.0122536	23
Recatome pathway	Ub Specific Processing Proteases	0.671128	0.0282365	53
Recatome pathway	Hedgehog Off State	0.673077	0.0229089	43
Recatome pathway	Regulation Of Runx2 Expression And Activity	0.674242	0.018114	34
Recatome pathway	Interleukin 1 Signaling	0.681102	0.0218434	41
Recatome pathway	Cytokine Signaling In Immune System	0.681725	0.0729888	137
Recatome pathway	Intrinsic Pathway For Apoptosis	0.682773	0.00958977	18
Recatome pathway	S Phase	0.685714	0.018114	34
Recatome pathway	Cyclin A Cdk2 Associated Events At S Phase Entry	0.685714	0.018114	34
Recatome pathway	Metabolism Of Polyamines	0.688805	0.018114	34
Recatome pathway	Apoptosis	0.690662	0.0399574	75
Recatome pathway	Semaphorin Interactions	0.690722	0.00958977	18
Recatome pathway	Deubiquitination	0.696252	0.0319659	60
Recatome pathway	Signaling By Notch	0.697723	0.0255727	48
Recatome pathway	Organelle Biogenesis And Maintenance	0.701581	0.0314331	59
Recatome pathway	Hedgehog On State	0.703276	0.018114	34
Recatome pathway	Metabolism Of Rna	0.707129	0.0383591	72
Recatome pathway	G Alpha I Signalling Events	0.708075	0.0245072	46
Recatome pathway	Recruitment Of Numa To Mitotic Centrosomes	0.719565	0.0106553	20
Recatome pathway	Platelet Homeostasis	0.71978	0.0170485	32
Recatome pathway	Developmental Biology	0.720388	0.088439	166
Recatome pathway	Neddylation	0.721174	0.0293021	55
Recatome pathway	Cell Cell Communication	0.724066	0.0175812	33
Recatome pathway	Activation Of The Mrna Upon Binding Of The Cap Binding Complex And Eifs And Subsequent Binding To 43S	0.731373	0.0101225	19
Recatome pathway	The Role Of Gtse1 In G2 M Progression After G2 Checkpoint	0.732484	0.0213106	40
Recatome pathway	Class I Mhc Mediated Antigen Processing Presentation	0.735409	0.0495471	93
Recatome pathway	Metabolism Of Steroids	0.740443	0.0101225	19
Recatome pathway	Ire1Alpha Activates Chaperones	0.741551	0.00852424	16
Recatome pathway	Interleukin 4 And Interleukin 13 Signaling	0.741617	0.0111881	21
Recatome pathway	Innate Immune System	0.742857	0.212573	399
Recatome pathway	Intracellular Signaling By Second Messengers	0.745833	0.0367608	69
Recatome pathway	Degradation Of Beta Catenin By The Destruction Complex	0.747148	0.0197123	37
Recatome pathway	Signaling By Nuclear Receptors	0.750507	0.0223761	42
Recatome pathway	Trans Golgi Network Vesicle Budding	0.751479	0.0117208	22
Recatome pathway	Signaling By Hedgehog	0.753112	0.0245072	46
Recatome pathway	Rab Gefs Exchange Gtp For Gdp On Rabs	0.75693	0.015983	30
Recatome pathway	Mitotic Prometaphase	0.765306	0.0170485	32
Recatome pathway	Cooperation Of Pdcl Phlp1 And Tric Cct In G Protein Beta Folding	0.769547	0.00905701	17
Recatome pathway	G Alpha Q Signalling Events	0.771605	0.0175812	33
Recatome pathway	Cellular Response To Starvation	0.771825	0.00852424	16
Recatome pathway	Cargo Recognition For Clathrin Mediated Endocytosis	0.772815	0.0170485	32
Recatome pathway	Rhob Gtpase Cycle	0.772908	0.0117208	22
Recatome pathway	Vesicle Mediated Transport	0.773279	0.128396	241
Recatome pathway	Tcf Dependent Signaling In Response To Wnt	0.776699	0.0239744	45
Recatome pathway	Adaptive Immune System	0.77712	0.11561	217
Recatome pathway	Golgi To Er Retrograde Transport	0.780242	0.0234417	44
Recatome pathway	Toll Like Receptor Cascades	0.784394	0.015983	30
Recatome pathway	Citric Acid Cycle Tca Cycle	0.787109	0.00799148	15
Recatome pathway	Interleukin 1 Family Signaling	0.788538	0.0239744	45
Recatome pathway	Pyruvate Metabolism And Citric Acid Tca Cycle	0.78937	0.0127864	24
Recatome pathway	Toll Like Receptor 9 Tlr9 Cascade	0.791583	0.00852424	16
Recatome pathway	Interleukin 3 Interleukin 5 And Gm Csf Signaling	0.792079	0.00799148	15
Recatome pathway	Arachidonic Acid Metabolism	0.798851	0.00852424	16
Recatome pathway	Diseases Of Metabolism	0.799578	0.0133191	25
Recatome pathway	Protein Localization	0.802247	0.0175812	33
Recatome pathway	Rhobtb Gtpase Cycle	0.802469	0.00852424	16
Recatome pathway	Pten Regulation	0.805556	0.0218434	41
Recatome pathway	Rna Polymerase Ii Transcription	0.807933	0.0586042	110
Recatome pathway	Sars Cov 1 Infection	0.818557	0.0170485	32
Recatome pathway	G2 M Checkpoints	0.821839	0.0229089	43
Recatome pathway	Signaling By The B Cell Receptor Bcr	0.825996	0.045285	85
Recatome pathway	Biological Oxidations	0.827443	0.0165157	31
Recatome pathway	Antigen Activates B Cell Receptor Bcr Leading To Generation Of Second Messengers	0.8357	0.0239744	45
Recatome pathway	Cilium Assembly	0.839912	0.0202451	38
Recatome pathway	Disorders Of Transmembrane Transporters	0.840764	0.0245072	46
Recatome pathway	Extracellular Matrix Organization	0.842213	0.0298348	56
Recatome pathway	Signaling By Met	0.853909	0.0122536	23
Recatome pathway	Fatty Acid Metabolism	0.853909	0.0218434	41
Recatome pathway	Cell Junction Organization	0.857143	0.00905701	17
Recatome pathway	Gpvi Mediated Activation Cascade	0.860194	0.0101225	19
Recatome pathway	Sars Cov 2 Host Interactions	0.864542	0.0191795	36
Recatome pathway	Runx1 Regulates Transcription Of Genes Involved In Differentiation Of Hscs	0.864646	0.0197123	37
Recatome pathway	Myd88 Independent Tlr4 Cascade	0.869565	0.00852424	16
Recatome pathway	Resolution Of Sister Chromatid Cohesion	0.870637	0.00958977	18
Recatome pathway	Separation Of Sister Chromatids	0.875	0.027171	51
Recatome pathway	Dna Replication Pre Initiation	0.878193	0.0207778	39
Recatome pathway	Dna Replication	0.878193	0.0207778	39
Recatome pathway	Intra Golgi And Retrograde Golgi To Er Traffic	0.880478	0.0293021	55
Recatome pathway	Abc Family Proteins Mediated Transport	0.881783	0.0234417	44
Recatome pathway	Cellular Response To Chemical Stress	0.884298	0.0383591	72
Recatome pathway	Keratinization	0.888672	0.00905701	17
Recatome pathway	Formation Of The Cornified Envelope	0.888672	0.00905701	17
Recatome pathway	Phase Ii Conjugation Of Compounds	0.888889	0.0106553	20
Recatome pathway	Class A 1 Rhodopsin Like Receptors	0.88998	0.00958977	18
Recatome pathway	Rhod Gtpase Cycle	0.891304	0.00905701	17
Recatome pathway	Integrin Cell Surface Interactions	0.909474	0.0133191	25
Recatome pathway	Transcriptional Regulation By Tp53	0.914894	0.0239744	45
Recatome pathway	Sensory Perception	0.921971	0.0175812	33
Recatome pathway	Autophagy	0.922	0.0186468	35
Recatome pathway	Rho Gtpases Activate Formins	0.923828	0.0138519	26
Recatome pathway	Signaling By Receptor Tyrosine Kinases	0.928994	0.0602025	113
Recatome pathway	Regulation Of Insulin Like Growth Factor Igf Transport And Uptake By Insulin Like Growth Factor Binding Proteins Igfbps	0.93014	0.0218434	41
Recatome pathway	Tp53 Regulates Metabolic Genes	0.931313	0.0143847	27
Recatome pathway	Signaling By Interleukins	0.936508	0.0559403	105
Recatome pathway	Selenoamino Acid Metabolism	0.939024	0.00905701	17
Recatome pathway	Antigen Processing Cross Presentation	0.944915	0.0298348	56
Recatome pathway	Degradation Of The Extracellular Matrix	0.951318	0.0101225	19
Recatome pathway	Cooperation Of Prefoldin And Tric Cct In Actin And Tubulin Folding	0.955102	0.00905701	17
Recatome pathway	Neutrophil Degranulation	0.955912	0.115077	216
Recatome pathway	Protein Folding	0.958506	0.015983	30
Recatome pathway	Clathrin Mediated Endocytosis	0.973896	0.027171	51
Recatome pathway	Hsp90 Chaperone Cycle For Steroid Hormone Receptors Shr In The Presence Of Ligand	0.979839	0.0117208	22
Recatome pathway	Sars Cov 2 Infection	0.979879	0.0282365	53
Recatome pathway	Toll Like Receptor Tlr1 Tlr2 Cascade	0.982249	0.0101225	19
