# Supplementary material for: Developing the biomarker panels and drugs by proteomic analysis for autoimmune uveitis and posterior scleritis
Source: iScience. 2024 Nov 14;27(12):111389. doi: 10.1016/j.isci.2024.111389 (PMC11647158; doi:10.1016/j.isci.2024.111389)
Supplement: Table S3. Differentially expressed proteins between the BD/SCL/VKH and healthy control group in plasma, related to Figure 3A [file mmc3.xlsx]

## Sheet: DEPs
Table S3: Differentially expressed proteins between the BD/SCL/VKH and healthy control group in plasma. Related to Figure 3A.
DEPs of BD in plasma	DEPs of SCL in plasma	DEPs of VKH in plasma
ABI1	AARS1	AARS1
ACO2	AHCYL1	ACTR1A
ADH5	AP1B1	AGPAT1
AIFM1	AP2M1	AHNAK
ANKRD28	APOA4	ANO6
AP1B1	ARPC1B	AP2M1
AP2A2	ATP2A3	APOA4
APOA4	ATP6V1E1	APOC4
ARAP1	C2CD2L	APOF
ARL6IP1	C6	APOH
ATP2A2	CAMK2D	ARAP1
ATP5MF	CAVIN2	ARHGEF2
ATP5PO	CD68	ARMCX3
BZW1	CLEC1B	ARPC1B
CAMK1	COX5B	ATIC
CAMK2D	CSRP1	BANF1
CAND1	CUL4B	BLMH
CAPZB	CYC1	C1QBP
CARS1	DAPP1	C4A
CD2AP	DARS1	CAD
CDC42	DDX3X	CAMK2D
CDC42BPB	DEFA3	CAND1
CMPK1	DENND3	CAPZB
CPPED1	DSG1	CARMIL1
CYC1	DTD1	CASP6
CYFIP1	EEF1A1	CD59
DAPP1	EFEMP1	CD9
DDX3X	EIF2B1	CDK5RAP3
DERL1	EIF3F	CPNE1
DHX36	EIF4A1	CRYL1
DLAT	EIF5	CSRP1
DTD1	ERBIN	CUL4B
ECHS1	FBXO7	CYFIP1
EFEMP1	FCER1G	DAG1
EIF2B1	FLOT2	DDT
EIF3C	GGH	DDX19B
EIF3F	GIPC3	DDX3X
EIF4A1	GNAI3	DERA
EIF4E	GSPT1	DNAJC13
EIF5	GSTP1	DSG1
EMILIN1	H2AJ	DTD1
EML3	HADHA	EFEMP1
EML4	HEXA	EIF2B1
ERP29	HLA-B	EIF3F
EXOC4	HRNR	ENOPH1
FBLN1	HSD17B11	EXOC4
FCER1G	IGF2BP2	F8
FCN2	IGHG4	FBXO7
FKBP1A	IGHV3-49	FCN2
FLOT2	IGKV1-27	GGH
GGH	IGLV8-61	GIPC3
GIPC3	ILK	GLS
GMPPA	IMMT	GNAI3
GNAI3	IQGAP2	GOLT1B
GPRC5C	ISYNA1	GRAP2
GSPT1	ITGA2B	GSPT1
GSTM5	KARS1	HACD3
HACE1	KLHL42	HACE1
HDAC6	LMAN2	HADHA
HEXA	LNPK	HDAC6
HYI	LPCAT3	HEXA
ICAM1	LRRC32	HK1
ICAM3	LY6G6F	HMGCL
IGF2BP2	MACF1	HSPB11
IGHG4	MAGT1	IGHG4
IGHV3-23	MAVS	IGHV4-30-2
IGHV3-64	MGLL	IGLV3-1
IGHV3-73	MIA3	IQGAP2
IGKV1-13	MYH9	KIF13B
IGKV1-8	MYL6	KLHL42
IGKV4-1	NACA	LAMP2
IGLV5-39	NAP1L1	LAP3
IMMT	NBAS	LPCAT3
INPPL1	NDUFA13	LY6G6F
IQGAP2	NMI	MACF1
ISYNA1	NUDC	MAGED2
ITGA5	OLFM4	MAPKAPK3
ITGA8	OPA1	MAPRE1
KLC1	P2RX1	MAVS
LGALS1	P3H1	MBL2
LONP1	PABPC1	ME1
LPCAT3	PCMT1	MFGE8
LTA4H	PDLIM7	MGLL
LYZ	PGD	MIA3
MACF1	PGLYRP1	MST1
MAGED2	PIK3R1	MYO18A
MAN2A1	PLP2	NAP1L1
MAPRE1	PLSCR1	NDUFA13
MDH1	PLTP	NMI
MFGE8	PPP1R12C	OPA1
MGLL	PPP6R1	ORM2
MIA3	PRDX2	OSTF1
MPRIP	PRDX3	P3H1
MYO18A	PREP	PABPC1
NACA	PRKACB	PDE5A
NBAS	PROZ	PDLIM7
NDUFA13	PSMD1	PEBP1
NDUFAB1	PSMD6	PFDN4
NINJ1	PTPA	PHB
NMI	PTPRCAP	PIEZO1
NSF	RAB1B	PIK3R1
OPA1	RAB21	PKHD1L1
PABPC1	RAB27B	PLIN3
PDAP1	RAB4A	PLP2
PDLIM7	RAB9A	PLS3
PEBP1	RABGGTA	PLSCR1
PECAM1	RALB	PLXNB2
PFDN4	RAP1B	PPM1A
PFKP	RASGRP2	PPM1F
PGM2	RNF123	PPP6C
PHB2	ROCK1	PRDX3
PLIN3	SELENOF	PRKACB
PLS3	SERPINA4	PRKAR1A
PLTP	SERPINF2	PROZ
PLXNB2	SGTA	PRPSAP2
PMVK	SLC16A3	PRXL2B
PPM1A	SLC25A3	PSMA1
PPM1F	SLC29A1	PSMB3
PPP6C	SLC4A1	PSMB7
PRDX3	SLC9A3R1	PSMC3
PREB	SMTN	PTPN1
PRKCD	SOD3	RAB21
PRMT5	SPTAN1	RAB27B
PROZ	SPTB	RAB38
PRPS2	SPTLC1	RAB4A
PRXL2B	STIP1	RAB4B
PSMA1	STK3	RAB9A
PSMB1	STT3A	RABGGTA
PSMB3	STX16	RAD23B
PSMB7	STXBP2	RNF123
PSMD6	TBCD	ROCK1
RAB21	TBXAS1	RTCB
RAB4A	TECR	SELENOF
RAB8B	TGFB1	SELP
RAB9A	TIMP1	SKAP2
RABGGTA	TMED5	SLC25A3
RALB	TMEM167A	SLC29A1
RASGRP2	TMEM43	SLC7A1
RPLP0P6	TMEM63A	SNTB1
SEC22B	TMOD3	SPTAN1
SEC63	TOR2A	SRC
SELENOF	TPI1	STIM1
SERPINA4	TPP1	STIP1
SLC25A11	TRAPPC3	STON2
SLC25A6	TSPAN9	STXBP1
SLC29A1	TTI2	TALDO1
SPTAN1	TUBB	TANGO2
STIM1	TWF2	TBC1D13
STIP1	TXN	TBCD
STX16	UACA	TECR
SYNGR2	UBA3	TFRC
TACC3	UNC45A	TMEM43
TANGO2	USO1	TOLLIP
TBC1D13	USP7	TOMM70
TBCD	USP9X	TRAPPC2L
TBXAS1	VAPB	TSPAN15
TECR	VARS1	TSPAN9
TGFB1	VIPAS39	TTI2
THBS4	VPS45	TTR
TIMP1	WDR37	TTYH1
TMEM109	XK	TUBB
TMEM167A	XPNPEP1	TXN
TMEM43	YWHAB	UBA3
TMOD3	YWHAE	UGGT1
TOLLIP	YWHAG	USO1
TOMM22	ZNF185	USP7
TOMM70		VAV3
TRIM58		VBP1
TSN		VDAC3
TSPAN9		VPS45
TTI2		WDR37
TWF2		WIPF1
TXN		YWHAB
TXNRD1		ZFAND2B
UBA3
UBE2O
USO1
VAC14
VAPB
VAV3
VPS25
VPS45
WDR37
XK
XPO1
YWHAB
YWHAE
ZNF185
