# Supplementary material for: Developing the biomarker panels and drugs by proteomic analysis for autoimmune uveitis and posterior scleritis
Source: iScience. 2024 Nov 14;27(12):111389. doi: 10.1016/j.isci.2024.111389 (PMC11647158; doi:10.1016/j.isci.2024.111389)
Supplement: Table S4. Results of Venn diagram analysis among four groups across three diseases, related to Figure 4A [file mmc4.xlsx]

## Sheet: Venn diagram-BD
Table S4. Results of Venn diagram analysis in BD. Related to Figure 4A.
C-B	S-B	V-B	..set..	..values..	..count..
TRUE	TRUE	TRUE	C-B∩S-B∩V-B	ATP5PO, EMILIN1, HYI, PREB, TTI2	5
FALSE	TRUE	TRUE	(S-B∩V-B)∖(C-B)	ARHGAP4, ARPC1B, C11orf54, DPP3, EIF3D, F2RL3, GSTM3, HECTD3, IGKV2D-30, KLHL42, MS4A1, NUDC, PGRMC1	13
TRUE	FALSE	TRUE	(C-B∩V-B)∖(S-B)	ADH5, AIFM1, EIF4A1, EML3, GMPPA, ICAM1, IGLV5-39, IQGAP2, LTA4H, LYZ, MAN2A1, NINJ1, PHB2, PSMD6, SYNGR2, TBXAS1, TMEM109, TWF2, XK	19
FALSE	FALSE	TRUE	(V-B)∖(C-B∪S-B)	ADAMTS13, ANXA2, APOH, C1R, CANX, CBR1, CCM2, CD226, CD59, CDK5RAP3, COPG1, DAD1, DDOST, DNAJC13, DTYMK, GGT1, GLRX5, GLS, HSD17B12, HUWE1, IGLV3-1, IMPA1, LBP, ME2, MEMO1, MGST2, MPP1, MT-CO1, NPLOC4, PGD, PITPNM2, PKHD1L1, PPIA, PPP1R12C, PRKAR1A, PSMC2, PTK2, RAD23B, RAP1A, RHOG, SH3GLB1, SNX6, STON2, STXBP1, TBC1D30, TIMM44, TTR, TTYH1, VDAC3, ZFAND2B	50
TRUE	TRUE	FALSE	(C-B∩S-B)∖(V-B)	ABI1, AP2A2, CAMK1, EIF3C, ERP29, GPRC5C, HACE1, IGHV3-23, IGKV1-13, KLC1, MYO18A, PRKCD, PSMA1, SEC22B, TACC3, UBE2O, XPO1	17
FALSE	TRUE	FALSE	(S-B)∖(C-B∪V-B)	AIMP1, ARF3, CCT6A, CD5L, CD69, CD81, CLEC3B, CNDP2, COL6A1, COPS2, CSRP1, DBT, DYNLRB1, ELP3, ENPP2, ETHE1, FBXL20, FIS1, GSTP1, HSD17B11, ICAM2, IGFALS, IGFBP2, IGLC3, INPP5B, KARS1, KRT6A, KRT78, KSR1, LCP2, LIMS1, LMAN2, MAGT1, MTDH, MTHFR, NAPA, NT5C3A, PCMT1, PEPD, PGLYRP1, PIK3CB, PRKAA1, PRKAG1, PRKG1, RAB5C, RAB6B, RGS10, SERPINE1, SKAP2, SLC9A3R1, SMIM1, SQOR, SSBP1, STAT1, STXBP5, TALD…	62
TRUE	FALSE	FALSE	(C-B)∖(S-B∪V-B)	ACO2, ANKRD28, AP1B1, APOA4, ARAP1, ARL6IP1, ATP2A2, ATP5MF, BZW1, CAMK2D, CAND1, CAPZB, CARS1, CD2AP, CDC42, CDC42BPB, CMPK1, CPPED1, CYC1, CYFIP1, DAPP1, DDX3X, DERL1, DHX36, DLAT, DTD1, ECHS1, EFEMP1, EIF2B1, EIF3F, EIF4E, EIF5, EML4, EXOC4, FBLN1, FCER1G, FCN2, FKBP1A, FLOT2, GGH, GIPC3, GNAI3, GSPT1, GSTM5, HDAC6, HEXA, ICAM3, IGF2BP2, IGHG4, IGHV3-64, IGHV3-73, IGKV1-8, IGKV4-1, IMMT, INPPL…	147

## Sheet: Venn diagram-SCL
Table S4. Results of Venn diagram analysis in SCL. Related to Figure 4A.
C-S	B-S	V-S	..set..	..values..	..count..
TRUE	TRUE	TRUE	C-S∩B-S∩V-S	GSTP1, HSD17B11, KARS1, LMAN2, PGLYRP1, YWHAG	6
FALSE	TRUE	TRUE	(B-S∩V-S)∖(C-S)	EIF3C, PRKAA1, PSMA1, SKAP2, SMIM1, SSBP1, TALDO1	7
TRUE	FALSE	TRUE	(C-S∩V-S)∖(B-S)	CD68, CLEC1B, CYC1, IGLV8-61, IMMT, ISYNA1, LNPK, LRRC32, NACA, OLFM4, PGD, PPP1R12C, PSMD6, RALB, SERPINA4, SGTA, SLC29A1, STT3A, TBXAS1, TPP1, VIPAS39, XK	22
FALSE	FALSE	TRUE	(V-S)∖(C-S∪B-S)	ADAMDEC1, ADD1, AGPAT1, AHCY, APOH, ATL1, ATP1A1, ATP5PD, BET1L, CAPN1, CASP6, CD44, CRYL1, CSNK2A2, CTSC, DDOST, DMKN, DNAJC13, GK, GYG1, H4C1, HNRNPA2B1, HSP90B1, HSPA9, HTT, IGHG2, LAP3, MAPKAPK3, MAPRE2, MT-CO1, MYADM, MYL9, NIBAN1, NINJ1, OGDH, OXCT1, PEBP1, PHB, PKHD1L1, PPP6C, PRKAR2B, PRPSAP2, PRXL2B, PSMC2, PSME2, PTP4A2, RAB38, RAP1A, RAP2A, RRBP1, SEC23A, SELP, SLC7A1, SLPI, SNTB1, STX…	65
TRUE	TRUE	FALSE	(C-S∩B-S)∖(V-S)	ARPC1B, CSRP1, KLHL42, MAGT1, NUDC, PCMT1, SLC9A3R1, TOR2A, TRAPPC3, TTI2	10
FALSE	TRUE	FALSE	(B-S)∖(C-S∪V-S)	ABI1, AIMP1, AP2A2, ARF3, ARHGAP4, ATP5PO, C11orf54, CAMK1, CCT6A, CD5L, CD69, CD81, CLEC3B, CNDP2, COL6A1, COPS2, DBT, DPP3, DYNLRB1, EIF3D, ELP3, EMILIN1, ENPP2, ERP29, ETHE1, F2RL3, FBXL20, FIS1, GPRC5C, GSTM3, HACE1, HECTD3, HYI, ICAM2, IGFALS, IGFBP2, IGHV3-23, IGKV1-13, IGKV2D-30, IGLC3, INPP5B, KLC1, KRT6A, KRT78, KSR1, LCP2, LIMS1, MS4A1, MTDH, MTHFR, MYO18A, NAPA, NT5C3A, PEPD, PGRMC1, P…	74
TRUE	FALSE	FALSE	(C-S)∖(B-S∪V-S)	AARS1, AHCYL1, AP1B1, AP2M1, APOA4, ATP2A3, ATP6V1E1, C2CD2L, C6, CAMK2D, CAVIN2, COX5B, CUL4B, DAPP1, DARS1, DDX3X, DEFA3, DENND3, DSG1, DTD1, EEF1A1, EFEMP1, EIF2B1, EIF3F, EIF4A1, EIF5, ERBIN, FBXO7, FCER1G, FLOT2, GGH, GIPC3, GNAI3, GSPT1, H2AJ, HADHA, HEXA, HLA-B, HRNR, IGF2BP2, IGHG4, IGHV3-49, IGKV1-27, ILK, IQGAP2, ITGA2B, LPCAT3, LY6G6F, MACF1, MAVS, MGLL, MIA3, MYH9, MYL6, NAP1L1, NBAS,…	128

## Sheet: Venn diagram-VKH
Table S4. Results of Venn diagram analysis in VKH. Related to Figure 4A.
C-V	B-V	S-V	..set..	..values..	..count..
TRUE	TRUE	TRUE	C-V∩B-V∩S-V	APOH, DNAJC13, PKHD1L1, STXBP1, TTYH1	5
FALSE	TRUE	TRUE	(B-V∩S-V)∖(C-V)	DDOST, MT-CO1, NINJ1, PGD, PPP1R12C, PSMC2, PSMD6, RAP1A, TBXAS1, TIMM44, XK	11
TRUE	FALSE	TRUE	(C-V∩S-V)∖(B-V)	AGPAT1, CASP6, CRYL1, LAP3, MAPKAPK3, PEBP1, PHB, PPP6C, PRPSAP2, PRXL2B, PSMA1, RAB38, SELP, SKAP2, SLC29A1, SLC7A1, SNTB1, TALDO1, TOLLIP, TRAPPC2L, UGGT1	21
FALSE	FALSE	TRUE	(S-V)∖(C-V∪B-V)	ADAMDEC1, ADD1, AHCY, ATL1, ATP1A1, ATP5PD, BET1L, CAPN1, CD44, CD68, CLEC1B, CSNK2A2, CTSC, CYC1, DMKN, EIF3C, GK, GSTP1, GYG1, H4C1, HNRNPA2B1, HSD17B11, HSP90B1, HSPA9, HTT, IGHG2, IGLV8-61, IMMT, ISYNA1, KARS1, LMAN2, LNPK, LRRC32, MAPRE2, MYADM, MYL9, NACA, NIBAN1, OGDH, OLFM4, OXCT1, PGLYRP1, PRKAA1, PRKAR2B, PSME2, PTP4A2, RALB, RAP2A, RRBP1, SEC23A, SERPINA4, SGTA, SLPI, SMIM1, SSBP1, STT…	63
TRUE	TRUE	FALSE	(C-V∩B-V)∖(S-V)	ARPC1B, CD59, CDK5RAP3, GLS, IGLV3-1, IQGAP2, KLHL42, PRKAR1A, RAD23B, STON2, TTI2, TTR, VDAC3, ZFAND2B	14
FALSE	TRUE	FALSE	(B-V)∖(C-V∪S-V)	ADAMTS13, ADH5, AIFM1, ANXA2, ARHGAP4, ATP5PO, C11orf54, C1R, CANX, CBR1, CCM2, CD226, COPG1, DAD1, DPP3, DTYMK, EIF3D, EIF4A1, EMILIN1, EML3, F2RL3, GGT1, GLRX5, GMPPA, GSTM3, HECTD3, HSD17B12, HUWE1, HYI, ICAM1, IGKV2D-30, IGLV5-39, IMPA1, LBP, LTA4H, LYZ, MAN2A1, ME2, MEMO1, MGST2, MPP1, MS4A1, NPLOC4, NUDC, PGRMC1, PHB2, PITPNM2, PPIA, PREB, PTK2, RHOG, SH3GLB1, SNX6, SYNGR2, TBC1D30, TMEM109…	57
TRUE	FALSE	FALSE	(C-V)∖(B-V∪S-V)	AARS1, ACTR1A, AHNAK, ANO6, AP2M1, APOA4, APOC4, APOF, ARAP1, ARHGEF2, ARMCX3, ATIC, BANF1, BLMH, C1QBP, C4A, CAD, CAMK2D, CAND1, CAPZB, CARMIL1, CD9, CPNE1, CSRP1, CUL4B, CYFIP1, DAG1, DDT, DDX19B, DDX3X, DERA, DSG1, DTD1, EFEMP1, EIF2B1, EIF3F, ENOPH1, EXOC4, F8, FBXO7, FCN2, GGH, GIPC3, GNAI3, GOLT1B, GRAP2, GSPT1, HACD3, HACE1, HADHA, HDAC6, HEXA, HK1, HMGCL, HSPB11, IGHG4, IGHV4-30-2, KIF13B…	134
