# Supplementary material for: Developing the biomarker panels and drugs by proteomic analysis for autoimmune uveitis and posterior scleritis
Source: iScience. 2024 Nov 14;27(12):111389. doi: 10.1016/j.isci.2024.111389 (PMC11647158; doi:10.1016/j.isci.2024.111389)
Supplement: Table S5. Importance ranking of proteins in XGBoost model, related to Figure 4C [file mmc5.xlsx]

## Sheet: Ranking of importance-BD
Table S5: Importance ranking of proteins in XGBoost model. Related to Figure 4C.
	Feature	Gain	Cover	Frequency	Importance
1	TTI2	0.0802305	0.0588535	0.0364583	0.0802305
2	TBXAS1	0.0671956	0.0598278	0.0381944	0.0671956
3	TWF2	0.064095	0.0398608	0.0381944	0.064095
4	IQGAP2	0.0555684	0.049566	0.0277778	0.0555684
5	XK	0.0420932	0.0424016	0.03125	0.0420932
6	PSMA1	0.0396571	0.0286162	0.03125	0.0396571
7	SYNGR2	0.0392125	0.0509432	0.0243056	0.0392125
8	KLC1	0.0376709	0.0231264	0.0329861	0.0376709
9	HYI	0.0325303	0.0296973	0.0277778	0.0325303
10	KLHL42	0.0309423	0.0411546	0.03125	0.0309423
11	MAN2A1	0.0296591	0.0135721	0.0173611	0.0296591
12	IGKV1-13	0.0292272	0.0266012	0.0260417	0.0292272
13	EMILIN1	0.0280839	0.0253248	0.0190972	0.0280839
14	LYZ	0.0250619	0.0261003	0.0225694	0.0250619
15	C11orf54	0.0241913	0.0314766	0.0364583	0.0241913
16	HACE1	0.0238704	0.0227164	0.0190972	0.0238704
17	PRKCD	0.0230104	0.0232779	0.0260417	0.0230104
18	ARPC1B	0.0212112	0.0223061	0.0329861	0.0212112
19	ATP5PO	0.0204138	0.0284902	0.0347222	0.0204138
20	EIF3C	0.0202687	0.0179908	0.0138889	0.0202687
21	DPP3	0.0200245	0.0247534	0.0225694	0.0200245
22	AIFM1	0.0199196	0.0134848	0.0173611	0.0199196
23	TMEM109	0.0189314	0.0187533	0.0190972	0.0189314
24	IGLV5-39	0.0145029	0.00759597	0.0121528	0.0145029
25	NUDC	0.0141622	0.0115661	0.0190972	0.0141622
26	PREB	0.0135191	0.0143815	0.0208333	0.0135191
27	PGRMC1	0.0135002	0.00651935	0.0138889	0.0135002
28	NINJ1	0.0132145	0.0354324	0.0277778	0.0132145
29	GMPPA	0.0113608	0.0112076	0.0190972	0.0113608
30	F2RL3	0.0105824	0.00935441	0.00868056	0.0105824
31	ABI1	0.00974385	0.00866821	0.00520833	0.00974385
32	IGKV2D-30	0.00927946	0.0184746	0.0138889	0.00927946
33	ARHGAP4	0.00895604	0.0160548	0.0208333	0.00895604
34	MYO18A	0.00811358	0.00958358	0.0138889	0.00811358
35	SEC22B	0.00794099	0.00628843	0.00347222	0.00794099
36	UBE2O	0.00762235	0.015516	0.0208333	0.00762235
37	EML3	0.00737697	0.00977925	0.0104167	0.00737697
38	CAMK1	0.00704958	0.00677321	0.0121528	0.00704958
39	IGHV3-23	0.00700153	0.0120838	0.015625	0.00700153
40	GSTM3	0.00618216	0.0132908	0.015625	0.00618216
41	MS4A1	0.00593449	0.00934198	0.0173611	0.00593449
42	ADH5	0.00503498	0.00657686	0.0104167	0.00503498
43	ICAM1	0.00426091	0.00768659	0.015625	0.00426091
44	PSMD6	0.00414209	0.00898795	0.0121528	0.00414209
45	LTA4H	0.00371943	0.00668714	0.0138889	0.00371943
46	HECTD3	0.00301578	0.00498912	0.00694444	0.00301578
47	EIF4A1	0.00228714	0.00398214	0.00694444	0.00228714
48	PHB2	0.00188064	0.00471405	0.00694444	0.00188064
49	ERP29	0.00187295	0.00416719	0.00694444	0.00187295
50	GPRC5C	0.00175741	0.00338726	0.00520833	0.00175741
51	EIF3D	0.00148051	0.00140452	0.00347222	0.00148051
52	TACC3	0.000856802	0.00273235	0.00694444	0.000856802
53	XPO1	0.000296883	0.00231873	0.00520833	0.000296883
54	AP2A2	0.000282295	0.00155857	0.00173611	0.000282295

## Sheet: Ranking of importance-SCL
Table S5: Importance ranking of proteins in XGBoost model. Related to Figure 4C.
	Feature	Gain	Cover	Frequency	Importance
1	KLHL42	0.109826	0.0876293	0.0676923	0.109826
2	SLC29A1	0.0508303	0.0381151	0.0338462	0.0508303
3	CYC1	0.0491665	0.0529493	0.0353846	0.0491665
4	XK	0.046032	0.0473633	0.0292308	0.046032
5	YWHAG	0.0444935	0.0351551	0.0230769	0.0444935
6	LMAN2	0.0443613	0.023872	0.0292308	0.0443613
7	TBXAS1	0.0410767	0.0342076	0.0353846	0.0410767
8	GSTP1	0.0387692	0.0464197	0.0446154	0.0387692
9	PGLYRP1	0.0362483	0.0295514	0.0323077	0.0362483
10	CLEC1B	0.0359037	0.0337288	0.0276923	0.0359037
11	NUDC	0.0310235	0.0248604	0.0292308	0.0310235
12	LNPK	0.0289448	0.0243393	0.0276923	0.0289448
13	PSMA1	0.0281689	0.0441233	0.04	0.0281689
14	TALDO1	0.0274531	0.0208928	0.0230769	0.0274531
15	MAGT1	0.027217	0.0194471	0.0246154	0.027217
16	KARS1	0.0253933	0.0207647	0.0184615	0.0253933
17	TTI2	0.0246519	0.0379648	0.0246154	0.0246519
18	IGLV8-61	0.0233486	0.0253334	0.0215385	0.0233486
19	SMIM1	0.0224771	0.0327148	0.0292308	0.0224771
20	CD68	0.0210192	0.0384199	0.0292308	0.0210192
21	NACA	0.0185681	0.0217456	0.0246154	0.0185681
22	PSMD6	0.0174694	0.00826807	0.0153846	0.0174694
23	SLC9A3R1	0.0170172	0.00689691	0.00461538	0.0170172
24	TRAPPC3	0.0162225	0.0165286	0.0230769	0.0162225
25	PPP1R12C	0.0155524	0.0159368	0.0169231	0.0155524
26	TOR2A	0.0154979	0.00937326	0.0123077	0.0154979
27	CSRP1	0.0152661	0.0225917	0.0369231	0.0152661
28	HSD17B11	0.0137638	0.00499228	0.0123077	0.0137638
29	ISYNA1	0.0112702	0.0160424	0.0184615	0.0112702
30	EIF3C	0.011138	0.0109801	0.0107692	0.011138
31	SSBP1	0.0110574	0.0143708	0.0153846	0.0110574
32	IMMT	0.0109194	0.01582	0.02	0.0109194
33	STT3A	0.0105636	0.0196052	0.0261538	0.0105636
34	ARPC1B	0.00825236	0.0188576	0.0230769	0.00825236
35	PRKAA1	0.00729736	0.0104803	0.0123077	0.00729736
36	SKAP2	0.00724279	0.0154642	0.0215385	0.00724279
37	RALB	0.00688349	0.00790078	0.00923077	0.00688349
38	LRRC32	0.00600915	0.00646945	0.00923077	0.00600915
39	PGD	0.00531333	0.00771115	0.00769231	0.00531333
40	PCMT1	0.00483333	0.00649956	0.0123077	0.00483333
41	OLFM4	0.00441718	0.0048175	0.00769231	0.00441718
42	SGTA	0.0031823	0.00869847	0.0169231	0.0031823
43	SERPINA4	0.00257134	0.00484887	0.00615385	0.00257134
44	TPP1	0.00209229	0.00390733	0.00769231	0.00209229
45	VIPAS39	0.00119408	0.00334095	0.00307692	0.00119408

## Sheet: Ranking of importance-VKH
Table S5: Importance ranking of proteins in XGBoost model. Related to Figure 4C.
	Feature	Gain	Cover	Frequency	Importance
1	RAP1A	0.0775177	0.078578	0.0415945	0.0775177
2	IQGAP2	0.07681	0.0708602	0.034662	0.07681
3	TTYH1	0.0576527	0.0532635	0.0450607	0.0576527
4	APOH	0.0478701	0.0285751	0.0294627	0.0478701
5	MT-CO1	0.0456873	0.0263832	0.0155979	0.0456873
6	DNAJC13	0.0451219	0.0489862	0.034662	0.0451219
7	TALDO1	0.0417881	0.0489224	0.0398614	0.0417881
8	STXBP1	0.0412624	0.0275345	0.0329289	0.0412624
9	XK	0.0400888	0.0416797	0.0381282	0.0400888
10	TBXAS1	0.0373937	0.041632	0.0294627	0.0373937
11	SKAP2	0.0329625	0.0348131	0.034662	0.0329625
12	NINJ1	0.0317191	0.0238111	0.0277296	0.0317191
13	PSMC2	0.0269108	0.0199138	0.0329289	0.0269108
14	CASP6	0.025505	0.0260668	0.0225303	0.025505
15	IGLV3-1	0.024301	0.0214656	0.0259965	0.024301
16	PSMA1	0.0229128	0.02986	0.0311958	0.0229128
17	STON2	0.0217393	0.0190543	0.0259965	0.0217393
18	TIMM44	0.0216454	0.00968142	0.00866551	0.0216454
19	SLC29A1	0.0205449	0.0287718	0.0329289	0.0205449
20	RAB38	0.0202357	0.0213506	0.0207972	0.0202357
21	KLHL42	0.0194784	0.0214398	0.0155979	0.0194784
22	TRAPPC2L	0.0191506	0.019163	0.0294627	0.0191506
23	PEBP1	0.0167462	0.0175891	0.0225303	0.0167462
24	ZFAND2B	0.0152869	0.0141712	0.0190641	0.0152869
25	ARPC1B	0.0129382	0.0132131	0.0242634	0.0129382
26	PPP1R12C	0.0125567	0.00781736	0.00866551	0.0125567
27	TTI2	0.012486	0.015093	0.0121317	0.012486
28	SNTB1	0.0113937	0.00311257	0.00693241	0.0113937
29	VDAC3	0.0113394	0.0110562	0.00693241	0.0113394
30	UGGT1	0.0112845	0.0192416	0.0259965	0.0112845
31	GLS	0.00869123	0.01016	0.0103986	0.00869123
32	PGD	0.00866597	0.00636666	0.0103986	0.00866597
33	PRXL2B	0.00815148	0.0114794	0.0155979	0.00815148
34	SLC7A1	0.00799674	0.00609696	0.00693241	0.00799674
35	PSMD6	0.00786178	0.0210577	0.0225303	0.00786178
36	DDOST	0.00784856	0.0142007	0.0225303	0.00784856
37	PRKAR1A	0.00727258	0.00865384	0.0138648	0.00727258
38	TTR	0.00571623	0.0116205	0.0138648	0.00571623
39	LAP3	0.00511933	0.00602996	0.0103986	0.00511933
40	TOLLIP	0.00394524	0.00637049	0.0103986	0.00394524
41	MAPKAPK3	0.00381433	0.00875352	0.0103986	0.00381433
42	CRYL1	0.00371377	0.00676066	0.0121317	0.00371377
43	RAD23B	0.00370609	0.0112754	0.0155979	0.00370609
44	PKHD1L1	0.003279	0.00705675	0.0103986	0.003279
45	PHB	0.00266781	0.00643799	0.0103986	0.00266781
46	PRPSAP2	0.00189481	0.00118853	0.0034662	0.00189481
47	CD59	0.00185948	0.00109162	0.0034662	0.00185948
48	SELP	0.00185591	0.00386591	0.00693241	0.00185591
49	AGPAT1	0.00177815	0.00509724	0.00866551	0.00177815
50	PPP6C	0.00116178	0.00279864	0.0034662	0.00116178
51	CDK5RAP3	0.000669887	0.00053724	0.0017331	0.000669887
