# Supplementary material for: Developing the biomarker panels and drugs by proteomic analysis for autoimmune uveitis and posterior scleritis
Source: iScience. 2024 Nov 14;27(12):111389. doi: 10.1016/j.isci.2024.111389 (PMC11647158; doi:10.1016/j.isci.2024.111389)
Supplement: Table S6. Clinical information of the discovery cohort, related to Figure 5A [file mmc6.xlsx]

## Sheet: Validation cohort
Table S6. Clinical information of the discovery cohort. Related to Figure 5A.
Validation cohort
Variables	HC (N=67)	Diseased groups
		BD (N=65)	SCL (N=65)	VKH (N=65)
Gender-no. (%)
Male	30 (44.8)	45 (69.2)	29 (44.6)	34 (52.3)
Female	37 (55.2)	20 (30.8)	36 (55.4)	31 (47.7)
p-value		0.005*	0.985	0.387
Age-year
Mean ± SD.	34.5±8.2	31.7±8.8	40.6±16.5	39.7±12.8
Median (IQR)	33.0(30.0-40.0)	31.0 (27.0-37.0)	42.0 (26.0-55.0)	40.0 (28.0-50.0)
Range	17.0-57.0	16.0-60.0	15.0-69.0	18.0-61.0
p-value		0.066	0.008	0.007
BMI, kg/m2
Mean ± SD.	22.1±1.8	21.6±3.8	23.7±3.5	23.9±3.8
Median (IQR)	22.1 (21.1-23.0)	20.7 (18.6-24.5)	23.8 (20.8-25.6)	23.8 (21.3-26.6)
Range	17.8-26.7	15.6-32.9	17.8-30.7	17.4-33.8
p-value		0.303	0.001*	0.001*
Affected eye-no. (%)
unilateral		12 (18.5)	36 (55.4)	0 (0.0)
bilateral		53 (81.5)	29 (44.6)	65 (100.0)
Smokeing-no. (%)	21 (31.3)	25 (38.5)	18 (27.7)	19 (29.2)
Drinking-no. (%)	15 (22.4)	13 (20.0)	7 (10.8)	16 (24.6)
