# Supplementary material for: Developing the biomarker panels and drugs by proteomic analysis for autoimmune uveitis and posterior scleritis
Source: iScience. 2024 Nov 14;27(12):111389. doi: 10.1016/j.isci.2024.111389 (PMC11647158; doi:10.1016/j.isci.2024.111389)
Supplement: Table S7. Identification of potential drugs for three diseases, related to Figure 7B [file mmc7.xlsx]

## Sheet: BD-CMap
Table S7: Identification of potential drugs for BD.Related to Figure 7B.
pert_iname	moa	ncs
mirin	MRE11A exonuclease inhibitor	-1.7939
idelalisib	PI3K inhibitor	-1.7784
TAS-103	Topoisomerase inhibitor	-1.7651
doxorubicin	Topoisomerase inhibitor	-1.7288
L-690488	Inositol monophosphatase inhibitor	-1.6884
alizapride	Dopamine receptor antagonist	-1.6692
cyclazosin	Adrenergic receptor antagonist	-1.655
tagatose	Phospholipase inhibitor	-1.6507
fenretinide	Apoptosis stimulant|Retinoid receptor agonist	-1.6497
clobetasol	Glucocorticoid receptor agonist	-1.6387
pasireotide	Somatostatin receptor agonist	-1.6334
carvedilol	Adrenergic receptor antagonist	-1.6264
fadrozole	Aromatase inhibitor	-1.6241
BRD-K76674262	Protein synthesis inhibitor	-1.6128
CI-966	GAT inhibitor	-1.6115
pregnenolone	Glutamate receptor modulator	-1.6023
chloroxine	Opioid receptor antagonist	-1.5913
SA-792709	Retinoid receptor agonist	-1.5833
benzbromarone	Chloride channel blocker	-1.5809
GR-235	Estrogen receptor agonist|FXR antagonist|Progesterone receptor agonist	-1.5794
dorzolamide	Carbonic anhydrase inhibitor	-1.5785
levomequitazine	Histamine receptor antagonist	-1.5756
JNJ-10191584	Histamine receptor antagonist	-1.5716
griseofulvin	Tubulin inhibitor	-1.5687
mitoxantrone	Topoisomerase inhibitor	-1.5626
WYE-354	MTOR inhibitor	-1.5602
piribedil	Dopamine receptor agonist	-1.5572
AT-13387	HSP inhibitor	-1.5505
BRD-K14965640	Cyclooxygenase inhibitor	-1.5469
SB-683698	Integrin inhibitor	-1.5468
VE-822	ATR kinase inhibitor	-1.5445
TG-100115	PI3K inhibitor	-1.5386
importazole	Importin inhibitor	-1.5353
niclosamide	DNA inhibitor|STAT inhibitor	-1.5316
methotrexate	Dihydrofolate reductase inhibitor	-1.5258
lofexidine	Adrenergic receptor agonist	-1.5245
INCA-6	Calcineurin inhibitor	-1.5244
voriconazole	Cytochrome P450 inhibitor	-1.5234
carmustine	DNA alkylating agent|DNA inhibitor	-1.5234
MGCD-265	VEGFR inhibitor	-1.523
labetalol	Adrenergic receptor antagonist	-1.5194
paclitaxel	Tubulin inhibitor	-1.5186
PSB-1115	Adenosine receptor antagonist	-1.5184
PD-160170	Neuropeptide receptor antagonist	-1.5151
methylnorlichexanthone	Aurora kinase inhibitor|PIM inhibitor|VEGFR inhibitor	-1.5091
AMG-232	MDM inhibitor	-1.509
adarotene	Retinoid receptor agonist	-1.5079
diflunisal	Prostanoid receptor antagonist	-1.5002
ivachtin	Caspase inhibitor	-1.4997
pimozide	Dopamine receptor antagonist	-1.4944
thiotepa	Cytochrome P450 inhibitor	-1.4936
PPT	Estrogen receptor agonist	-1.4883
UNC-0321	Histone lysine methyltransferase inhibitor	-1.4879
aminoglutethimide	Glucocorticoid receptor antagonist	-1.4869
icariin	Phosphodiesterase inhibitor	-1.4822
milnacipran	Serotonin receptor antagonist	-1.4818
halcinonide	Glucocorticoid receptor agonist	-1.4811
procainamide	Sodium channel inhibitor	-1.4806
SNS-314	Aurora kinase inhibitor	-1.4796
cytosporone-b	NUR77 receptor agonist	-1.4773
evodiamine	ATPase inhibitor|TRPV agonist	-1.477
rescinnamine	ACE inhibitor	-1.4768
tenidap	Cyclooxygenase inhibitor	-1.4758
anpirtoline	Serotonin receptor agonist	-1.4758
AZD-3514	Drugs Acting on Androgen Receptor	-1.4746
pifithrin-alpha	p53 inhibitor	-1.4743
ciprofibrate	PPAR receptor agonist	-1.4733
BRD-K47869605	Tubulin inhibitor	-1.4733
CDC	Lipoxygenase inhibitor	-1.4728
bopindolol	Adrenergic receptor antagonist	-1.4674
AGI-5198	Isocitrate dehydrogenase inhibitor	-1.4671
CPI-1189	TNF inhibitor	-1.4665
masitinib	KIT inhibitor|PDGFR inhibitor|Src inhibitor	-1.4656
cilostazol	Phosphodiesterase inhibitor	-1.4643
telmisartan	Angiotensin receptor antagonist	-1.464
SCH-28080	ATPase inhibitor	-1.4637
citalopram	Serotonin receptor antagonist	-1.4635
brinzolamide	Carbonic anhydrase inhibitor	-1.4633
omeprazole	Proton pump inhibitor	-1.4625
buflomedil	Adrenergic receptor antagonist|Calcium channel blocker	-1.4624
piperidolate	Acetylcholine receptor antagonist	-1.4616
arglabin	Farnesyltransferase inhibitor	-1.4615
tivantinib	Tyrosine kinase inhibitor	-1.4614
bezafibrate	PPAR receptor agonist	-1.4609
LY-320135	Cannabinoid receptor antagonist	-1.4608
AGI-6780	Isocitrate dehydrogenase inhibitor	-1.4579
rimcazole	Sigma receptor antagonist	-1.4574
matrine	Opioid receptor agonist	-1.4565
ritodrine	Adrenergic receptor agonist	-1.4526
ABT-724	Dopamine receptor agonist	-1.4523
sodium-butyrate	HDAC inhibitor	-1.4515
levonorgestrel	Estrogen receptor agonist|Glucocorticoid receptor antagonist|Progesterone receptor agonist|Progesterone receptor antagonist	-1.4507
BRD-K33583600	Guanylate cyclase activator	-1.4499
withaferin-a	IKK inhibitor	-1.4497
BRD-K72783841	EGFR inhibitor	-1.4491
BRD-K45330754	Estrogen receptor agonist	-1.4482
potassium-canrenoate	Mineralocorticoid receptor antagonist	-1.4433
GSK-0660	PPAR receptor antagonist	-1.4414
BRD-K28120222	NFKB inhibitor	-1.438
colchicine	Tubulin inhibitor	-1.4373
adatanserin	Serotonin receptor agonist|Serotonin receptor antagonist	-1.4318
ibrutinib	BTK inhibitor	-1.431
CG-930	JNK inhibitor	-1.4305
kynurenic-acid	Glutamate receptor antagonist	-1.4301
luzindole	Melatonin receptor antagonist	-1.4299
mepyramine	Histamine receptor antagonist	-1.4294
ramatroban	Prostanoid receptor antagonist	-1.4276
dazoxiben	Thromboxane synthase inhibitor	-1.4269
ZM-39923	JAK inhibitor	-1.4232
T-0070907	PPAR receptor antagonist	-1.4231
resveratrol	Cytochrome P450 inhibitor|SIRT activator	-1.4227
oxcarbazepine	Sodium channel inhibitor	-1.4211
ryanodine	Calcium channel blocker	-1.4199
AST-1306	EGFR inhibitor	-1.4196
STA-5326	Interleukin inhibitor	-1.419
ditolylguanidine	Sigma receptor agonist	-1.419
alisertib	Aurora kinase inhibitor	-1.417
everolimus	MTOR inhibitor	-1.4151
MK-8245	Stearoyl-CoA desaturase inhibitor	-1.4144
paracetamol	Cyclooxygenase inhibitor	-1.4141
tapentadol	Opioid receptor agonist	-1.4129
pirenzepine	Acetylcholine receptor antagonist	-1.4126
AZD-1480	JAK inhibitor	-1.4125
taselisib	PI3K inhibitor	-1.4123
bucladesine	Adenosine receptor agonist|CAMP stimulant	-1.4122
amsacrine	Topoisomerase inhibitor	-1.4109
castanospermine	Glucosidase inhibitor	-1.4105
SB-221284	Serotonin receptor antagonist	-1.4102
ketorolac	Cyclooxygenase inhibitor	-1.4099
ZD-2079	Adrenergic receptor agonist	-1.4096
etomidate	Membrane integrity inhibitor|Membrane permeability inhibitor|GABA receptor modulator	-1.4096
picrotoxin	GABA receptor antagonist	-1.4091
zosuquidar	P-glycoprotein inhibitor	-1.4083
miltefosine	Membrane integrity inhibitor	-1.4081
BRD-K22848513	Nuclear factor erythroid derived, like (NRF2) activator|Apoptosis stimulant|BCL inhibitor|Glutathione Reductase (NADPH) Activators|Heme Oxygenase Activators|IKK-1 (IKK-alpha) Inhibitors|NFKB inhibitor|Nitric oxide production inhibitor|PPAR receptor agonist|Reducing agent	-1.4069
chaetocin	Histone lysine methyltransferase inhibitor	-1.4055
xaliproden	Serotonin receptor agonist	-1.4054
UNC-669	L3MBTL antagonist	-1.4046
SKF-81297	Dopamine receptor agonist	-1.4044
staurosporine	PKC inhibitor	-1.4036
hyperforin	Cyclooxygenase inhibitor|Dopamine uptake inhibitor|Interleukin inhibitor|Lipoxygenase inhibitor|Serotonin reuptake inhibitor	-1.4032
MST-312	Telomerase inhibitor	-1.4031
melperone	Dopamine receptor antagonist|Serotonin receptor antagonist	-1.4021
lorazepam	Benzodiazepine receptor agonist	-1.4012
CL-218872	GABA receptor agonist	-1.4002
mofezolac	Cyclooxygenase inhibitor	-1.3994
SR-57227A	Serotonin receptor agonist	-1.3989
ITE	Aryl hydrocarbon receptor agonist	-1.3989
palovarotene	Retinoid receptor agonist	-1.3989
PCI-34051	HDAC inhibitor	-1.3975
alectinib	ALK inhibitor	-1.3971
quinidine	Sodium channel inhibitor	-1.3955
SB-225002	CC chemokine receptor antagonist	-1.3949
mepazine	Mucus protecting agent	-1.3944
tranylcypromine	Monoamine oxidase inhibitor	-1.3941
timofibrate	Cholesterol inhibitor|Lipase clearing factor inhibitor	-1.394
celecoxib	Cyclooxygenase inhibitor	-1.394
linsitinib	IGF-1 inhibitor	-1.3938
BE-2254	Adrenergic receptor antagonist	-1.3936
SB-205384	GABA receptor antagonist	-1.393
S-18986	Glutamate receptor antagonist	-1.3927
GSK-1904529A	IGF-1 inhibitor	-1.3924
indoramin	Adrenergic receptor antagonist	-1.3913
pargyline	Monoamine oxidase inhibitor	-1.3907
istaroxime	ATPase inhibitor	-1.3895
BRD-K67174965	Mucolytic	-1.3891
amthamine	Histamine receptor agonist	-1.3883
SB-206553	Serotonin receptor antagonist	-1.3878
calcifediol	Vitamin D receptor agonist	-1.3874
otamixaban	Coagulation factor inhibitor	-1.3866
TC-H-106	HDAC inhibitor	-1.3863
PHA-793887	CDK inhibitor	-1.3854
tiapride	Dopamine receptor antagonist	-1.3852
BRD-K26011976	Topoisomerase inhibitor	-1.3852
danazol	Estrogen receptor antagonist|Progesterone receptor agonist	-1.3845
enoxacin	Bacterial DNA Gyrase inhibitor	-1.3837
amisulpride	Dopamine receptor antagonist	-1.3836
cetraxate	Mucus protecting agent	-1.3817
QL-XII-47	BTK inhibitor|Cytoplasmic tyrosine protein kinase BMX inhibitor	-1.3813
loratadine	Histamine receptor antagonist	-1.3805
QS-11	ARFGAP inhibitor	-1.3802
DMH1	ALK inhibitor	-1.3791
amlexanox	Histamine receptor antagonist	-1.3789
medrysone	Glucocorticoid receptor agonist	-1.3784
NSC-3852	HDAC inhibitor	-1.3775
tadalafil	Phosphodiesterase inhibitor	-1.3775
firategrast	Integrin inhibitor	-1.3774
carprofen	Cyclooxygenase inhibitor	-1.3773
salvinorin-a	Opioid receptor agonist	-1.3761
FK-866	Niacinamide phosphoribosyltransferase inhibitor	-1.3761
sulforaphane	Carcinogen|Aryl hydrocarbon receptor antagonist	-1.3758
ICI-162846	Histamine receptor antagonist	-1.3748
BIBU-1361	EGFR inhibitor	-1.374
Ro-15-4513	GABA receptor agonist	-1.3733
carmofur	Thymidylate synthase inhibitor	-1.3731
vernakalant	Potassium channel antagonist	-1.3726
ciglitazone	PPAR receptor agonist	-1.3724
genz-644282	Topoisomerase inhibitor	-1.3724
guanfacine	Adrenergic receptor agonist	-1.372
isocarboxazid	Monoamine oxidase inhibitor	-1.3719
pirinixic-acid	PPAR receptor agonist	-1.3719
alitretinoin	Retinoid receptor agonist	-1.3714
itopride	Dopamine receptor antagonist	-1.3711
travoprost	Prostanoid receptor agonist	-1.3708
afatinib	EGFR inhibitor	-1.3706
probucol	Atherogenesis inhibitor	-1.3693
DY-131	Estrogen receptor agonist	-1.3688
piceid	Glucosidase inhibitor	-1.3687
CI-976	ACAT inhibitor	-1.3678
delivert	Angiotensin receptor agonist	-1.3676
AZD-8055	MTOR inhibitor	-1.3675
pioglitazone	PPAR receptor agonist|Insulin sensitizer	-1.3659
acebutolol	Adrenergic receptor antagonist	-1.3658
tramiprosate	Beta amyloid inhibitor	-1.3647
NVP-DPP728	Dipeptidyl peptidase inhibitor	-1.3644
tetrabenazine	Vesicular monoamine transporter inhibitor	-1.364
MT-21	Caspase activator	-1.3639
clocortolone-pivalate	Steroid	-1.3635
fentiazac	Cyclooxygenase inhibitor	-1.3633
GDC-0068	AKT inhibitor	-1.3629
isotretinoin	Retinoid receptor agonist	-1.3629
bexarotene	Retinoid receptor agonist	-1.3624
cyclizine	Histamine receptor antagonist	-1.3619
granisetron	Serotonin receptor antagonist	-1.3618
GSK-1070916	Aurora kinase inhibitor	-1.3611
SB-203580	P38 MAPK inhibitor	-1.3611
altanserin	Serotonin receptor antagonist	-1.361
JNJ-38877605	MET inhibitor	-1.3609
BRD-K88969189	Estrogen receptor agonist	-1.3601
MG-132	Proteasome inhibitor	-1.3594
diclofenamide	Carbonic anhydrase inhibitor	-1.3581
DH-97	Melatonin receptor antagonist	-1.358
icilin	TRPV agonist	-1.358
trimipramine	Norepinephrine inhibitor|Tricyclic antidepressant	-1.3579
mCPP	Serotonin receptor agonist	-1.3579
canertinib	EGFR inhibitor	-1.3578
cutamesine	Sigma receptor agonist	-1.3573
milacemide	Monoamine oxidase inhibitor	-1.3564
tetrindole	Monoamine oxidase inhibitor	-1.3556
estrone	Estrogen receptor agonist|Estrogenic hormone	-1.3554
diphenidol	Acetylcholine receptor agonist	-1.3548
ethotoin	Hydantoin antiepileptic	-1.3547
vicriviroc	CC chemokine receptor antagonist	-1.3538
BRD-K72166146	Serotonin receptor agonist	-1.3532
BRD-K88741031	Tyrosine kinase inhibitor|EGFR inhibitor	-1.3531
amuvatinib	FLT3 inhibitor|KIT inhibitor|PDGFR inhibitor|RAD51 inhibitor|RET tyrosine kinase inhibitor	-1.3527
aripiprazole	Serotonin receptor agonist|Serotonin receptor antagonist	-1.352
CGK-733	ATM kinase inhibitor|ATR kinase inhibitor	-1.3518
aminocaproic-acid	Plasminogen activator inhibitor	-1.3514
KIN001-242	Protein kinase inhibitor	-1.3501
daminozide	KDM2A inhibitor	-1.3493
benfluorex	Gluconeogenesis inhibitor	-1.3493
apafant	Platelet activating factor receptor antagonist	-1.349
pyrazinamide	Fatty acid synthase inhibitor	-1.3488
ziprasidone	Dopamine receptor antagonist|Serotonin receptor antagonist	-1.3488
AR-A014418	GSK inhibitor	-1.348
BRD-K92073408	Progestogen hormone|Progesterone receptor agonist	-1.3474
ecopipam	Dopamine receptor antagonist	-1.3473
BIIB-021	HSP inhibitor	-1.3472
cyproheptadine	Histamine receptor antagonist	-1.3469
dpn	Estrogen receptor agonist	-1.3467
nefazodone	Serotonin receptor antagonist|Adrenergic receptor antagonist|Norepinephrine reuptake inhibitor|Serotonin reuptake inhibitor	-1.3461
umeclidinium	Acetylcholine receptor antagonist	-1.346
floxuridine	DNA synthesis inhibitor	-1.346
rolipram	Phosphodiesterase inhibitor	-1.3459
alrestatin	Aldose reductase inhibitor	-1.3451
varespladib	Secretory phospholipase inhibitor	-1.3447
HMN-214	PLK inhibitor	-1.3446
PF-573228	Focal adhesion kinase inhibitor	-1.3441
Y-26763	Potassium channel activator	-1.3435
gliclazide	ATP channel blocker|Insulin secretagogue	-1.3432
CL-82198	Metalloproteinase inhibitor	-1.3432
milrinone	Phosphodiesterase inhibitor	-1.3431
axitinib	VEGFR inhibitor|PDGFR inhibitor	-1.3429
exemestane	Aromatase inhibitor	-1.3421
physostigmine	Cholinesterase inhibitor|Acetylcholinesterase inhibitor	-1.3418
JZL-184	Monoacylglycerol lipase inhibitor	-1.3414
merbarone	Topoisomerase inhibitor	-1.3414
nomegestrol-acetate	Progesterone receptor agonist	-1.3413
BIX-01294	DNA inhibitor|Histone lysine methyltransferase inhibitor	-1.341
etofylline-clofibrate	Platelet aggregation inhibitor|Lipase clearing factor inhibitor	-1.3403
emetine	Protein synthesis inhibitor	-1.3403
myricetin	Androgen receptor agonist|Cytochrome P450 inhibitor	-1.34
CO-102862	Sodium channel inhibitor	-1.3397
JLK-6	Gamma secretase inhibitor|Beta amyloid inhibitor	-1.3391
triamterene	Sodium channel inhibitor	-1.3391
belinostat	HDAC inhibitor	-1.3382
SC-68376	P38 MAPK inhibitor	-1.338
lonidamine	Glucokinase inhibitor	-1.3379
MLN-8054	Aurora kinase inhibitor|Protein kinase inhibitor|Tubulin inhibitor	-1.3379
ML-141	CDC inhibitor	-1.3377
dacomitinib	EGFR inhibitor	-1.3372
MD-920	NFKB inhibitor	-1.337
etodolac	Cyclooxygenase inhibitor	-1.3362
mercaptopurine	Immunosuppressant|Protein synthesis inhibitor|Purine antagonist	-1.3361
MBX-2982	Glucose dependent insulinotropic receptor agonist	-1.3352
dolasetron	Serotonin receptor antagonist	-1.335
PD-166793	Metalloproteinase inhibitor|Collagenase inhibitor	-1.3349
oxybenzone	Lipase inhibitor	-1.3347
AZD-7762	CHK inhibitor	-1.3339
indirubin	CDK inhibitor|GSK inhibitor	-1.3336
KIN001-055	EGFR inhibitor|JAK inhibitor|Leukotriene inhibitor|Mediator release inhibitor	-1.3331
MLN-4924	Nedd activating enzyme inhibitor	-1.3329
exherin	Cadherin antagonist	-1.3328
metenkephalin	Immunostimulant	-1.3325
trametinib	MEK inhibitor	-1.332
nicotinamide	Protein synthesis stimulant	-1.3318
LFM-A13	BTK inhibitor	-1.3314
SU-6656	Src inhibitor	-1.3314
zardaverine	Phosphodiesterase inhibitor	-1.3313
neratinib	EGFR inhibitor	-1.331
nicergoline	Adrenergic receptor antagonist	-1.331
iniparib	PARP inhibitor	-1.3305
candesartan	Angiotensin receptor antagonist	-1.33
LY-2603618	CHK inhibitor	-1.3293
ICI-89406	Adrenergic receptor antagonist	-1.3288
JNJ-17203212	TRPV antagonist	-1.3283
eplerenone	Cytochrome P450 inhibitor	-1.3282
ticlopidine	Purinergic receptor antagonist	-1.3282
lerisetron	Serotonin receptor antagonist	-1.3275
ondansetron	Serotonin receptor antagonist	-1.3271
XAV-939	Tankyrase inhibitor	-1.327
amifostine	Reducing agent	-1.3268
meclofenamic-acid	Cyclooxygenase inhibitor|Prostanoid receptor antagonist	-1.3265
trimetazidine	3-ketoacyl CoA thiolase inhibitor	-1.3262
eliprodil	Glutamate receptor antagonist	-1.3254
HC-030031	TRPA1 channel blocker	-1.3253
dolastatin-10	Tubulin inhibitor|Immunostimulant	-1.3253
ranitidine	Histamine receptor antagonist	-1.3251
goserelin-acetate	Gonadotropin receptor agonist	-1.3249
tasquinimod	Angiogenesis inhibitor|S100A9 inhibitor	-1.3248
piperine	Monoamine oxidase inhibitor	-1.3247
methiopril	ACE inhibitor	-1.3242
GSK-J4	Histone lysine demethylase inhibitor	-1.3238
BRD-K20986251	FXR antagonist|Vitamin D receptor agonist	-1.3238
SB-415286	GSK inhibitor	-1.3234
BAY-11-7082	NFKB inhibitor	-1.3233
hydrocortisone-acetate	Corticosteroid agonist|Glucocorticoid receptor agonist	-1.3233
quercetin	Polar auxin transport inhibitor	-1.3231
exifone	Nootropic agent	-1.323
ZK-93426	Benzodiazepine receptor antagonist	-1.323
ambrisentan	Endothelin receptor antagonist	-1.3229
famotidine	Histamine receptor antagonist	-1.3227
resminostat	HDAC inhibitor	-1.3225
NSC-4644	ACAT inhibitor|Sterol regulatory element binding protein (SREBP) inhibitor	-1.3223
BRD-K57926513	PDGFR inhibitor	-1.3223
MPEP	Glutamate receptor antagonist	-1.322
PD-0325901	MEK inhibitor|MAP kinase inhibitor|Protein kinase inhibitor	-1.3214
taladegib	Smoothened receptor antagonist	-1.3204
orlistat	Lipase inhibitor	-1.3204
apremilast	Phosphodiesterase inhibitor	-1.32
quinapril	ACE inhibitor	-1.3199
flecainide	Sodium channel inhibitor	-1.3194
BTS-54505	Dopamine receptor antagonist|Adrenergic receptor antagonist|Norepinephrine reuptake inhibitor|Serotonin reuptake inhibitor	-1.3194
cimetidine	Histamine receptor antagonist	-1.3189
cefadroxil	Bacterial cell wall synthesis inhibitor	-1.3187
gossypol	BCL inhibitor|MCL1 inhibitor	-1.3177
PF-03758309	P21 activated kinase inhibitor	-1.3176
penfluridol	Calcium channel blocker	-1.3175
memantine	Glutamate receptor antagonist	-1.3172
GW-1929	PPAR receptor agonist|Insulin sensitizer	-1.3171
trihexyphenidyl	Acetylcholine receptor antagonist	-1.3171
GW-583340	Receptor tyrosine protein kinase inhibitor|EGFR inhibitor|ERBB2 inhibitor	-1.3166
saracatinib	Src inhibitor	-1.3164
eptifibatide	Platelet aggregation inhibitor	-1.3164
carbamazepine	Carboxamide antiepileptic	-1.3163
telcagepant	Calcitonin antagonist	-1.3161
nilotinib	Bcr-Abl inhibitor|Abl inhibitor	-1.3159
apocynin	NADPH inhibitor	-1.3157
mephenytoin	Hydantoin antiepileptic	-1.3155
azathioprine	Dehydrogenase inhibitor	-1.3153
felbamate	Glutamate receptor antagonist	-1.3149
reboxetine	Adrenergic receptor antagonist	-1.3146
BRD-K82225283	Nitric oxide stimulant|Guanylate cyclase stimulant	-1.3146
thenoyltrifluoroacetone	Chelating agent	-1.3143
clonidine	Adrenergic receptor agonist	-1.3142
gallopamil	Calcium channel blocker	-1.3134
ALW-II-49-7	Ephrin inhibitor	-1.3132
darunavir	HIV inhibitor	-1.3131
masoprocol	Lipoxygenase inhibitor	-1.3125
EO-1428	P38 MAPK inhibitor	-1.3123
ursodiol	Nuclear factor erythroid derived, like (NRF2) activator	-1.3121
nitrendipine	Calcium channel blocker	-1.3119
trovafloxacin	Bacterial DNA inhibitor	-1.3118
nicardipine	Calcium channel blocker	-1.3118
scopolamine	Acetylcholine receptor antagonist	-1.3118
BI-78D3	JNK inhibitor	-1.3117
epinastine	Histamine receptor antagonist	-1.3111
cyclophosphamide	DNA alkylating agent	-1.3108
glipizide	Sulfonylurea	-1.3103
levomepromazine	Dopamine receptor antagonist	-1.3102
talmapimod	P38 MAPK inhibitor	-1.31
SB-743921	Kinesin inhibitor	-1.3099
haloperidol	Dopamine receptor antagonist	-1.3097
brivanib	FGFR inhibitor|VEGFR inhibitor	-1.3095
CGS-20625	Benzodiazepine receptor agonist	-1.3091
carbimazole	Antithyroid agent	-1.309
LY-456236	Glutamate receptor antagonist	-1.3089
letrozole	Aromatase inhibitor	-1.3089
AC-55649	Retinoid receptor agonist	-1.3087
troglitazone	PPAR receptor agonist|Insulin sensitizer	-1.3084
PD-168077	Dopamine receptor agonist	-1.308
promethazine	Histamine receptor antagonist	-1.308
talazoparib	PARP inhibitor	-1.3073
terfenadine	Histamine receptor antagonist	-1.307
DMP-777	Elastase inhibitor	-1.3069
motesanib	KIT inhibitor|PDGFR inhibitor|VEGFR inhibitor	-1.3066
ergocornine	Dopamine receptor agonist	-1.3066
sirolimus	MTOR inhibitor	-1.3065
dopamine	Dopamine receptor agonist	-1.3064
KN-93	Calcium channel blocker	-1.3064
IOX2	HIF Inhibitor	-1.3062
NVP-BHG712	Ephrin inhibitor	-1.3061
naftifine	Fungal squalene epoxidase inhibitor	-1.306
brequinar	Dihydroorotate dehydrogenase inhibitor	-1.3053
XE-991	Potassium channel antagonist	-1.305
rifapentine	Bacterial RNA polymerase inhibitor	-1.305
JNJ-26481585	HDAC inhibitor	-1.3048
rifabutin	Bacterial protein synthesis inhibitor	-1.3045
lesinurad	Uric acid diuretic	-1.3038
BVT-948	Tyrosine phosphatase inhibitor	-1.3036
cediranib	VEGFR inhibitor|KIT inhibitor	-1.3022
gelsemine	Acetylcholine receptor antagonist|Glycine receptor antagonist	-1.3019
merimepodib	Inosine monophosphate dehydrogenase inhibitor	-1.3018
EHNA	Adenosine deaminase inhibitor	-1.3018
SGX-523	HGF receptor inhibitor	-1.3015
amodiaquine	Histamine receptor agonist	-1.3015
ginkgolide-b	Platelet activating factor receptor antagonist|GABA receptor antagonist|Glycine receptor antagonist|Immunosuppressant|Peptidase inhibitor|Protease inhibitor|Reducing agent	-1.3014
nilutamide	Androgen receptor antagonist	-1.3012
niguldipine	Adrenergic receptor antagonist|Calcium channel blocker	-1.3007
ZD-7155	Angiotensin receptor antagonist	-1.2995
Ro-4987655	MEK inhibitor	-1.2989
tyrphostin	EGFR inhibitor	-1.2983
lidoflazine	Calcium channel blocker	-1.2974
mestranol	Estrogen receptor agonist	-1.2972
cinacalcet	Calcium channel activator	-1.2972
orantinib	PDGFR inhibitor|FGFR inhibitor|VEGFR inhibitor	-1.2971
NCS-382	GABA receptor antagonist	-1.2968
mesoridazine	Dopamine receptor antagonist	-1.2961
VGX-1027	TNF inhibitor	-1.2958
allopurinol	Xanthine oxidase inhibitor	-1.2955
drospirenone	Mineralocorticoid receptor antagonist	-1.2953
TAS-301	Calcium channel blocker	-1.2946
cytarabine	Ribonucleoside reductase inhibitor	-1.2939
GDC-0834	BTK inhibitor	-1.2936
diethylcarbamazine	Lipoxygenase inhibitor	-1.2934
TAK-715	P38 MAPK inhibitor	-1.2928
decitabine	DNA inhibitor	-1.2924
GSK-J1	Histone demethylase inhibitor	-1.292
pranlukast	Leukotriene receptor antagonist	-1.2912
ebelactone-b	Lipase inhibitor	-1.2908
doxepin	Histamine receptor antagonist	-1.2905
JTE-013	Lysophospholipid receptor antagonist	-1.2904
resiquimod	TLR agonist	-1.2903
luteolin	Glucosidase inhibitor	-1.29
escitalopram	Selective serotonin reuptake inhibitor (SSRI)	-1.2897
HU-211	Glutamate receptor antagonist	-1.289
coumarin	Vitamin K antagonist	-1.2889
gestrinone	Progesterone receptor antagonist	-1.2887
TAK-875	Insulin secretagogue	-1.2885
MRS-1220	Adenosine receptor antagonist	-1.2881
triclabendazole	Tubulin inhibitor	-1.288
selegiline	Monoamine oxidase inhibitor	-1.2873
chlorpropamide	ATP channel blocker	-1.2872
isoniazid	Bacterial cell wall synthesis inhibitor|Cyclooxygenase inhibitor	-1.2865
mazindol	Dopamine receptor antagonist|Serotonin reuptake inhibitor	-1.286
D-64131	Tubulin inhibitor	-1.2857
lorcaserin	Serotonin receptor agonist	-1.2854
bromperidol	Dopamine receptor antagonist	-1.2851
ketotifen	Histamine receptor agonist|Leukotriene receptor antagonist|Phosphodiesterase inhibitor	-1.285
metergoline	Dopamine receptor agonist|Serotonin receptor antagonist	-1.2846
moxonidine	Imidazoline receptor agonist	-1.2844
VU-0400195-3	Glutamate receptor antagonist	-1.284
ketoconazole	Sterol demethylase inhibitor	-1.2838
dehydroepiandrosterone	Protein synthesis stimulant	-1.2837
simvastatin	HMGCR inhibitor	-1.2835
saxagliptin	Dipeptidyl peptidase inhibitor	-1.2834
fidarestat	Aldose reductase inhibitor	-1.2828
donepezil	Acetylcholinesterase inhibitor	-1.2828
lenalidomide	Carcinogen	-1.2828
SB-705498	TRPV antagonist	-1.2822
RS-56812	Serotonin receptor agonist	-1.2822
inosine	Neurotrophic agent	-1.2822
BIX-02188	MEK inhibitor	-1.2821
D-serine	Glutamate receptor agonist	-1.2818
BMS-345541	IKK inhibitor	-1.2818
BRD-A63236097	Tumor necrosis factor production inhibitor	-1.2813
fluconazole	Sterol demethylase inhibitor	-1.2811
proscillaridin	Na/K-ATPase inhibitor	-1.281
levodopa	Dopamine receptor agonist	-1.2805
mebendazole	Tubulin inhibitor	-1.28
cholic-acid	Bile acid	-1.2799
tamoxifen	Estrogen receptor antagonist|Selective estrogen receptor modulator (SERM)	-1.2795
tolvaptan	Vasopressin receptor antagonist	-1.2793
siramesine	Sigma receptor antagonist	-1.2792
topiroxostat	Xanthine oxidase inhibitor	-1.2786
aliskiren	Antihypertensive|Peptidase inhibitor|Protease inhibitor|Renin inhibitor	-1.2783
T-5224	AP inhibitor	-1.2782
CV-1808	Adenosine receptor agonist	-1.2782
histamine	Histamine receptor agonist	-1.2778
desoxypeganine	Acetylcholinesterase inhibitor|Monoamine oxidase inhibitor	-1.2776
arctigenin	MEK inhibitor	-1.2775
metolazone	Carbonic anhydrase inhibitor	-1.2771
MK-1775	WEE1 kinase inhibitor	-1.2759
picotamide	Thromboxane receptor antagonist|Thromboxane synthase inhibitor	-1.2757
L-692585	Growth hormone releasing peptide ligand agonist	-1.2752
pyrrolidine-dithiocarbamate	NFKB inhibitor	-1.2749
spiperone	Dopamine receptor antagonist	-1.2748
ercalcitriol	Vitamin D receptor agonist	-1.2742
tenovins	SIRT inhibitor|p53 activator	-1.274
fasudil	Rho associated kinase inhibitor	-1.2737
tacalcitol	Vitamin D receptor agonist	-1.2736
E-2012	Gamma secretase inhibitor	-1.2733
benzamil	Sodium channel inhibitor	-1.2732
JTE-907	Cannabinoid receptor antagonist	-1.2731
pentoxifylline	Phosphodiesterase inhibitor	-1.273
acexamic-acid	Gastrin inhibitor|5-alpha reductase inhibitor|Reducing agent	-1.2729
fenoldopam	Dopamine receptor agonist	-1.2728
RITA	MDM inhibitor	-1.2727
copanlisib	PI3K inhibitor	-1.2726
BRD-A49680073	JAK inhibitor|Lipocortin synthesis stimulant|STAT inhibitor	-1.2726
A-66	PI3K inhibitor	-1.2725
safinamide	Dopamine receptor antagonist|Glutamate inhibitor|Monoamine oxidase inhibitor	-1.2724
almorexant	Orexin receptor antagonist	-1.2723
propafenone	Antiarrhythmic	-1.2712
rofecoxib	Cyclooxygenase inhibitor	-1.2711
U-54494A	Opioid receptor agonist	-1.271
pramipexole	Dopamine receptor agonist	-1.2705
avanafil	Phosphodiesterase inhibitor	-1.2702
proxymetacaine	Sodium channel inhibitor	-1.2701
mefenamic-acid	Cyclooxygenase inhibitor	-1.27
obatoclax	BCL inhibitor	-1.2698
flunarizine	Calcium channel blocker	-1.2691
BRD-K61033289	PPAR receptor agonist	-1.2688
pazopanib	VEGFR inhibitor|KIT inhibitor|PDGFR inhibitor	-1.2687
dexamethasone	Glucocorticoid receptor agonist	-1.2685
ciprofloxacin	Bacterial DNA Gyrase inhibitor	-1.2678
hydroxychloroquine	Antimalarial	-1.2675
carfilzomib	Proteasome inhibitor	-1.2669
YM-90709	IL5 inhibitor	-1.2667
betahistine	Histamine receptor agonist|Histamine receptor antagonist	-1.2665
edrophonium	Acetylcholinesterase inhibitor	-1.2664
alvespimycin	HSP inhibitor	-1.2663
irsogladine	Phosphodiesterase inhibitor	-1.2663
enoximone	Phosphodiesterase inhibitor	-1.266
teneligliptin	Dipeptidyl peptidase inhibitor	-1.2657
trazodone	Adrenergic receptor antagonist|Serotonin receptor antagonist|Serotonin reuptake inhibitor	-1.2654
alverine	Muscle relaxant	-1.2649
blonanserin	Dopamine receptor antagonist|Serotonin receptor antagonist	-1.2648
somatostatin	Somatostatin receptor agonist	-1.2647
PAC-1	Caspase activator	-1.2643
telotristat	Serotonin receptor antagonist|Serotonin release inhibitor	-1.2642
CAY-10585	HIF modulator	-1.2639
BRD-K68202742	HDAC inhibitor|CDK expression enhancer|ID1 expression inhibitor	-1.2633
gliquidone	Sulfonylurea	-1.2633
mestinon	Cholinesterase inhibitor	-1.263
SB-657510	Urotensin receptor antagonist	-1.2629
CYT-997	Tubulin inhibitor	-1.2627
GR-159897	Tachykinin antagonist	-1.2625
GP-1a	Cannabinoid receptor agonist	-1.2624
oligomycin-a	ATP synthase inhibitor|ATPase inhibitor	-1.262
tacrine	Acetylcholinesterase inhibitor	-1.2614
alaproclate	Serotonin receptor antagonist	-1.2608
PCO-400	Potassium channel activator	-1.2605
ruxolitinib	JAK inhibitor	-1.2604
BADGE	PPAR receptor antagonist	-1.2594
chloroquine	Antimalarial	-1.2592
xanthohumol	ATPase inhibitor	-1.2591
phenoxybenzamine	Adrenergic receptor antagonist	-1.2591
lomerizine	Calcium channel blocker	-1.2584
fludarabine-phosphate	DNA inhibitor|DNA repair enzyme inhibitor|Purine antagonist	-1.2583
EI-231	Casein kinase inhibitor	-1.2582
SSR-69071	Leukocyte elastase inhibitor	-1.2582
BRD-K68336408	EGFR inhibitor	-1.258
bosutinib	Src inhibitor|Abl inhibitor|Bcr-Abl inhibitor	-1.2579
enzastaurin	PKC inhibitor	-1.2569
CGS-21680	Adenosine receptor agonist	-1.2566
voglibose	Glucosidase inhibitor	-1.2563
LY-16350	Dopamine receptor agonist	-1.2559
rimexolone	Glucocorticoid receptor agonist	-1.2548
tretinoin	Retinoid receptor agonist|Retinoid receptor ligand	-1.2547
U-0126	MEK inhibitor	-1.2543
eflornithine	Ornithine decarboxylase inhibitor	-1.2541
GW-9508	Fatty acid receptor agonist|Free fatty acid receptor agonist|G protein-coupled receptor agonist	-1.254
gefitinib	EGFR inhibitor	-1.2539
AZ-10417808	Caspase inhibitor	-1.2538
CP-94253	Serotonin receptor agonist	-1.2535
trifluoperazine	Dopamine receptor antagonist	-1.2534
PF-562271	Focal adhesion kinase inhibitor	-1.2532
olaparib	PARP inhibitor	-1.253
cefdinir	Bacterial cell wall synthesis inhibitor	-1.2529
diphenoxylate	Opioid receptor agonist	-1.2529
docetaxel	Tubulin inhibitor	-1.2526
warfarin	Vitamin K antagonist	-1.2523
salidroside	Beta amyloid inhibitor	-1.2521
RAF-265	RAF inhibitor|VEGFR inhibitor	-1.252
AZD-8931	EGFR inhibitor	-1.2517
amonafide	Topoisomerase inhibitor	-1.2517
camptothecin	Topoisomerase inhibitor	-1.2516
IPI-145	PI3K inhibitor	-1.2511
etacrynic-acid	Sodium channel inhibitor	-1.2508
clebopride	Dopamine receptor antagonist	-1.2507
KN-62	Calcium channel blocker|Purinergic receptor antagonist	-1.2507
PD-102807	Acetylcholine receptor antagonist	-1.2506
sorbinil	Aldose reductase inhibitor	-1.2503
BGT-226	PI3K inhibitor	-1.2503
riociguat	Guanylate cyclase activator	-1.2497
amcinonide	Glucocorticoid receptor agonist	-1.2493
DR-2313	PARP inhibitor	-1.2483
bortezomib	NFKB inhibitor|Proteasome inhibitor	-1.248
pifithrin-mu	p53 inhibitor	-1.2479
bongkrek-acid	Mitochondrial inhibitor	-1.2471
carbinoxamine	Histamine receptor antagonist|Calcium channel blocker	-1.2465
midodrine	Adrenergic receptor agonist	-1.2461
progesterone	Progesterone receptor agonist	-1.2458
dephostatin	Tyrosine phosphatase inhibitor	-1.2458
AG-370	PDGFR inhibitor	-1.2457
molsidomine	Guanylyl cyclase activator	-1.2456
MK-0812	CC chemokine receptor antagonist	-1.245
otilonium	Acetylcholine receptor antagonist	-1.2448
buphenine	Adrenergic receptor agonist	-1.2447
androstenol	GABA receptor antagonist	-1.2447
theophylline	Adenosine receptor antagonist	-1.2444
calcitriol	Vitamin D receptor agonist	-1.2443
beclomethasone-dipropionate	Immunosuppressant|Glucocorticoid receptor agonist	-1.244
ME-0328	PARP inhibitor	-1.244
formestane	Aromatase inhibitor	-1.2438
GDC-0941	PI3K inhibitor	-1.2435
NSC-697923	Ubiquitin-conjugating enzyme inhibitor	-1.2434
SB-216763	GSK inhibitor	-1.2433
rabeprazole	Proton pump inhibitor|Gastrin inhibitor	-1.2431
rizatriptan	Serotonin receptor agonist	-1.2427
erythromycin-estolate	Bacterial 50S ribosomal subunit inhibitor	-1.2425
LXR-623	LXR agonist	-1.2424
tacedinaline	HDAC inhibitor	-1.2422
salmeterol	Adrenergic receptor agonist	-1.2421
sufentanil	Opioid receptor modulator	-1.2418
rosmarinic-acid	GABA receptor antagonist	-1.2417
Ro-3306	CDK inhibitor	-1.2416
amitifadine	Serotonin receptor antagonist	-1.2413
BMS-599626	EGFR inhibitor|Receptor tyrosine protein kinase inhibitor	-1.241
dexamethasone-acetate	Glucocorticoid receptor agonist|Corticosteroid agonist|Cytochrome P450 inhibitor	-1.2408
retigabine	Potassium channel activator	-1.2405
BRD-K10016611	Acetylcholinesterase inhibitor	-1.2402
megestrol-acetate	Progesterone receptor agonist|DNA inhibitor|Steroidal progestin	-1.2399
odanacatib	Cathepsin inhibitor	-1.2398
clonazepam	GABA receptor agonist	-1.2398
desvenlafaxine	Serotonin receptor antagonist	-1.2396
phenformin	AMPK activator	-1.2393
maribavir	Protein kinase inhibitor	-1.239
deltaline	Acetylcholine receptor antagonist	-1.2389
TER-14687	Inhibitor of translocation of PKCq in T cells	-1.2388
givinostat	HDAC inhibitor	-1.2384
seocalcitol	Vitamin D receptor agonist	-1.2382
T-98475	Gonadotropin receptor antagonist	-1.2381
saclofen	GABA receptor antagonist	-1.2381
thioperamide	Histamine receptor antagonist	-1.2378
KB-R7943	Sodium channel inhibitor	-1.2378
dihydrexidine	Dopamine receptor agonist	-1.2376
methoxsalen	DNA inhibitor	-1.2373
primaquine	Antimalarial|DNA inhibitor	-1.2372
immepip	Histamine receptor agonist	-1.237
urea	Hydroxy radical formation stimulant	-1.2366
hexylresorcinol	Anesthetic - local	-1.2363
GDC-0152	XIAP inhibitor	-1.2362
VER-155008	HSP inhibitor	-1.2361
tiludronate	Bone resorption inhibitor|Osteoclast inhibitor	-1.236
MRS-1334	Adenosine receptor antagonist	-1.2359
vinburnine	Adrenergic receptor antagonist	-1.2359
brexpiprazole	Dopamine receptor antagonist	-1.2359
SR-27897	CCK receptor antagonist	-1.2358
auraptene	Nitric oxide production inhibitor	-1.2357
rosiglitazone	PPAR receptor agonist|Insulin sensitizer	-1.2356
ribavirin	Antiviral	-1.2355
rimonabant	Cannabinoid receptor antagonist	-1.2352
ambroxol	Sodium channel inhibitor	-1.2351
levetiracetam	Calcium channel blocker	-1.2349
YM-976	Phosphodiesterase inhibitor	-1.2347
pimobendan	Calcium channel blocker|Phosphodiesterase inhibitor	-1.2346
lafutidine	Histamine receptor antagonist	-1.2345
LY-2886721	Beta secretase inhibitor	-1.2343
fingolimod	Immunosuppressant|Sphingosine 1 phosphate receptor agonist	-1.2341
deferasirox	Chelating agent	-1.234
FGIN-1-43	Benzodiazepine receptor agonist	-1.2338
CD-437	Retinoid receptor agonist	-1.2333
ML-3163	P38 MAPK inhibitor	-1.2332
phenprocoumon	Vitamin K antagonist	-1.233
regorafenib	FGFR inhibitor|KIT inhibitor|PDGFR inhibitor|RAF inhibitor|RET inhibitor|VEGFR inhibitor	-1.2329
fluvoxamine	Selective serotonin reuptake inhibitor (SSRI)	-1.2329
LY-2811376	Beta secretase inhibitor	-1.2328
R-59022	Diacylglycerol kinase inhibitor|Protein kinase inhibitor	-1.2328
LY-225910	CCK receptor antagonist	-1.2328
atracurium	Acetylcholine receptor antagonist	-1.2326
tipifarnib-P2	Farnesyltransferase inhibitor	-1.2325
probenecid	Uricosuric	-1.2324
phenylbutazone	Cyclooxygenase inhibitor|Prostanoid receptor antagonist	-1.2324
NU-1025	PARP inhibitor|DNA dependent protein kinase inhibitor	-1.2324
AT-7519	CDK inhibitor|Cell cycle inhibitor	-1.2317
finasteride	5-alpha reductase inhibitor	-1.2316
tubocurarine	Acetylcholine receptor antagonist	-1.2311
AMG-837	Fatty acid receptor agonist	-1.231
PSB-06126	NTPDase inhibitor	-1.2308
imatinib	PDGFR inhibitor|Bcr-Abl inhibitor|KIT inhibitor	-1.2306
cerulenin	Fatty acid synthase inhibitor	-1.2303
ODQ	Guanylyl cyclase inhibitor	-1.2302
perindopril	ACE inhibitor	-1.2301
capecitabine	DNA synthesis inhibitor|Thymidylate synthase inhibitor	-1.2301
KD-025	Rho associated kinase inhibitor	-1.2298
KX-2391	Src inhibitor|Tubulin inhibitor	-1.2298
erythromycin	NFKB inhibitor	-1.2295
estramustine-phosphate	DNA inhibitor|DNA alkylating agent|Estrogen receptor agonist|Tubulin inhibitor	-1.2293
rucaparib	PARP inhibitor	-1.2292
CC-401	JNK inhibitor	-1.229
reversine	Aurora kinase inhibitor	-1.2289
phenethyl-isothiocyanate	Carcinogen	-1.2285
IC-261	Casein kinase inhibitor	-1.2279
SMER-28	Autophagy inducer	-1.2279
teniposide	Topoisomerase inhibitor	-1.2277
AZD-1981	CRTH receptor antagonist	-1.2275
EMF-BCA1-57	Caspase inhibitor	-1.2274
CGP-53353	EGFR inhibitor|PKC inhibitor	-1.2274
dantrolene	Calcium channel blocker	-1.2273
formononetin	Alcohol dehydrogenase inhibitor	-1.227
oxibendazole	Tubulin inhibitor	-1.2267
vesamicol	Acetylcholinesterase inhibitor	-1.2266
diosmin	Aryl hydrocarbon receptor agonist|Capillary stabilizing agent	-1.2261
dydrogesterone	Progesterone receptor agonist	-1.2257
urapidil	Adrenergic receptor antagonist	-1.2254
barasertib-HQPA	Aurora kinase inhibitor	-1.2252
chlortalidone	Carbonic anhydrase inhibitor	-1.2249
TG-100801	Src inhibitor|VEGFR inhibitor	-1.2248
inhibitor-BEC	Arginase inhibitor	-1.2247
tolcapone	Catechol O methyltransferase inhibitor	-1.2246
rilpivirine	Non-nucleoside reverse transcriptase inhibitor	-1.2246
bifemelane	Acetylcholine receptor agonist	-1.2244
TNP-470	Cell cycle inhibitor|Methionine aminopeptidase inhibitor	-1.2244
epothilone-b	Tubulin inhibitor	-1.224
dabigatran-etexilate	Thrombin inhibitor|Serine protease inhibitor	-1.224
IBC-293	Hydroxycarboxylic acid receptor agonist	-1.2239
YM-155	Survivin inhibitor	-1.2239
dapagliflozin	Sodium/glucose cotransporter inhibitor	-1.2236
bretazenil	GABA receptor agonist	-1.2236
lupanine	Sodium channel inhibitor	-1.2234
nimesulide	Cyclooxygenase inhibitor	-1.2233
KU-C103871	GSP agonist	-1.2233
flupirtine	Glutamate receptor antagonist	-1.2231
bupivacaine	Sodium channel inhibitor	-1.2229
VU-0404997-2	Glutamate receptor antagonist	-1.2226
lamotrigine	Serotonin receptor antagonist|Sodium channel inhibitor	-1.2226
KIN001-127	ITK inhibitor	-1.2214
SF-11	Neuropeptide receptor antagonist	-1.2214
mirtazapine	Adrenergic receptor antagonist|Serotonin receptor antagonist	-1.2208
thalidomide	TNF inhibitor	-1.2205
bendroflumethiazide	Sodium channel inhibitor	-1.2205
bemegride	Chemoreceptor agonist	-1.2204
estriol	Estrogen receptor agonist	-1.2204
glycopyrrolate	Acetylcholine receptor antagonist	-1.2204
mexiletine	Sodium channel inhibitor	-1.2203
zolpidem	Benzodiazepine receptor agonist	-1.2199
VU-0400071-3	Glutamate receptor antagonist	-1.2194
ipsapirone	Serotonin receptor agonist	-1.2191
paricalcitol	Vitamin D receptor agonist	-1.219
FK-888	Tachykinin antagonist	-1.2185
cisapride	Serotonin receptor agonist	-1.2184
BRD-K79437791	Inhibitor of methylation of endogenous isoprenylated proteins	-1.2183
BRD-K22969690	Bacterial 50S ribosomal subunit inhibitor	-1.2181
amoxapine	Norepinephrine inhibitor	-1.2181
trap-101	Opioid receptor antagonist|Nociceptin/orphanin FQ (NOP) receptor antagonist	-1.218
isoxicam	Cyclooxygenase inhibitor	-1.218
API-001	Sigma receptor antagonist	-1.2179
methantheline	Acetylcholine receptor antagonist	-1.2177
ramipril	ACE inhibitor	-1.2175
thioguanine	Purine antagonist	-1.2174
AT-9283	Aurora kinase inhibitor|Abl inhibitor|Bcr-Abl inhibitor|FLT3 inhibitor|JAK inhibitor|Protein kinase inhibitor|Tubulin inhibitor	-1.2172
auranofin	NFKB inhibitor	-1.2172
apixaban	Coagulation factor inhibitor	-1.2172
esmolol	Adrenergic receptor antagonist	-1.217
PCI-29732	BTK inhibitor	-1.2169
AM-630	Cannabinoid receptor antagonist	-1.2169
DU-728	Structural glycoprotein antagonist	-1.2165
JWE-035	Aurora kinase inhibitor	-1.2156
GDC-0199	BCL inhibitor	-1.2154
desoxycortone	Mineralocorticoid receptor agonist	-1.2153
pinaverium	Calcium channel blocker	-1.2153
HTMT	Histamine receptor agonist	-1.2153
ORG-9768	Adrenergic receptor antagonist	-1.2149
acenocoumarol	Vitamin K antagonist	-1.2146
aspirin	Cyclooxygenase inhibitor	-1.2144
tetraethylenepentamine	Superoxide dismutase inhibitor	-1.2144
formoterol	Adrenergic receptor agonist	-1.2141
R-96544	Serotonin receptor antagonist	-1.2141
azacitidine	DNA methyltransferase inhibitor	-1.2138
irinotecan	Topoisomerase inhibitor	-1.2136
enoxolone	Gap junction modulator	-1.2135
farnesol	FXR agonist|Monoamine oxidase inhibitor|NFKB activator|PPAR receptor agonist	-1.2133
L-803087	Somatostatin receptor agonist	-1.2132
SKF-96365	Calcium channel blocker	-1.2129
GSK-923295	Centromere associated protein inhibitor	-1.2124
metronidazole	Bacterial DNA inhibitor	-1.2121
maprotiline	Norepinephrine reuptake inhibitor|Tricyclic antidepressant	-1.2117
P-22077	Ubiquitin specific protease inhibitor	-1.2115
STO-609	Calmodulin inhibitor	-1.2112
GP-2a	Cannabinoid receptor agonist	-1.211
pipamperone	Dopamine receptor antagonist	-1.2105
parbendazole	Tubulin inhibitor	-1.2104
LE-135	Retinoid receptor agonist	-1.2102
PF-04620110	Diacylglycerol O acyltransferase inhibitor	-1.2102
bazedoxifene	Selective estrogen receptor modulator (SERM)	-1.21
enalapril	ACE inhibitor	-1.2097
SD-169	P38 MAPK inhibitor	-1.2096
oxymetazoline	Adrenergic receptor agonist	-1.2094
BRD-K26619122	GABA receptor antagonist	-1.2093
sobetirome	Thyroid hormone inhibitor	-1.2092
SK-383933	Dopamine receptor agonist	-1.2089
JW-55	Tankyrase inhibitor	-1.2086
SKF-91488	Histamine receptor agonist	-1.2085
PD-153035	EGFR inhibitor	-1.2084
KI-8751	VEGFR inhibitor|KIT inhibitor|PDGFR inhibitor	-1.2083
anisomycin	DNA inhibitor	-1.2081
metoclopramide	Dopamine receptor antagonist|Serotonin receptor antagonist	-1.208
PF-477736	CHK inhibitor	-1.208
mifobate	PPAR receptor antagonist	-1.2078
gabapentin	Calcium channel blocker	-1.2077
phenylbutyrate	HDAC inhibitor	-1.2075
PP-30	RAF inhibitor	-1.2074
CID-5458317	MAP kinase inhibitor	-1.2073
MF-101	Estrogen receptor agonist	-1.2072
piroxicam	Cyclooxygenase inhibitor	-1.2071
kawain	Calcium channel blocker|MTOR inhibitor|Sodium channel inhibitor	-1.2071
ftorafur	Thymidylate synthase inhibitor	-1.207
ranolazine	Sodium channel inhibitor	-1.207
dihydroergotamine-mesylate	Serotonin receptor agonist	-1.2067
treprostinil	Prostacyclin analog	-1.2066
S-111	PARP inhibitor	-1.2065
GANT-58	GLI antagonist	-1.2064
leflunomide	Dihydroorotate dehydrogenase inhibitor|PDGFR inhibitor	-1.2055
diclofenac	Cyclooxygenase inhibitor	-1.2054
fenoterol	Adrenergic receptor agonist	-1.2046
phenazone	Cyclooxygenase inhibitor	-1.2045
birinapant	XIAP inhibitor	-1.2042
amrinone	Phosphodiesterase inhibitor	-1.2041
doxylamine	Histamine receptor antagonist	-1.2041
disulfiram	Aldehyde dehydrogenase inhibitor|DNA methyltransferase inhibitor|TRPV agonist	-1.2039
arcyriaflavin-a	CDK inhibitor	-1.2033
canagliflozin	Sodium channel inhibitor	-1.203
WYE-125132	MTOR inhibitor	-1.2029
danusertib	Aurora kinase inhibitor|FGFR inhibitor	-1.2028
AM-24	Lipoxygenase inhibitor	-1.2027
repaglinide	Insulin secretagogue	-1.2025
daunorubicin	RNA synthesis inhibitor|Topoisomerase inhibitor	-1.2021
filgotinib	JAK inhibitor	-1.202
BRD-K49657628	EGFR inhibitor|Tyrosine kinase inhibitor	-1.2019
loperamide	Opioid receptor agonist	-1.2015
NSC-632839	Ubiquitin specific protease inhibitor	-1.2013
nabumetone	Cyclooxygenase inhibitor	-1.2012
cromoglicic-acid	Immunosuppressant	-1.2008
goserelin	Luteinizing hormone releasing hormone agonist	-1.2007
ZM-336372	RAF inhibitor	-1.2004
midostaurin	FLT3 inhibitor|KIT inhibitor|PKC inhibitor	-1.2003
timolol	Adrenergic receptor antagonist	-1.2
toremifene	Selective estrogen receptor modulator (SERM)|Estrogen receptor antagonist	-1.1998
bisoprolol	Adrenergic receptor antagonist	-1.1995
AS-604850	PI3K inhibitor	-1.1995
testosterone	Androgen receptor agonist	-1.1993
UNC-1215	L3MBTL antagonist	-1.1992
eprosartan	Angiotensin receptor antagonist	-1.1991
vismodegib	Hedgehog pathway inhibitor|Smoothened receptor antagonist	-1.1985
GDC-0879	RAF inhibitor	-1.1974
acepromazine	Dopamine receptor antagonist	-1.1971
CITCO	CAR agonist	-1.1968
tandutinib	FLT3 inhibitor|KIT inhibitor|PDGFR inhibitor	-1.1967
NVP-BGJ398	FGFR inhibitor	-1.1965
phentermine	Dopamine receptor antagonist|Serotonin reuptake inhibitor	-1.1963
BRD-K19136521	CDK inhibitor|GSK inhibitor	-1.1963
metoprolol	Adrenergic receptor antagonist	-1.1957
CP-724714	Tyrosine kinase inhibitor|EGFR inhibitor	-1.1956
BRL-37344	Adrenergic receptor agonist	-1.1955
NSC-663284	CDC inhibitor	-1.1953
ZK-811752	CC chemokine receptor antagonist	-1.1951
norfloxacin	Bacterial DNA Gyrase inhibitor	-1.1949
betamethasone	Glucocorticoid receptor agonist	-1.1948
isoreserpine	Vesicular monoamine transporter inhibitor	-1.1946
GR-79236	Adenosine receptor agonist	-1.1943
suprofen	Cyclooxygenase inhibitor	-1.194
mitotane	Carcinogen	-1.1937
cilostamide	Phosphodiesterase inhibitor	-1.1937
HO-013	PPAR receptor agonist	-1.1933
E-7438	Histone lysine methyltransferase inhibitor	-1.1929
atorvastatin	HMGCR inhibitor	-1.1928
nafamostat	Serine protease inhibitor	-1.1927
piretanide	Glucocorticoid receptor agonist	-1.1926
butaclamol	Dopamine receptor antagonist	-1.1924
L-368899	Oxytocin receptor antagonist	-1.1922
safingol	PKC inhibitor	-1.1922
NSC-95397	CDC inhibitor	-1.1917
TWS-119	GSK inhibitor	-1.1916
thiomersal	Antibiotic	-1.1912
ARC-239	Adrenergic receptor antagonist	-1.191
ketoprofen	Cyclooxygenase inhibitor	-1.1903
nitrocaramiphen	Cholinergic receptor antagonist	-1.1903
RU-58841	Androgen receptor antagonist	-1.1902
GSK-256066	Phosphodiesterase inhibitor	-1.1901
cortisone-acetate	Glucocorticoid receptor agonist	-1.1898
cyclosporin-a	Calcineurin inhibitor	-1.1896
BAY-59-3074	Cannabinoid receptor antagonist	-1.1894
vidarabine	Antiviral	-1.1894
levamisole	Acetylcholine receptor agonist	-1.1894
nocodazole	Tubulin inhibitor	-1.1893
sparfloxacin	Bacterial DNA Gyrase inhibitor	-1.1892
KU-55933	ATM kinase inhibitor	-1.1891
methapyrilene	Histamine receptor antagonist	-1.189
SB-756050	G protein-coupled receptor agonist	-1.1888
BNTX	Opioid receptor antagonist	-1.1888
AM-580	Retinoid receptor agonist	-1.1887
bumetanide	Solute carrier family member inhibitor	-1.1883
thiostrepton	Protein synthesis inhibitor	-1.1882
nifedipine	Calcium channel blocker	-1.1876
NF-449	Purinergic receptor antagonist	-1.1875
BRD-K33211335	Glutamate receptor antagonist|Sigma receptor agonist	-1.1873
trimidox	Ribonucleoside reductase inhibitor	-1.1873
atomoxetine	Norepinephrine inhibitor	-1.1872
mozavaptan	Vasopressin receptor antagonist	-1.187
kifunensine	Mannosidase inhibitor	-1.1869
curcumin	Cyclooxygenase inhibitor|Histone acetyltransferase inhibitor|Lipoxygenase inhibitor|NFKB inhibitor	-1.1867
riboflavin	Vitamin B	-1.1867
benzthiazide	Carbonic anhydrase inhibitor	-1.1867
phenytoin	Hydantoin antiepileptic	-1.1866
OSI-930	KIT inhibitor|VEGFR inhibitor	-1.1866
ropivacaine	Sodium channel inhibitor	-1.1866
nateglinide	Insulin secretagogue	-1.1859
BRD-K92980438	Hexokinase inhibitor	-1.1856
pimecrolimus	Calcineurin inhibitor	-1.1856
deracoxib	Cyclooxygenase inhibitor	-1.1854
sulfasalazine	Antirheumatic drug|NFKB inhibitor	-1.1853
fatostatin	SREBP inhibitor	-1.1853
topiramate	Carbonic anhydrase inhibitor|Glutamate receptor antagonist|Kainate receptor antagonist	-1.1844
embelin	HCV inhibitor|XIAP inhibitor	-1.1844
acecainide	Polarization inhibitor	-1.184
SB-239063	P38 MAPK inhibitor	-1.184
carbenoxolone	11-beta-HSD1 inhibitor	-1.1835
elacridar	P-glycoprotein inhibitor	-1.1833
wortmannin	PI3K inhibitor	-1.1832
PFI-1	Bromodomain inhibitor	-1.1831
ixazomib	Proteasome inhibitor	-1.1829
CHIR-99021	GSK inhibitor	-1.1828
BP-554	Serotonin receptor agonist	-1.1827
acalabrutinib	BTK inhibitor	-1.1827
diltiazem	Calcium channel blocker	-1.1824
etravirine	Non-nucleoside reverse transcriptase inhibitor	-1.1823
SKF-86002	P38 MAPK inhibitor	-1.1818
CEP-32496	RAF inhibitor	-1.1817
KW-2449	Abl inhibitor|Aurora kinase inhibitor|FLT3 inhibitor	-1.1816
phenazopyridine	Anesthetic - local	-1.1807
BIBX-1382	EGFR inhibitor|Tyrosine kinase inhibitor	-1.1806
MBCQ	Phosphodiesterase inhibitor	-1.1795
imiquimod	Interferon inducer|TLR agonist	-1.1793
itraconazole	Cytochrome P450 inhibitor	-1.1791
PCA-4248	Platelet activating factor receptor antagonist	-1.179
sparfosic-acid	Aspartate carbamoyltransferase inhibitor	-1.1789
kavain	Calcium channel blocker|Sodium channel inhibitor	-1.1785
GNF-2	Bcr-Abl inhibitor	-1.1785
trimethobenzamide	Histamine receptor antagonist	-1.1784
CYT-387	JAK inhibitor	-1.1784
BMS-777607	AXL kinase inhibitor|FLT3 inhibitor|HGF receptor inhibitor|Macrophage inhibitor|MET inhibitor|Tyrosine kinase inhibitor	-1.1783
anacetrapib	Cholesterol inhibitor	-1.1781
menadione	Mitochondrial inhibitor|Phosphatase inhibitor	-1.1781
splitomycin	SIRT inhibitor	-1.1781
GW-405833	Cannabinoid receptor agonist	-1.1773
JWH-015	Cannabinoid receptor agonist	-1.1773
bicalutamide	Androgen receptor antagonist	-1.1772
roxithromycin	Bacterial 50S ribosomal subunit inhibitor	-1.1771
carbacyclin	PPAR receptor agonist	-1.1771
linopirdine	Potassium channel antagonist	-1.1768
ingenol-mebutate	PKC activator	-1.1765
doxifluridine	Thymidylate synthase inhibitor	-1.1763
elesclomol	Oxidizing agent	-1.1759
lomustine	DNA inhibitor	-1.1757
equol	Estrogen receptor agonist	-1.1756
zidovudine	Reverse transcriptase inhibitor	-1.1754
balicatib	Cathepsin inhibitor	-1.1753
KF-38789	P selectin inhibitor	-1.1753
dapivirine	Non-nucleoside reverse transcriptase inhibitor	-1.1751
GANT-61	GLI antagonist	-1.1749
levosimendan	Calcium channel blocker	-1.1748
fenbendazole	Tubulin inhibitor	-1.1747
pirfenidone	TGF-beta receptor inhibitor	-1.1746
teriflunomide	Dihydroorotate dehydrogenase inhibitor	-1.1745
PU-H71	HSP inhibitor	-1.1744
lurasidone	Dopamine receptor antagonist|Serotonin receptor antagonist	-1.1742
PHA-665752	MET inhibitor	-1.1736
cytisine	Acetylcholine receptor agonist	-1.1735
ORE-1001	ACE inhibitor	-1.1734
lorglumide	CCK receptor antagonist	-1.1733
trans-cinnamaldehyde	Aldose reductase inhibitor|TRPV agonist	-1.173
tirofiban	Platelet aggregation inhibitor|Structural glycoprotein antagonist	-1.1729
PF-4800567	Casein kinase inhibitor	-1.1727
clofibric-acid	PPAR receptor agonist	-1.1723
rutin	Antioxidant|Capillary stabilizing agent|Nitric oxide scavenger	-1.1722
TTNPB	Retinoid receptor agonist	-1.172
purvalanol-a	CDK inhibitor|DYRK inhibitor	-1.172
CTS-1027	Metalloproteinase inhibitor	-1.1719
butein	EGFR inhibitor|Src inhibitor	-1.1718
istradefylline	Adenosine receptor antagonist	-1.1713
GSK-1292263	Glucose dependent insulinotropic receptor agonist	-1.1709
VTP-27999	Renin inhibitor	-1.1709
anamorelin	Growth hormone secretagogue receptor agonist	-1.1706
GGTI-298	GGTase inhibitor	-1.1705
idarubicin	Topoisomerase inhibitor	-1.1704
ICI-204448	Opioid receptor agonist	-1.1696
SB-334867	Orexin receptor antagonist	-1.1695
QX-314	Sodium channel inhibitor	-1.1694
L-655240	Thromboxane receptor antagonist	-1.1691
saccharin	DNA inhibitor	-1.169
telbivudine	DNA inhibitor	-1.1689
BRD-K44932450	Progesterone receptor agonist	-1.1689
noscapine	Bradykinin receptor antagonist|Tubulin polymerization inhibitor	-1.1688
risperidone	Dopamine receptor antagonist|Serotonin receptor antagonist	-1.1676
triamcinolone	Glucocorticoid receptor agonist	-1.1673
tripelennamine	Histamine receptor antagonist	-1.1672
biotin	Vitamin B	-1.1672
tienilic-acid	Sodium channel inhibitor	-1.167
linoleamide	ACAT inhibitor	-1.1669
vindesine	Tubulin inhibitor	-1.1665
VX-745	P38 MAPK inhibitor	-1.1664
dazmegrel	Thromboxane synthase inhibitor	-1.1664
terazosin	Adrenergic receptor antagonist	-1.166
bimatoprost	Prostanoid receptor agonist	-1.1656
ZM-241385	Adenosine receptor antagonist	-1.1653
Y-27152	Potassium channel activator	-1.1652
chenodiol	11-beta-HSD1 inhibitor	-1.1651
cevimeline	Acetylcholine receptor agonist	-1.1651
BI-2536	PLK inhibitor	-1.1651
febuxostat	Xanthine oxidase inhibitor	-1.1648
cirazoline	Adrenergic receptor agonist	-1.1648
acarbose	Glucosidase inhibitor	-1.1646
naringenin	Aromatase inhibitor|TRPV antagonist	-1.1644
bretylium	Norepinephrine inhibitor	-1.1642
oleylethanolamide	Cannabinoid receptor agonist|Glucose dependent insulinotropic receptor agonist|Potassium channel blocker	-1.1642
indinavir	HIV inhibitor	-1.164
fluspirilene	Dopamine receptor antagonist	-1.164
levocetirizine	Histamine receptor antagonist	-1.164
siguazodan	Phosphodiesterase inhibitor	-1.1638
SU-014813	PDGFR inhibitor|VEGFR inhibitor	-1.1637
lomefloxacin	Bacterial DNA Gyrase inhibitor	-1.1636
desmethylclozapine	Acetylcholine receptor agonist	-1.1634
ursolic-acid	11-beta-HSD1 inhibitor|Acetylcholinesterase inhibitor|ATPase inhibitor|Caspase inhibitor|HIV protease inhibitor|Lipid peroxidase inhibitor|NFKB inhibitor|Quorum sensing signaling modulator|STAT inhibitor|Steryl sulfatase inhibitor|Tyrosine phosphatase inhibitor	-1.1634
PNU-22394	Serotonin receptor agonist	-1.1631
minoxidil	KATP activator|Vasodilator	-1.163
coumestrol	Estrogen receptor agonist	-1.1628
dacinostat	HDAC inhibitor	-1.1627
asymmetrical-dimethylarginine	Nitric oxide synthase inhibitor	-1.1627
ampalex	Glutamate receptor agonist	-1.1623
antalarmin	Corticosteroid antagonist	-1.1621
CGP-52432	GABA receptor antagonist	-1.162
felodipine	Calcium channel blocker	-1.1619
SB-200646	Serotonin receptor antagonist	-1.1617
methysergide	Serotonin receptor antagonist	-1.1617
dabrafenib	RAF inhibitor	-1.1609
enzalutamide	Androgen receptor antagonist	-1.1607
ifosfamide	DNA alkylating agent	-1.1606
varenicline	Acetylcholine receptor agonist	-1.1604
enprofylline	Phosphodiesterase inhibitor	-1.1598
nortriptyline	Tricyclic antidepressant	-1.1596
YK-4279	Apoptosis stimulant|ETV1 inhibitor	-1.1592
simeprevir	HCV inhibitor	-1.1587
ulipristal	Progesterone receptor antagonist	-1.1587
dequalinium	PKC inhibitor	-1.1586
raloxifene	Estrogen receptor antagonist|Selective estrogen receptor modulator (SERM)	-1.1583
tazarotene	Retinoid receptor agonist	-1.1579
chlorotrianisene	Estrogenic hormone	-1.1573
clinofibrate	Lipase inhibitor	-1.157
PF-02545920	Phosphodiesterase inhibitor	-1.1568
nevirapine	Reverse transcriptase inhibitor	-1.1568
demecarium	Acetylcholinesterase inhibitor	-1.1567
tyrphostin-47	EGFR inhibitor	-1.1564
bepridil	Calcium channel blocker	-1.1563
bufalin	Na/K-ATPase inhibitor	-1.1563
nisoxetine	Norepinephrine inhibitor	-1.1562
deforolimus	MTOR inhibitor	-1.1558
oxyphenonium	Cholinergic receptor antagonist	-1.1556
solifenacin-succinate	Acetylcholine receptor antagonist	-1.1556
AGK-2	SIRT inhibitor	-1.1552
clofibrate	PPAR receptor agonist	-1.1551
PT-630	Dipeptidyl peptidase inhibitor	-1.155
tamibarotene	Retinoid receptor agonist	-1.155
AZD-4547	FGFR inhibitor	-1.1549
forskolin	Adenylyl cyclase activator	-1.1548
ABT-751	Tubulin inhibitor	-1.1547
EI-273	PKC inhibitor	-1.1544
AMD-11070	CC chemokine receptor antagonist	-1.1543
indacaterol	Adrenergic receptor agonist	-1.1543
SC-9	Protein synthesis stimulant	-1.1543
miglitol	Glucosidase inhibitor	-1.154
rifampicin	RNA polymerase inhibitor	-1.1537
taltirelin	Thyrotropin releasing hormone receptor agonist	-1.1537
dovitinib	EGFR inhibitor|FGFR inhibitor|FLT3 inhibitor|PDGFR inhibitor|VEGFR inhibitor	-1.1537
ketanserin	Serotonin receptor antagonist	-1.1537
GR-144053	Integrin inhibitor	-1.1536
loxapine	Dopamine receptor antagonist|Serotonin receptor antagonist	-1.1536
doxofylline	Adenosine receptor antagonist	-1.1536
relcovaptan	Vasopressin receptor antagonist	-1.1534
DNQX	Glutamate receptor antagonist	-1.1534
SKF-83566	Dopamine receptor antagonist	-1.1533
VX-661	CFTR channel agonist	-1.1532
doxazosin	Adrenergic receptor antagonist	-1.1532
fexofenadine	Histamine receptor antagonist	-1.1532
ixabepilone	Tubulin inhibitor	-1.1531
WZ-4002	EGFR inhibitor	-1.1531
CP-466722	ATM kinase inhibitor	-1.1531
dosulepin	Norepinephrine inhibitor|Serotonin reuptake inhibitor|Tricyclic antidepressant	-1.153
neomycin	Bacterial 30S ribosomal subunit inhibitor	-1.153
talinolol	Adrenergic receptor antagonist	-1.1529
loxoprofen	Cyclooxygenase inhibitor|Prostanoid receptor antagonist	-1.1529
pyrvinium-pamoate	Androgen receptor antagonist|AKT inhibitor	-1.1527
SRPIN-340	Serine arginine protein kinase inhibitor	-1.1527
CP-55940	Cannabinoid receptor agonist	-1.1526
alimemazine	Histamine receptor agonist	-1.1523
MK-3207	Calcitonin antagonist	-1.1523
barasertib	Aurora kinase inhibitor	-1.1523
PS-178990	Androgen receptor antagonist	-1.1519
veliparib	PARP inhibitor	-1.1509
C-1	Protein kinase inhibitor	-1.1504
nefiracetam	Acetylcholine receptor agonist|GABA receptor agonist	-1.1504
azacyclonol	Histamine receptor antagonist	-1.1503
purmorphamine	Smoothened receptor agonist	-1.1495
NS-3694	Glutamate receptor antagonist	-1.1494
imidapril	ACE inhibitor	-1.1492
CX-4945	Casein kinase inhibitor	-1.1492
efatutazone	PPAR receptor agonist	-1.1491
rifaximin	RNA synthesis inhibitor	-1.149
iodophenpropit	Histamine receptor antagonist	-1.1489
spiramide	Dopamine receptor antagonist|Serotonin receptor antagonist	-1.1488
CEP-37440	ALK inhibitor	-1.1486
GR-113808	Serotonin receptor antagonist	-1.1486
epirizole	Cyclooxygenase inhibitor	-1.1486
tolimidone	Src activator	-1.1484
immethridine	Histamine receptor agonist	-1.148
BRD-A36707673	LXR agonist	-1.1478
P-5091	Ubiquitin specific protease inhibitor	-1.1477
indiplon	Benzodiazepine receptor agonist|GABA receptor agonist	-1.1477
SB-258585	Serotonin receptor antagonist	-1.1476
Ro-90-7501	Beta amyloid inhibitor	-1.1476
moxifloxacin	Bacterial DNA inhibitor	-1.1474
Ro-25-6981	Vesicular monoamine transporter inhibitor	-1.1474
primidone	GABA receptor antagonist	-1.1472
amiloride	Sodium channel inhibitor	-1.1469
epinephrine	Adrenergic receptor agonist|Neurotransmitter	-1.1465
clenbuterol	Adrenergic receptor agonist	-1.1465
cimaterol	Adrenergic receptor agonist	-1.1465
diclofensine	Dopamine receptor antagonist	-1.1463
edoxaban	Coagulation factor inhibitor	-1.1461
PIT	Purinergic receptor antagonist	-1.146
genistein	Tyrosine kinase inhibitor	-1.1459
biperiden	Acetylcholine receptor antagonist	-1.1459
preladenant	Adenosine receptor antagonist	-1.1458
bifonazole	Sterol demethylase inhibitor	-1.1457
betaxolol	Adrenergic receptor antagonist	-1.1454
puromycin	Protein synthesis inhibitor	-1.1454
LY-215490	Glutamate receptor antagonist	-1.1447
lidocaine	Histamine receptor agonist	-1.1446
JNJ-7706621	CDK inhibitor	-1.1443
norgestrel	Progesterone receptor agonist	-1.1435
YM-298198	Glutamate receptor antagonist	-1.1433
XMD-1150	LRRK inhibitor	-1.143
levofloxacin	Bacterial DNA Gyrase inhibitor	-1.143
BRD-A20239487	Adrenergic receptor antagonist	-1.143
MRS-1754	Adenosine receptor antagonist	-1.143
SCH-442416	Adenosine receptor antagonist	-1.143
WT-171	HDAC inhibitor	-1.1428
rotigotine	Dopamine receptor agonist	-1.1427
felbinac	Cyclooxygenase inhibitor	-1.1426
vemurafenib	RAF inhibitor	-1.1425
SDZ-NKT-343	Tachykinin antagonist	-1.1425
aclidinium	Acetylcholine receptor antagonist	-1.1418
O6-benzylguanine	O6-alkylguanine-DNA alkyltransferase inhibitor	-1.1415
MK-2206	AKT inhibitor	-1.1414
RS-39604	Serotonin receptor antagonist	-1.1414
GS-39783	GABA receptor antagonist	-1.1413
vincamine	Adrenergic receptor antagonist	-1.1411
epitiostanol	Androgen receptor agonist	-1.1408
L-733060	Tachykinin antagonist	-1.1406
C-646	Histone acetyltransferase inhibitor	-1.1404
sertraline	Serotonin receptor antagonist	-1.1402
meclizine	Constitutive androstane receptor (CAR) agonist	-1.1402
brimonidine	Adrenergic receptor agonist	-1.1399
benperidol	Dopamine receptor antagonist	-1.1396
pinocembrin	CYP1B1 inhibitor	-1.1396
PSB-11	Adenosine receptor antagonist	-1.1395
ONO-4059	BTK inhibitor	-1.1392
capsazepine	TRPV agonist	-1.1392
timonacic	Antioxidant	-1.1391
MK-0773	Androgen receptor antagonist	-1.1386
telatinib	KIT inhibitor|PDGFR inhibitor|VEGFR inhibitor	-1.138
CAY-10594	Phospholipase inhibitor	-1.1379
fluphenazine	Dopamine receptor antagonist	-1.1378
medetomidine	Adrenergic receptor agonist	-1.1377
emedastine	Histamine receptor antagonist	-1.1375
trilostane	3beta-hydroxy-delta5-steroid dehydrogenase inhibitor	-1.1374
avagacestat	Gamma secretase inhibitor	-1.1369
fenobam	Glutamate receptor antagonist	-1.1366
ML-213	Potassium channel activator	-1.1366
SB-590885	RAF inhibitor	-1.1363
mometasone	Glucocorticoid receptor agonist|Immunosuppressant	-1.1359
GW-2580	CFMS kinase inhibitor	-1.1349
Mps1-IN-1	Monopolar spindle 1 kinase inhibitor	-1.1348
erteberel	Estrogen receptor agonist	-1.1348
LY-165163	Serotonin receptor antagonist	-1.1345
PCI-24781	HDAC inhibitor	-1.1345
ibutamoren	Growth hormone secretagogue receptor agonist	-1.1341
fulvestrant	Estrogen receptor antagonist	-1.1341
tanaproget	Progesterone receptor agonist	-1.1338
PHTPP	Estrogen receptor antagonist	-1.1337
CGS-15943	Adenosine receptor antagonist	-1.1336
GSK-2636771	PI3K inhibitor	-1.1335
fluticasone	Glucocorticoid receptor agonist	-1.1334
E-4031	Potassium channel antagonist	-1.1332
SB-525334	TGF-beta receptor inhibitor	-1.1332
pterostilbene	Cyclooxygenase inhibitor|PPAR receptor agonist	-1.1331
QL-XI-92	DDR1 inhibitor	-1.1329
voreloxin	Topoisomerase inhibitor	-1.1327
semagacestat	Gamma secretase inhibitor	-1.1325
REV-5901	Leukotriene receptor antagonist|Lipoxygenase inhibitor	-1.1321
W-9	Calmodulin inhibitor	-1.1319
ACY-1215	HDAC inhibitor	-1.1318
palonosetron	Serotonin receptor antagonist	-1.1316
LM-1685	Cyclooxygenase inhibitor	-1.1316
mirodenafil	Phosphodiesterase inhibitor	-1.1315
buparlisib	PI3K inhibitor	-1.1313
linifanib	PDGFR inhibitor|VEGFR inhibitor	-1.1312
dexfenfluramine	Serotonin receptor agonist	-1.131
laropiprant	Prostanoid receptor antagonist	-1.131
balaglitazone	Insulin sensitizer|PPAR receptor agonist	-1.131
delanzomib	Proteasome inhibitor	-1.1307
torin-1	MTOR inhibitor|PI3K inhibitor	-1.1307
SM-21	Sigma receptor antagonist	-1.1307
ispinesib	Kinesin inhibitor	-1.1306
AS-605240	PI3K inhibitor	-1.1306
acivicin	Gamma glutamyltransferase Inhibitors	-1.1304
digoxin	Na/K-ATPase inhibitor	-1.1301
baricitinib	JAK inhibitor	-1.1301
naftopidil	Adrenergic receptor antagonist	-1.1298
betulinic-acid	Apoptosis stimulant|Caspase activator|Diacylglycerol O acyltransferase inhibitor|HIV integrase inhibitor|NFKB activator|SARS coronavirus 3C-like protease inhibitor|Topoisomerase inhibitor	-1.1297
BP-897	Dopamine receptor agonist	-1.1289
retinol	Retinoid receptor agonist	-1.1288
acitretin	Retinoid receptor agonist	-1.1288
BIBR-1532	Telomerase inhibitor	-1.1286
neostigmine	Acetylcholinesterase inhibitor	-1.1282
hydroxyurea	Ribonucleoside reductase inhibitor	-1.1281
mephentermine	Adrenergic receptor agonist	-1.128
flurbiprofen	Cyclooxygenase inhibitor	-1.1279
BRD-K76064317	FLT3 inhibitor	-1.1277
BRL-15572	Serotonin receptor antagonist	-1.1275
melatonin	Melatonin receptor agonist|Nitric oxide synthase inhibitor	-1.1272
nepafenac	Cyclooxygenase inhibitor	-1.1271
PJ-34	PARP inhibitor	-1.1271
phentolamine	Adrenergic receptor antagonist	-1.1271
rosuvastatin	HMGCR inhibitor	-1.127
BMS-641988	Androgen receptor antagonist	-1.1269
latanoprost	Prostanoid receptor agonist	-1.1264
HK-CB19	CDC inhibitor	-1.1262
enalaprilat	ACE inhibitor	-1.1262
erlotinib	EGFR inhibitor	-1.126
zonisamide	Sodium channel inhibitor|Calcium channel blocker	-1.1259
edaravone	Nootropic agent	-1.1257
dasatinib	KIT inhibitor|Bcr-Abl inhibitor|Ephrin inhibitor|PDGFR inhibitor|Src inhibitor|Tyrosine kinase inhibitor	-1.1252
thioridazine	Dopamine receptor antagonist	-1.1251
AT-7867	AKT inhibitor	-1.1251
GW-0742	PPAR receptor agonist|Insulin sensitizer	-1.1251
ZD-7114	Adrenergic receptor agonist	-1.125
ABT-737	BCL inhibitor	-1.1248
FIT	Opioid receptor agonist	-1.1246
BRD-K43405658	Protein tyrosine kinase inhibitor	-1.1245
swainsonine	Alpha mannosidase inhibitor	-1.1243
manumycin-a	Farnesyltransferase inhibitor|NFKB inhibitor	-1.1237
batimastat	Matrix metalloprotease inhibitor	-1.1235
sumatriptan	Serotonin receptor agonist	-1.1235
propranolol	Adrenergic receptor antagonist	-1.1235
nimodipine	Calcium channel blocker	-1.1231
estramustine	DNA inhibitor	-1.123
ormetoprim	Bacterial antifolate	-1.1229
chrysin	Breast cancer resistance protein inhibitor	-1.1227
dexbrompheniramine	Histamine receptor antagonist	-1.1225
verapamil	Calcium channel blocker	-1.1222
BMY-14802	Sigma receptor antagonist	-1.1221
fenofibrate	PPAR receptor agonist	-1.1216
tianeptine	Selective serotonin reuptake inhibitor (SSRI)	-1.1213
SB-408124	Orexin receptor antagonist	-1.1213
marimastat	Matrix metalloprotease inhibitor	-1.1212
pamidronate	Bone resorption inhibitor	-1.1211
SGC-707	PRMT inhibitor	-1.121
amiodarone	Potassium channel antagonist	-1.121
ENMD-2076	Aurora kinase inhibitor|FLT3 inhibitor|VEGFR inhibitor	-1.121
AG-1024	IGF-1 inhibitor	-1.121
dexketoprofen	Cyclooxygenase inhibitor	-1.121
chlorogenic-acid	Antioxidant	-1.1206
prochlorperazine	Dopamine receptor antagonist	-1.1206
SAL-1	Adenosine receptor antagonist	-1.1202
alprostadil	Prostanoid receptor agonist	-1.1202
triptorelin	Gonadotropin receptor agonist	-1.12
EI-247	IGF-1 inhibitor	-1.1199
torin-2	MTOR inhibitor	-1.1195
anastrozole	Aromatase inhibitor	-1.1195
proxyfan	Histamine receptor antagonist	-1.1194
CGP-7930	GABA receptor antagonist|GABA receptor agonist	-1.1192
skatole	Thrombin inhibitor	-1.1187
cinaciguat	Guanylate cyclase activator	-1.1186
EPZ-020411	PRMT inhibitor	-1.1186
fludarabine	DNA inhibitor	-1.1185
etoposide	Topoisomerase inhibitor	-1.1185
BRD-K03670461	EGFR inhibitor	-1.1184
spironolactone	Mineralocorticoid receptor antagonist	-1.1182
NVP-TAE684	ALK inhibitor	-1.1178
L-2167	PPAR receptor agonist	-1.1178
tubacin	HDAC inhibitor	-1.1176
estradiol-cypionate	Estrogen receptor agonist	-1.1173
lestaurtinib	FLT3 inhibitor|Growth factor receptor inhibitor|JAK inhibitor	-1.1173
BRD-K08115555	TNF inhibitor	-1.1172
methyldopa	Adrenergic receptor agonist	-1.1171
L-655708	GABA receptor antagonist	-1.1168
AM-92016	Potassium channel antagonist	-1.1167
desmopressin-acetate	Vasopressin receptor agonist	-1.1167
propylpyrazole	Estrogen receptor agonist	-1.1166
strychnine	Acetylcholine receptor antagonist	-1.1165
purpurogallin	Catechol O methyltransferase inhibitor	-1.1162
olmesartan-medoxomil	Angiotensin receptor antagonist	-1.1155
KIN001-244	PDK1 Inhibitor	-1.1146
BS-181	CDK inhibitor	-1.1146
O-2050	Cannabinoid receptor antagonist	-1.1144
SU-11274	HGF receptor inhibitor|Tyrosine kinase inhibitor	-1.1138
BRD-K28761384	Dopamine receptor antagonist	-1.1137
L-750667	Dopamine receptor antagonist	-1.1136
BIX-02189	MEK inhibitor	-1.1136
reparixin	CC chemokine receptor antagonist	-1.1135
metformin	Insulin sensitizer	-1.1132
zatebradine	HCN channel antagonist	-1.1132
SR-147778	Cannabinoid receptor antagonist	-1.1131
amineptine	Dopamine receptor agonist	-1.1131
nutlin-3	MDM inhibitor	-1.1129
AV-412	Receptor tyrosine protein kinase inhibitor	-1.1124
reichstein	Androgen receptor antagonist	-1.112
tegafur	Thymidylate synthase inhibitor	-1.1118
ponalrestat	Aldose reductase inhibitor	-1.1118
lisinopril	ACE inhibitor	-1.1115
gabexate	Serine protease inhibitor	-1.111
selumetinib	MEK inhibitor	-1.1108
cianidanol	Fatty acid synthase inhibitor	-1.1106
PD-158780	EGFR inhibitor	-1.1104
AZD-7545	Pyruvate dehydrogenase kinase inhibitor	-1.1104
mepacrine	NFKB inhibitor|Cytokine production inhibitor|p53 activator	-1.1103
BRD-A38706605	Androgen receptor antagonist	-1.1102
thiorphan	Membrane integrity inhibitor	-1.1098
cariprazine	Dopamine receptor antagonist	-1.1097
CGP-13501	GABA receptor antagonist	-1.1092
guanaben-acetate	Adrenergic receptor agonist	-1.1091
remoxipride	Dopamine receptor antagonist	-1.1091
baicalin	Beta glucuronidase inhibitor	-1.109
theobromine	Phosphodiesterase inhibitor	-1.1089
oxyphenbutazone	Cyclooxygenase inhibitor	-1.1086
otenzepad	Acetylcholine receptor antagonist	-1.1084
alclometasone	Glucocorticoid receptor agonist	-1.1082
BD-1063	Sigma receptor antagonist	-1.108
phenanthridone	PARP inhibitor	-1.1076
clopidogrel	Purinergic receptor antagonist	-1.1073
BW-373U86	Opioid receptor agonist	-1.1072
Y-134	Estrogen receptor antagonist	-1.1071
adapalene	Retinoid receptor agonist	-1.1069
licarbazepine	Voltage-gated sodium channel blocker	-1.1068
ifenprodil	Adrenergic receptor antagonist|Glutamate receptor antagonist	-1.1068
SB-939	HDAC inhibitor	-1.1067
tolperisone	Voltage-gated sodium channel blocker	-1.1065
S-26948	PPAR receptor agonist	-1.1062
voapaxar	Thrombin inhibitor	-1.1058
RS-504393	CC chemokine receptor antagonist	-1.1054
minaprine	Serotonin receptor antagonist	-1.1053
senicapoc	Potassium channel blocker	-1.1048
W-13	Calmodulin inhibitor	-1.1047
harpagoside	Acetylcholinesterase inhibitor	-1.1046
mefloquine	Adenosine receptor antagonist|Hemoglobin antagonist	-1.1044
VE-821	ATR kinase inhibitor	-1.1043
propentofylline	Adenosine receptor antagonist|Phosphodiesterase inhibitor	-1.1042
SB-242235	P38 MAPK inhibitor	-1.1041
tocainide	Sodium channel inhibitor	-1.1039
guggulsterone	Estrogen receptor agonist|Cholesterol inhibitor|FXR antagonist|IKK inhibitor|Progesterone receptor agonist|PXR agonist	-1.1038
CPI-613	PDK inhibitor	-1.1029
bindarit	NFKB inhibitor	-1.1028
palbociclib	CDK inhibitor	-1.1028
ozagrel	Thromboxane synthase inhibitor	-1.1025
tibolone	Estrogen receptor agonist|Androgen receptor agonist|Progesterone receptor agonist	-1.1024
ropinirole	Dopamine receptor agonist	-1.1024
I-BET-762	Bromodomain inhibitor	-1.1022
AZD-6482	PI3K inhibitor	-1.1021
Ro-19-4605	GABA receptor agonist	-1.1021
GSK-429286A	Rho associated kinase inhibitor	-1.102
fomepizole	Alcohol dehydrogenase inhibitor	-1.102
tosedostat	Peptidase inhibitor	-1.1018
FGIN-1-27	Inositol monophosphatase inhibitor	-1.1017
BMS-191011	Potassium channel activator	-1.1015
mycophenolate-mofetil	Inosine monophosphate dehydrogenase inhibitor|Dehydrogenase inhibitor|Hydroxycarboxylic acid receptor agonist|Immunosuppressant|Inositol monophosphatase inhibitor	-1.1007
aminoguanidine	Nitric oxide synthase inhibitor	-1.1007
dienestrol	Estrogen receptor agonist	-1.1004
fumonisin-b1	Sphingosine kinase inhibitor	-1.1004
ZK-93423	Benzodiazepine receptor agonist	-1.1003
iloprost	Platelet aggregation inhibitor|Prostanoid receptor agonist	-1.0994
GS-9973	Syk inhibitor	-1.099
rotenone	Mitochondrial inhibitor	-1.099
TEPP-46	Pyruvate kinase isozyme activator	-1.0987
NGB-2904	Dopamine receptor antagonist	-1.0987
AG-957	Protein tyrosine kinase inhibitor	-1.0985
vardenafil	Phosphodiesterase inhibitor	-1.0977
trimebutine	Opioid receptor agonist	-1.0976
valrubicin	DNA inhibitor|Topoisomerase inhibitor	-1.0975
MY-5445	Phosphodiesterase inhibitor|Platelet aggregation inhibitor	-1.0973
trimethoprim	Dihydrofolate reductase inhibitor	-1.0972
anagrelide	Phosphodiesterase inhibitor	-1.0969
carmoxirole	Dopamine receptor agonist	-1.0968
pyrimethamine	Dihydrofolate reductase inhibitor	-1.0965
furosemide	Diuretic	-1.0965
AZD-5438	CDK inhibitor	-1.0964
losartan	Angiotensin receptor antagonist	-1.096
mifepristone	Glucocorticoid receptor antagonist|Progesterone receptor antagonist	-1.0957
BRD-K87919739	Receptor tyrosine protein kinase inhibitor	-1.0956
triciribine	AKT inhibitor	-1.0955
JTC-801	Opioid receptor antagonist	-1.0955
TFMPP	Serotonin receptor agonist|Serotonin receptor antagonist	-1.0953
DBeQ	ATPase inhibitor	-1.095
dicycloverine	Acetylcholine receptor antagonist	-1.0949
antazoline	Antihistamine	-1.0946
roscovitine	CDK inhibitor	-1.0946
pyrazolanthrone	JNK inhibitor	-1.0943
NNC-55-0396	Calcium channel blocker	-1.0942
BRL-50481	Phosphodiesterase inhibitor	-1.0932
NU-7026	DNA inhibitor|MTOR inhibitor|PI3K inhibitor	-1.0932
PLX-4720	RAF inhibitor	-1.0931
KBG	Neprilysin inhibitor	-1.093
honokiol	AKT inhibitor	-1.0926
BRD-K56483981	Glutamate inhibitor|Macrophage inhibitor	-1.0921
roxatidine	Histamine receptor antagonist	-1.0919
meloxicam	Cyclooxygenase inhibitor	-1.0918
benzatropine	Acetylcholine receptor antagonist	-1.0913
gallamine	Cholinergic receptor antagonist|Acetylcholine receptor antagonist	-1.0912
ouabain	Na/K-ATPase inhibitor	-1.0907
dinoprostone	Prostanoid receptor agonist	-1.0906
MK-212	Serotonin receptor agonist	-1.0906
GR-32191	Thromboxane receptor antagonist	-1.0904
vandetanib	EGFR inhibitor|RET tyrosine kinase inhibitor|VEGFR inhibitor	-1.0904
clomethiazole	GABA receptor antagonist|GABA receptor modulator	-1.0901
NSC-405020	Matrix metalloprotease inhibitor	-1.0899
PNU-74654	Beta catenin inhibitor	-1.0897
VU-0413807-2	Calcium channel blocker	-1.0896
hydroflumethiazide	Sodium channel inhibitor	-1.0894
pirenperone	Serotonin receptor antagonist	-1.0893
isometheptene	Vasoconstrictor	-1.0892
BRD-K07303502	Cytosolic phospholipase inhibitor	-1.0891
CA-074-Me	Cathepsin inhibitor	-1.089
liothyronine	Thyroid hormone stimulant	-1.0888
salermide	SIRT inhibitor	-1.0886
irbesartan	Angiotensin receptor antagonist	-1.0885
glafenine	DeltaF508-CFTR Correctors	-1.0884
prostaglandin	Prostanoid receptor antagonist	-1.0882
chlormezanone	GABA receptor antagonist	-1.0879
domperidone	Dopamine receptor antagonist	-1.0878
fluvastatin	HMGCR inhibitor	-1.0876
piclamilast	Phosphodiesterase inhibitor	-1.0862
basimglurant	Glutamate receptor antagonist	-1.0861
RS-67333	Serotonin receptor agonist	-1.0861
orphenadrine	Acetylcholine receptor antagonist	-1.0854
dalcetrapib	Cholesterol inhibitor	-1.0853
PA-824	Nitric oxide donor	-1.0849
crizotinib	ALK inhibitor	-1.0847
I-CBP112	Bromodomain inhibitor	-1.0845
Ro-08-2750	NGF binding inhibitor	-1.0841
AICA-ribonucleotide	AMPK activator	-1.0838
stiripentol	GABA receptor antagonist	-1.0837
levalbuterol	Adrenergic receptor agonist	-1.0836
conivaptan	Vasopressin receptor antagonist	-1.0834
SGC-CBP30	Bromodomain inhibitor	-1.0832
prazosin	Adrenergic receptor antagonist	-1.0828
VUF-5681	Histamine receptor antagonist	-1.0826
navitoclax	BCL inhibitor	-1.0825
alpelisib	PI3K inhibitor	-1.0824
nadolol	Adrenergic receptor antagonist	-1.0823
ML-281	Serine/threonine kinase inhibitor	-1.0822
BRD-A92439610	Immunosuppressant|Corticosteroid agonist|Glucocorticoid receptor agonist	-1.082
sitagliptin	Dipeptidyl peptidase inhibitor	-1.0818
proglumide	CCK receptor antagonist	-1.0816
thiothixene	Dopamine receptor antagonist	-1.0814
cladribine	Adenosine deaminase inhibitor|Ribonucleoside reductase inhibitor	-1.0813
mianserin	Serotonin receptor antagonist	-1.0811
tioconazole	Sterol demethylase inhibitor	-1.0807
VU-0400193-3	Glutamate receptor antagonist	-1.0805
valproic-acid	HDAC inhibitor|GABA receptor agonist|Voltage-gated sodium channel blocker	-1.0802
triacsin-c	Adrenergic receptor antagonist	-1.0801
J-104129	Acetylcholine receptor antagonist	-1.08
guanethidine	Adrenergic receptor antagonist	-1.0798
propofol	GABA receptor agonist	-1.0798
triprolidine	Histamine receptor antagonist	-1.0797
zibotentan	Endothelin receptor antagonist	-1.0795
ataluren	CFTR channel agonist|Dystrophin stimulant	-1.0791
protriptyline	Tricyclic antidepressant	-1.0788
BRD-A49765801	Glucocorticoid receptor agonist	-1.0787
GSK-461364	PLK inhibitor	-1.078
agomelatine	Melatonin receptor agonist|Serotonin receptor antagonist	-1.0779
SB-431542	TGF-beta receptor inhibitor	-1.0777
ammonium-perfluorocaprylate	PIM inhibitor	-1.0776
aminomethyltransferase	Nitric oxide synthase inhibitor	-1.0775
nimetazepam	GABA receptor agonist	-1.0774
RG-108	DNA inhibitor	-1.0772
SR-95639A	Acetylcholine receptor agonist	-1.0772
NCH-51	HDAC inhibitor	-1.0771
tofacitinib	JAK inhibitor	-1.0768
carbendazim	Tubulin inhibitor	-1.0768
venlafaxine	Serotonin receptor antagonist|Adrenergic receptor antagonist|Norepinephrine reuptake inhibitor	-1.0765
RS-100329	Adrenergic receptor antagonist	-1.0763
ICI-192605	Thromboxane receptor antagonist	-1.0763
PD-98059	MEK inhibitor|MAP kinase inhibitor	-1.0762
amfepramone	Adrenergic receptor agonist	-1.0761
CGP-54626	GABA receptor antagonist	-1.076
mepivacaine	Potassium channel antagonist|Sodium channel inhibitor	-1.0757
ibutilide	Potassium channel antagonist	-1.0756
SKF-89976A	GABA receptor antagonist	-1.0754
BRD-K66766661	Estrogen receptor agonist	-1.0753
EPZ-004777	DOT1L inhibitor	-1.0752
methazolamide	Carbonic anhydrase inhibitor	-1.0751
nTZDpa	PPAR receptor agonist	-1.075
spiroxatrine	Serotonin receptor antagonist	-1.0749
L-694247	Serotonin receptor agonist	-1.0749
VT-464	Cytochrome P450 inhibitor	-1.0746
terbutaline	Adrenergic receptor agonist	-1.0745
asenapine	Dopamine receptor antagonist|Serotonin receptor antagonist	-1.0742
phenylephrine	Adrenergic receptor agonist	-1.0738
ecabet	Gastrin inhibitor|Urease inhibitor	-1.0736
mibampator	Glutamate receptor antagonist	-1.0733
necrostatin-1	RIPK inhibitor	-1.073
rhamnetin	Aldose reductase inhibitor	-1.0729
dutasteride	5-alpha reductase inhibitor	-1.0727
PD-184352	MEK inhibitor	-1.0726
ML-193	G protein-coupled receptor antagonist	-1.0726
pantoprazole	Proton pump inhibitor	-1.0718
JW-7-24-1	LCK Inhibitor	-1.0713
AZD-7687	Diacylglycerol O acyltransferase inhibitor	-1.0713
gabazine	GABA receptor antagonist	-1.0713
PK-11195	Benzodiazepine receptor antagonist	-1.0712
TC-1	Beta secretase inhibitor	-1.071
SA-94315	Caspase inhibitor	-1.0708
acipimox	Cholesterol inhibitor	-1.0707
L-701252	Glutamate receptor antagonist	-1.0706
MK-8033	MET inhibitor	-1.0704
benazepril	ACE inhibitor	-1.0702
L-745870	Dopamine receptor antagonist	-1.0701
AS-601245	JNK inhibitor	-1.0699
lucitanib	FGFR inhibitor|VEGFR inhibitor	-1.0697
bupropion	Dopamine receptor antagonist	-1.0695
methimazole	Antithyroid agent	-1.0695
alda-1	Aldehyde dehydrogenase activator	-1.069
pomalidomide	Angiogenesis inhibitor|TNF inhibitor	-1.0687
JNJ-1661010	FAAH inhibitor	-1.0684
vildagliptin	Dipeptidyl peptidase inhibitor	-1.0683
aniracetam	Glutamate receptor agonist	-1.0679
BRD-K04923131	GSK inhibitor|Lipoxygenase inhibitor	-1.0677
PF-04691502	MTOR inhibitor|PI3K inhibitor	-1.0675
pemirolast	Mediator release inhibitor	-1.0675
moracizine	Sodium channel inhibitor	-1.0669
aloisine	CDK inhibitor|CFTR channel agonist|GSK inhibitor	-1.0668
perphenazine	Dopamine receptor antagonist	-1.0668
oxybutynin	Acetylcholine receptor antagonist	-1.0663
SCH-23390	Dopamine receptor antagonist	-1.0659
dilazep	Adenosine receptor antagonist	-1.0659
BRD-K00824317	Glucocorticoid receptor agonist	-1.0658
acetazolamide	Carbonic anhydrase inhibitor	-1.0658
suvorexant	Orexin receptor antagonist	-1.0654
betrixaban	Coagulation factor inhibitor	-1.0653
etilefrine	Adrenergic receptor agonist	-1.0651
XMD-885	MAP kinase inhibitor	-1.0648
cinchonine	P-glycoprotein inhibitor	-1.0643
ibuprofen	Cyclooxygenase inhibitor	-1.0642
carglumic-acid	Carbamoyl phosphate synthase activator	-1.0641
clioquinol	Chelating agent	-1.064
nemonapride	Dopamine receptor antagonist	-1.0637
TCS-359	FLT3 inhibitor	-1.0635
topotecan	Topoisomerase inhibitor	-1.0633
efaproxiral	Haemoglobin oxygen release stimulant	-1.0632
SANT-2	Smoothened receptor antagonist	-1.063
AMG-208	Tyrosine kinase inhibitor	-1.063
quiflapon	Leukotriene inhibitor	-1.063
tozasertib	Aurora kinase inhibitor|Bcr-Abl inhibitor|FLT3 inhibitor|JAK inhibitor	-1.0628
rucinol	Tyrosinase inhibitor	-1.0627
RG-2833	HDAC inhibitor	-1.0624
MK-0893	Glucagon receptor antagonist	-1.0623
SAR-245409	PI3K inhibitor	-1.0623
mecamylamine	Acetylcholine receptor antagonist	-1.0623
filanesib	Kinesin inhibitor	-1.0621
ZM-447439	Aurora kinase inhibitor	-1.0619
hyoscyamine	Acetylcholine receptor antagonist	-1.0619
BMS-927711	Calcitonin antagonist	-1.0618
BRD-K72541103	JAK inhibitor	-1.0618
LY-2090314	GSK inhibitor	-1.0616
niacin	NADPH inhibitor|Vitamin B	-1.0615
bethanechol	Acetylcholine receptor agonist	-1.0614
ivacaftor	CFTR channel antagonist	-1.0611
pimavanserin	Serotonin receptor antagonist	-1.0608
flumazenil	Benzodiazepine receptor antagonist	-1.0606
nizatidine	Histamine receptor antagonist	-1.0604
adenosine	Adenosine receptor agonist	-1.0602
isoxsuprine	Adrenergic receptor agonist	-1.06
arbutin	Melanin inhibitor	-1.0599
bitopertin	Glycine transporter inhibitor	-1.0599
AM-404	Cyclooxygenase inhibitor|FAAH inhibitor|TRPV antagonist	-1.0598
azelaic-acid	Tyrosinase inhibitor	-1.0597
CAY-10470	NFKB inhibitor	-1.0596
losmapimod	P38 MAPK inhibitor	-1.0596
darifenacin	Acetylcholine receptor antagonist	-1.0595
methylnaltrexone	Opioid receptor antagonist	-1.0593
BRD-K01815685	Aryl hydrocarbon receptor agonist|Indoleamine 2,3-dioxygenase inhibitor	-1.059
palomid-529	AKT inhibitor|FGFR inhibitor|MTOR inhibitor|VEGFR inhibitor	-1.0588
silibinin	Cytochrome P450 inhibitor	-1.0588
tanespimycin	HSP inhibitor	-1.0588
imipramine	Norepinephrine inhibitor|Serotonin reuptake inhibitor	-1.0585
SB-218795	Tachykinin antagonist	-1.0585
PF-543	Sphingosine kinase inhibitor	-1.0584
VU-0415374-1	Glutamate receptor antagonist	-1.0583
cyclopiazonic-acid	ATPase inhibitor	-1.0582
KU-0063794	MTOR inhibitor	-1.0579
AQ-RA741	Acetylcholine receptor antagonist	-1.0578
LY-2228820	P38 MAPK inhibitor	-1.0576
semaxanib	VEGFR inhibitor	-1.0575
CGP-37157	Calcium channel blocker|Mitochondrial Na+/Ca2+ exchanger antagonist|Sodium/calcium exchange inhibitor	-1.0573
BRD-K14441456	EGFR inhibitor	-1.0572
AZD-1283	Purinergic receptor antagonist	-1.0571
fosinopril	ACE inhibitor	-1.0571
nafcillin	Bacterial cell wall synthesis inhibitor	-1.0569
cilengitide	Integrin inhibitor	-1.0568
cortisol	Glucocorticoid receptor agonist	-1.0567
sirtinol	SIRT inhibitor	-1.0566
GSK-1838705A	IGF-1 inhibitor	-1.0564
cabergoline	Dopamine receptor agonist	-1.0562
linezolid	Bacterial 50S ribosomal subunit inhibitor	-1.0561
lacidipine	Calcium channel blocker	-1.0561
trifluridine	DNA directed DNA polymerase inhibitor|Thymidylate synthase inhibitor	-1.056
TAK-285	EGFR inhibitor	-1.0556
volasertib	PLK inhibitor	-1.0553
dipyridamole	Phosphodiesterase inhibitor	-1.0552
BRD-A01593789	5-alpha reductase inhibitor	-1.0551
riluzole	Glutamate inhibitor	-1.0551
WP-1130	Deubiquitinase inhibitor	-1.0548
GW-7647	PPAR receptor agonist	-1.0548
caffeine	Adenosine receptor antagonist|Phosphodiesterase inhibitor	-1.0547
WP-1066	STAT inhibitor	-1.0547
tolazamide	ATP channel blocker	-1.0546
thiethylperazine	Dopamine receptor antagonist	-1.0543
pentobarbital	GABA receptor modulator	-1.0542
methylene-blue	Nitric oxide production inhibitor|Guanylyl cyclase inhibitor|Monoamine oxidase inhibitor|Tau aggregation inhibitor	-1.0541
sulpiride	Dopamine receptor antagonist	-1.0541
UNC-2250	MER tyrosine kinase inhibitor	-1.0541
hexylcaine	Sodium channel inhibitor	-1.0541
saquinavir	HIV inhibitor	-1.054
piracetam	Acetylcholine receptor agonist	-1.0539
dobutamine	Adrenergic receptor agonist	-1.0537
SC-10	Protein kinase activator	-1.0535
zacopride	Serotonin receptor antagonist	-1.0532
NAN-190	Serotonin receptor agonist	-1.0532
betazole	Histamine receptor agonist	-1.0526
PF-05212384	MTOR inhibitor|PI3K inhibitor	-1.0522
BX-912	PDK inhibitor	-1.052
albendazole	Tubulin inhibitor	-1.0513
metyrapone	Cytochrome P450 inhibitor	-1.0513
ISOX	HDAC inhibitor	-1.0512
BRD-K59573506	Androgen receptor antagonist|Progesterone receptor agonist|Testosterone receptor antagonist	-1.051
VU-0366037-2	Glutamate receptor antagonist	-1.051
pheniramine	Histamine receptor antagonist	-1.0504
metharbital	GABA receptor antagonist	-1.0503
EMD-53998	Phosphodiesterase inhibitor	-1.0502
pelitinib	EGFR inhibitor	-1.0501
altrenogest	Progestogen hormone	-1.0493
tomelukast	Leukotriene receptor antagonist	-1.0491
PD-123319	ACE inhibitor	-1.0491
alfaxalone	Chloride channel activator|GABA receptor agonist	-1.0485
OTS-167	Maternal embryonic leucine zipper kinase inhibitor	-1.0485
indoprofen	Cyclooxygenase inhibitor|Prostanoid receptor antagonist	-1.0476
deferiprone	Chelating agent	-1.0475
ellagic-acid	Glutathione transferase inhibitor|Aldose reductase inhibitor|Beta secretase inhibitor|HCV inhibitor|HIV inhibitor|Quorum sensing signaling modulator|Reverse transcriptase inhibitor	-1.0472
AR-C133057XX	Nitric oxide synthase inhibitor	-1.0472
brompheniramine	Histamine receptor antagonist	-1.0471
EPZ-005687	Histone lysine methyltransferase inhibitor	-1.047
penitrem-a	Potassium channel antagonist	-1.0468
methocarbamol	Muscle relaxant	-1.0461
BMS-182874	Endothelin receptor antagonist	-1.0461
meisoindigo	STAT inhibitor	-1.0459
argatroban	Thrombin inhibitor	-1.0456
IB-MECA	Adenosine receptor agonist	-1.0455
tecastemizole	Histamine receptor antagonist	-1.0453
iloperidone	Dopamine receptor antagonist|Serotonin receptor antagonist	-1.0452
pizotifen	Serotonin receptor antagonist	-1.045
RHC-80267	Triacylglycerol lipase inhibitor	-1.045
acyclovir	DNA inhibitor	-1.0449
MLN-0128	MTOR inhibitor	-1.0449
pindolol	Adrenergic receptor antagonist	-1.0447
LCQ-908	Diacylglycerol O acyltransferase inhibitor	-1.0446
halometasone	Glucocorticoid receptor agonist	-1.0444
LCL-161	XIAP inhibitor	-1.0443
disopyramide	Sodium channel inhibitor	-1.0441
vanoxerine	Dopamine receptor antagonist	-1.0438
SU-1498	VEGFR inhibitor	-1.0438
T-0156	Phosphodiesterase inhibitor	-1.0436
colforsin	Adenylyl cyclase activator	-1.0429
PX-12	Thioredoxin inhibitor	-1.0426
L-693403	Sigma receptor agonist|Sigma receptor antagonist	-1.0425
purvalanol-b	CDK inhibitor	-1.0424
iguratimod	Cyclooxygenase inhibitor|NFKB inhibitor	-1.0423
fosfosal	Phosphodiesterase inhibitor	-1.0413
arvanil	TRPV agonist	-1.0411
diphenyleneiodonium	Nitric oxide synthase inhibitor	-1.0408
quetiapine	Dopamine receptor antagonist|Serotonin receptor antagonist	-1.0408
gimeracil	Dihydropyrimidine dehydrogenase inhibitor	-1.0406
QL-X-138	MTOR inhibitor	-1.0405
dinoprost	Prostacyclin analog	-1.04
flutamide	Androgen receptor antagonist	-1.0398
naltrexone	Opioid receptor antagonist	-1.0397
fluticasone-propionate	Glucocorticoid receptor agonist	-1.0393
nomifensine	Dopamine receptor antagonist|Noradrenaline uptake inhibitor	-1.0393
pilocarpine	Acetylcholine receptor agonist	-1.0392
CGP-55845	GABA receptor antagonist	-1.0389
dicoumarol	NADPH inhibitor	-1.0388
lovastatin	HMGCR inhibitor	-1.0386
proguanil	Dihydrofolate reductase inhibitor	-1.0385
PF-750	FAAH inhibitor	-1.0383
lylamine	Cannabinoid receptor agonist	-1.0381
GSK-1059615	PI3K inhibitor	-1.038
propantheline	Acetylcholine receptor antagonist	-1.0376
tetrahydrouridine	Cytidine deaminase inhibitor	-1.0374
cilomilast	Phosphodiesterase inhibitor	-1.0373
ALW-II-38-3	Ephrin inhibitor	-1.0371
fananserin	Dopamine receptor antagonist|Serotonin receptor antagonist	-1.037
temozolomide	DNA alkylating agent	-1.0366
sorafenib	RAF inhibitor|FLT3 inhibitor|KIT inhibitor|PDGFR inhibitor|RET inhibitor|VEGFR inhibitor	-1.0365
diazoxide	Potassium channel activator	-1.0364
vorinostat	HDAC inhibitor	-1.0364
macelignan	Antioxidant|Anti-inflammatory	-1.0363
strychnine-hcl	Acetylcholine receptor antagonist	-1.0361
BRD-K09991945	PKC inhibitor	-1.0356
DCPIB	Chloride channel blocker|Gap junction modulator|Glutamate inhibitor	-1.0356
PTB1	AMPK activator	-1.0355
guanadrel	Adrenergic receptor antagonist	-1.0355
malonoben	Protein tyrosine kinase inhibitor	-1.0353
entinostat	HDAC inhibitor	-1.0352
APD-668	Glucose dependent insulinotropic receptor agonist	-1.035
torcitabine	DNA inhibitor	-1.0349
AZD-9668	Elastase inhibitor	-1.0348
IOWH-032	CFTR channel antagonist	-1.0348
naringin	Cytochrome P450 inhibitor	-1.0346
UNC-0638	HMTase inhibitor	-1.0345
caffeic-acid	HIV inhibitor|Lipoxygenase inhibitor|NFKB inhibitor|Nitric oxide production inhibitor|PPAR receptor agonist|TNF inhibitor	-1.0339
strophanthidin	Na/K-ATPase inhibitor	-1.0337
amantadine	Glutamate receptor antagonist	-1.0335
acrivastine	Histamine receptor antagonist	-1.0334
zaleplon	Benzodiazepine receptor agonist	-1.0328
loteprednol	Glucocorticoid receptor agonist|Phospholipase inhibitor	-1.0327
bis-tyrphostin	EGFR inhibitor	-1.0326
maraviroc	CC chemokine receptor antagonist	-1.0323
estropipate	Estrogen receptor agonist	-1.0322
nalmefene	Opioid receptor antagonist	-1.032
berberine	LDL receptor activator	-1.0319
zafirlukast	Leukotriene receptor antagonist	-1.0318
PSB-069	NTPDase inhibitor	-1.0317
RX-821002	Adrenergic receptor antagonist	-1.0309
TGX-221	PI3K inhibitor	-1.0309
DPO-1	Potassium channel antagonist	-1.0306
eicosatetraynoic-acid	Cyclooxygenase inhibitor|Lipoxygenase inhibitor	-1.0306
BX-795	IKK inhibitor	-1.0305
AZD-9291	EGFR inhibitor	-1.0304
levothyroxine	Thyroid hormone stimulant	-1.0304
fluocinolone-acetonide	Glucocorticoid receptor agonist	-1.0302
flavokavain-b	Carcinogen	-1.0299
ofloxacin	Bacterial DNA inhibitor	-1.0299
netupitant	Tachykinin antagonist	-1.0299
procaterol	Adrenergic receptor agonist	-1.0296
targinine	Nitric oxide synthase inhibitor	-1.0293
PNU-282987	Cholinergic receptor agonist	-1.029
cetirizine	Histamine receptor antagonist	-1.0289
amlodipine	Calcium channel blocker	-1.0288
atovaquone	Mitochondrial inhibitor	-1.0285
LY-2784544	JAK inhibitor	-1.0284
GYKI-52466	Glutamate receptor antagonist|Kainate receptor antagonist	-1.0282
tesaglitazar	Insulin sensitizer|PPAR receptor agonist	-1.028
tamsulosin	Adrenergic receptor antagonist	-1.0278
tiagabine	GABA receptor antagonist	-1.0278
dofequidar	MRP inhibitor|P-glycoprotein inhibitor	-1.0278
BMS-754807	IGF-1 inhibitor	-1.0275
mibefradil	Calcium channel blocker	-1.0275
medroxyprogesterone-acetate	Progesterone receptor agonist	-1.0269
isoflupredone-acetate	Glucocorticoid receptor agonist	-1.0268
mepireserpate	Catechol O methyltransferase inhibitor	-1.0263
UK-356618	Metalloproteinase inhibitor	-1.0263
methylprednisolone	Glucocorticoid receptor agonist	-1.0262
RS-67506	Serotonin receptor agonist	-1.026
BRD-K97440753	Adrenergic receptor antagonist|Prolactin inhibitor	-1.0258
nebivolol	Adrenergic receptor antagonist	-1.0257
oxaprozin	Cyclooxygenase inhibitor	-1.0255
m-chlorophenylbiguanide	Serotonin receptor agonist	-1.0248
H-89	PKA inhibitor	-1.0248
azaperone	Dopamine receptor antagonist	-1.0248
flumatinib	Bcr-Abl inhibitor	-1.0239
ZK-164015	Estrogen receptor antagonist	-1.0239
erythromycin-ethylsuccinate	Cytochrome P450 inhibitor|Motilin receptor agonist|NFKB inhibitor|Protein synthesis inhibitor	-1.0238
amperozide	Dopamine receptor antagonist	-1.0237
raclopride	Dopamine receptor antagonist	-1.0234
BRD-K41170226	G protein-coupled receptor agonist|Biliverdin reductase A activator	-1.0233
HLI-373	MDM inhibitor	-1.0232
PH-797804	P38 MAPK inhibitor	-1.0229
lapatinib	EGFR inhibitor|ERBB2 inhibitor	-1.0226
maxacalcitol	Vitamin D receptor agonist	-1.0222
clomipramine	Serotonin receptor antagonist	-1.0221
raltitrexed	Thymidylate synthase inhibitor	-1.022
SKI-II	Sphingosine kinase inhibitor	-1.0215
RU-24969	Serotonin receptor agonist	-1.0214
sotalol	Adrenergic receptor antagonist	-1.0207
DAU-5884	Acetylcholine receptor antagonist	-1.0202
CNQX	Glutamate receptor antagonist	-1.0195
noretynodrel	Progestogen hormone	-1.0194
GTP-14564	FLT3 inhibitor|Tyrosine kinase inhibitor	-1.0194
RG-7388	MDM inhibitor	-1.0193
BAM-7	BAX activator	-1.0193
OG-L002	Histone lysine demethylase inhibitor	-1.0188
oxprenolol	Adrenergic receptor antagonist	-1.0188
BRD-K89997465	Dopamine receptor antagonist	-1.0186
epothilone	Tubulin inhibitor	-1.0185
olopatadine	Histamine receptor antagonist	-1.0183
hesperidin	Flavanone glycoside	-1.0182
ethisterone	Progestogen hormone	-1.0178
regadenoson	Adenosine receptor agonist	-1.0174
rilmenidine	Adrenergic receptor agonist|Imidazoline receptor agonist	-1.0172
DL-PDMP	Glucosyltransferase inhibitor	-1.0171
OSI-027	MTOR inhibitor	-1.0171
AGN-192403	Imidazoline receptor ligand	-1.0168
benzonatate	Anesthetic - local	-1.0165
RG-4733	Gamma secretase inhibitor	-1.0162
thioproperazine	Dopamine receptor antagonist	-1.0162
linoleic-acid	Oxidizing agent	-1.0161
NAS-181	Serotonin receptor antagonist	-1.0157
ZSTK-474	PI3K inhibitor	-1.0155
dyclonine	Sodium channel inhibitor	-1.0155
NU-7441	P-glycoprotein inhibitor|DNA dependent protein kinase inhibitor	-1.0155
ML-7	Muscle relaxant	-1.0151
PRE-084	Sigma receptor agonist	-1.0149
PD-173074	FGFR inhibitor|VEGFR inhibitor	-1.0147
indatraline	Norepinephrine inhibitor	-1.0146
carisoprodol	Acetylcholine receptor antagonist	-1.0145
KPT-330	Exportin antagonist	-1.0143
SQ-22536	Adenylyl cyclase inhibitor	-1.0143
SN-38	Topoisomerase inhibitor	-1.0141
anandamide	Cannabinoid receptor agonist	-1.0134
VX-809	CFTR channel agonist	-1.013
daidzein	Estrogen receptor agonist	-1.0124
TCPOBOP	CAR agonist	-1.0121
tiotidine	Histamine receptor antagonist	-1.0119
ON-01910	PLK inhibitor	-1.0118
perospirone	Dopamine receptor antagonist|Serotonin receptor antagonist	-1.0118
AVL-292	BTK inhibitor	-1.0117
L-741742	Dopamine receptor antagonist	-1.0116
WAY-170523	Metalloproteinase inhibitor	-1.0114
BU-224	Imidazoline receptor agonist|Imidazoline ligand	-1.0112
icosapent	Platelet aggregation inhibitor	-1.0111
MDL-29951	Glutamate receptor antagonist	-1.011
balsalazide	Cyclooxygenase inhibitor	-1.0109
CO-101244	Ionotropic glutamate receptor antagonist	-1.0107
naphazoline	Adrenergic receptor agonist	-1.0107
ryuvidine	Histone lysine methyltransferase inhibitor	-1.0104
BRD-A49906757	Acetylcholine receptor antagonist	-1.0101
trientine	Chelating agent	-1.0098
narciclasine	LIM kinase activator|Rho associated kinase activator	-1.0096
delapril	ACE inhibitor	-1.0091
andarine	Androgen receptor antagonist	-1.0088
glasdegib	Hedgehog pathway inhibitor	-1.0088
BRD-K54264597	Mineralocorticoid receptor antagonist	-1.0087
A-443654	AKT inhibitor	-1.0079
OTX-015	Bromodomain inhibitor	-1.0078
N-6022	Alcohol dehydrogenase inhibitor	-1.0073
vortioxetine	Serotonin receptor agonist|Serotonin receptor antagonist	-1.0073
AMN-082	Glutamate receptor antagonist	-1.0071
racecadotril	Enkephalinase inhibitor	-1.0071
telenzepine	Acetylcholine receptor antagonist	-1.0069
doconexent	PPAR receptor agonist	-1.0069
EMD-1214063	HGF receptor inhibitor	-1.0064
PRT-062070	JAK inhibitor|Syk inhibitor	-1.0062
PD-407824	PKC inhibitor	-1.0062
H-9	PKA inhibitor	-1.0057
BRD-A39747742	Estrogen receptor agonist	-1.0051
amoxicillin	Penicillin binding protein inhibitor	-1.005
hydrocortisone-hemisuccinate	Glucocorticoid receptor agonist	-1.005
tubastatin-a	HDAC inhibitor	-1.0046
lobelanidine	Acetylcholine receptor antagonist|Dopamine receptor modulator|Opioid receptor antagonist|Vesicular monoamine transporter inhibitor	-1.0042
sulfinpyrazone	Uricosuric	-1.0039
levocabastine	Histamine receptor antagonist	-1.0038
SB-202190	P38 MAPK inhibitor	-1.0035
glycitein	TNF inhibitor	-1.0032
AH-11110	Adrenergic receptor antagonist	-1.0029
kenpaullone	CDK inhibitor|GSK inhibitor	-1.0027
CS-110266	Dopamine receptor agonist	-1.0026
beclometasone	Glucocorticoid receptor agonist	-1.0025
L-152804	Neuropeptide receptor antagonist	-1.0023
montelukast	Leukotriene receptor antagonist	-1.0021
eriodictyol	Cytochrome P450 inhibitor	-1.0021
nialamide	Monoamine oxidase inhibitor	-1.002
fenoprofen	Prostagladin inhibitor	-1.0019
resatorvid	TLR antagonist	-1.0017
triflupromazine	Dopamine receptor antagonist	-1.0014
oxypurinol	Xanthine oxidase inhibitor	-1.0012
gemfibrozil	Lipoprotein lipase activator	-1.0008
pefloxacin	Bacterial DNA Gyrase inhibitor	-1.0004
WAY-362450	FXR agonist	-1.0002
DPI-201106	Sodium channel activator	-1.0001
parecoxib	Cyclooxygenase inhibitor	-1
PHA-767491	CDC inhibitor	-0.9999
AZ-20	ATR kinase inhibitor	-0.9997
perillyl-alcohol	Apoptosis stimulant|Cell cycle inhibitor|Farnesyltransferase inhibitor	-0.9992
gitoxigenin	Na/K-ATPase inhibitor	-0.9977
bithionol	Autotaxin inhibitor	-0.9977
ivermectin	GABA receptor agonist	-0.9975
ZM-323881	VEGFR inhibitor	-0.9973
alogliptin	Dipeptidyl peptidase inhibitor	-0.9971
brefeldin-a	Protein synthesis inhibitor|BIG1 inhibitor	-0.9963
cinobufagin	Na/K-ATPase inhibitor	-0.9958
phenelzine	Monoamine oxidase inhibitor	-0.9958
VU-0238429	Acetylcholine receptor agonist	-0.9952
SB-218078	CHK inhibitor	-0.9951
buspirone	Serotonin receptor agonist	-0.995
azelastine	Histamine receptor antagonist	-0.9946
BRD-K26664453	Tubulin inhibitor	-0.9946
dorsomorphin	AMPK inhibitor	-0.9943
GSK-2334470	PDK inhibitor	-0.9943
scriptaid	HDAC inhibitor	-0.994
proadifen	Nitric oxide synthase inhibitor	-0.9937
CCT-031374	WNT inhibitor	-0.9933
zaprinast	Phosphodiesterase inhibitor	-0.9929
bromfenac	Cyclooxygenase inhibitor	-0.9925
R-547	CDK inhibitor	-0.992
sonidegib	Smoothened receptor antagonist	-0.9911
Ro-10-5824	Dopamine receptor agonist	-0.9896
fluocinonide	Glucocorticoid receptor agonist	-0.9895
devazepide	CCK receptor antagonist	-0.9892
razoxane	Chelating agent|Topoisomerase inhibitor	-0.9891
temazepam	GABA receptor agonist	-0.989
bosentan	Endothelin receptor antagonist	-0.9889
BRD-K34533029	EGFR inhibitor	-0.9888
MAZ-51	VEGFR inhibitor	-0.9886
RVX-208	Apolipoprotein expression enhancer	-0.9884
BRD-A02367930	Estrogen receptor agonist|DNA directed DNA polymerase stimunlant|Estrogenic component in oral contraceptives	-0.9882
doramapimod	P38 MAPK inhibitor	-0.9879
PRX-08066	Serotonin receptor antagonist	-0.9871
tiratricol	Thyroid hormone stimulant	-0.987
clomifene	Estrogen receptor antagonist	-0.9869
orteronel	Androgen receptor antagonist|Cytochrome P450 inhibitor	-0.9868
monobenzone	Melanin inhibitor	-0.9865
LY-2157299	TGF-beta receptor inhibitor	-0.9864
alprenolol	Adrenergic receptor antagonist	-0.9864
BRD-K73261812	Beta catenin inhibitor	-0.9862
moexipril	ACE inhibitor	-0.986
naloxone	Opioid receptor antagonist	-0.9858
MK-5108	Aurora kinase inhibitor	-0.985
ibudilast	Phosphodiesterase inhibitor|Leukotriene receptor antagonist	-0.985
BRD-K17415526	Protein tyrosine kinase inhibitor	-0.9849
tacrolimus	Calcineurin inhibitor	-0.9842
flavoxate	Acetylcholine receptor antagonist	-0.9841
capsaicin	TRPV agonist	-0.9839
L-741626	Dopamine receptor antagonist	-0.9835
PF-5274857	Smoothened receptor antagonist	-0.9832
dacarbazine	DNA alkylating agent	-0.983
dextrorphan	Glutamate receptor antagonist	-0.9828
imexon	Apoptosis stimulant|Ribonucleoside reductase inhibitor	-0.9823
dofetilide	Potassium channel antagonist	-0.9814
AG-494	EGFR inhibitor|Tyrosine kinase inhibitor	-0.9814
PSB-36	Adenosine receptor antagonist	-0.9813
dimercaptosuccinic-acid	Chelating agent	-0.9812
dronedarone	Adrenergic receptor antagonist	-0.9811
brucine	Glycine receptor antagonist	-0.9808
LE-300	Dopamine receptor antagonist	-0.9807
cinanserin	Serotonin receptor antagonist	-0.9801
alosetron	Serotonin receptor antagonist	-0.9799
methoxamine	Adrenergic receptor agonist	-0.9798
SCH-58261	Adenosine receptor antagonist	-0.9798
fraxidin	Carbonic anhydrase inhibitor	-0.9797
levosulpiride	Dopamine receptor antagonist	-0.9797
BMS-387032	CDK inhibitor|Cell cycle inhibitor|MCL1 inhibitor	-0.9791
ilomastat	Matrix metalloprotease inhibitor	-0.979
idalopirdine	Serotonin receptor antagonist	-0.9788
ZD-7288	HCN channel antagonist	-0.9786
skepinone-l	P38 MAPK inhibitor	-0.9781
SB-271046	Serotonin receptor antagonist	-0.978
DMAB-anabaseine	Adrenergic receptor agonist	-0.978
ATN-161	Integrin inhibitor	-0.9774
WAY-161503	Serotonin receptor agonist	-0.9772
sildenafil	Phosphodiesterase inhibitor	-0.9768
AMG-487	CC chemokine receptor antagonist	-0.9764
CGS-12066B	Serotonin receptor agonist	-0.9763
BML-190	Cannabinoid receptor antagonist	-0.976
tipiracil	Thymidine phosphorylase inhibitor	-0.9759
scoulerine	Adrenergic receptor antagonist|GABA receptor antagonist|Serotonin receptor antagonist	-0.9759
gaboxadol	GABA receptor agonist	-0.9758
QW-BI-011	Histone lysine methyltransferase inhibitor	-0.9756
[truncated: 486 more rows]

## Sheet: SCL-CMap
Table S7: Identification of potential drugs for SCL.Related to Figure 7B.
pert_iname	moa	ncs
cyclizine	Histamine receptor antagonist	-1.5335
paracetamol	Cyclooxygenase inhibitor	-1.4872
SC-68376	P38 MAPK inhibitor	-1.4644
ICI-192605	Thromboxane receptor antagonist	-1.4392
senicapoc	Potassium channel blocker	-1.4366
CNX-774	BTK inhibitor	-1.3969
URB-597	FAAH inhibitor	-1.393
colforsin	Adenylyl cyclase activator	-1.3897
eptifibatide	Platelet aggregation inhibitor	-1.378
lavendustin-c	EGFR inhibitor	-1.3779
phenformin	AMPK activator	-1.3761
benzamil	Sodium channel inhibitor	-1.3645
penitrem-a	Potassium channel antagonist	-1.3614
trap-101	Opioid receptor antagonist|Nociceptin/orphanin FQ (NOP) receptor antagonist	-1.3583
myricetin	Androgen receptor agonist|Cytochrome P450 inhibitor	-1.3567
JLK-6	Gamma secretase inhibitor|Beta amyloid inhibitor	-1.3562
kavain	Calcium channel blocker|Sodium channel inhibitor	-1.3411
paroxetine	Selective serotonin reuptake inhibitor (SSRI)	-1.3404
icosapent	Platelet aggregation inhibitor	-1.3382
RITA	MDM inhibitor	-1.3233
reparixin	CC chemokine receptor antagonist	-1.3197
alaproclate	Serotonin receptor antagonist	-1.3178
W-9	Calmodulin inhibitor	-1.3158
RU-58841	Androgen receptor antagonist	-1.315
trequinsin	Phosphodiesterase inhibitor	-1.309
SB-228357	Serotonin receptor antagonist	-1.305
DNQX	Glutamate receptor antagonist	-1.3028
AZD-9291	EGFR inhibitor	-1.3004
sobetirome	Thyroid hormone inhibitor	-1.3004
pelitinib	EGFR inhibitor	-1.2968
LX-1031	Tryptophan hydroxylase inhibitor	-1.2907
triacsin-c	Adrenergic receptor antagonist	-1.2899
IOX-1	Histone lysine demethylase inhibitor	-1.2894
ibuprofen	Cyclooxygenase inhibitor	-1.2864
cabergoline	Dopamine receptor agonist	-1.2719
montelukast	Leukotriene receptor antagonist	-1.2716
dinoprostone	Prostanoid receptor agonist	-1.2703
T-0156	Phosphodiesterase inhibitor	-1.2694
pefloxacin	Bacterial DNA Gyrase inhibitor	-1.2639
sufentanil	Opioid receptor modulator	-1.2638
GW-4064	FXR agonist	-1.263
alverine	Muscle relaxant	-1.2597
apomorphine	Dopamine receptor agonist	-1.2582
auraptene	Nitric oxide production inhibitor	-1.2574
methazolamide	Carbonic anhydrase inhibitor	-1.2567
BRD-K33396764	Omega 3 fatty acid stimulant	-1.2551
deforolimus	MTOR inhibitor	-1.2541
BRL-52537	Opioid receptor agonist	-1.2488
PNU-282987	Cholinergic receptor agonist	-1.2483
genz-644282	Topoisomerase inhibitor	-1.2467
MRS-1334	Adenosine receptor antagonist	-1.2453
tubastatin-a	HDAC inhibitor	-1.2437
latrepirdine	Glutamate receptor antagonist	-1.2431
regadenoson	Adenosine receptor agonist	-1.235
carmustine	DNA alkylating agent|DNA inhibitor	-1.233
BRD-K10016611	Acetylcholinesterase inhibitor	-1.2317
succinylsulfathiazole	Dihydrofolate reductase inhibitor	-1.2308
indacaterol	Adrenergic receptor agonist	-1.2308
LY-83583	Guanylyl cyclase inhibitor	-1.2306
BRD-A39747742	Estrogen receptor agonist	-1.2293
gemfibrozil	Lipoprotein lipase activator	-1.2287
S-26948	PPAR receptor agonist	-1.2279
VU-0413807-2	Calcium channel blocker	-1.2261
LY-16350	Dopamine receptor agonist	-1.2248
GTP-14564	FLT3 inhibitor|Tyrosine kinase inhibitor	-1.2243
kawain	Calcium channel blocker|MTOR inhibitor|Sodium channel inhibitor	-1.2229
formestane	Aromatase inhibitor	-1.2219
buflomedil	Adrenergic receptor antagonist|Calcium channel blocker	-1.2202
clotrimazole	Cytochrome P450 inhibitor|Imidazoline ligand	-1.2191
drospirenone	Mineralocorticoid receptor antagonist	-1.2189
CP-55940	Cannabinoid receptor agonist	-1.2184
etretinate	Protein synthesis inhibitor	-1.2155
quercetin	Polar auxin transport inhibitor	-1.2145
PT-630	Dipeptidyl peptidase inhibitor	-1.2122
tioconazole	Sterol demethylase inhibitor	-1.2105
apigenin	Casein kinase inhibitor|Cell proliferation inhibitor|Cytochrome P450 inhibitor	-1.207
levetiracetam	Calcium channel blocker	-1.2059
Ro-19-4605	GABA receptor agonist	-1.2047
indiplon	Benzodiazepine receptor agonist|GABA receptor agonist	-1.2031
ostarine	Androgen receptor antagonist	-1.2026
rebastinib	Bcr-Abl inhibitor|TIE tyrosine kinase inhibitor|VEGFR inhibitor	-1.2026
dopamine	Dopamine receptor agonist	-1.202
T-0070907	PPAR receptor antagonist	-1.2011
dienestrol	Estrogen receptor agonist	-1.1986
Ro-10-5824	Dopamine receptor agonist	-1.1985
EI-231	Casein kinase inhibitor	-1.1971
hexamethylenebisacetamide	AKT inhibitor|Differentiation inducer|NFKB inhibitor	-1.1963
remoxipride	Dopamine receptor antagonist	-1.1951
zileuton	Leukotriene inhibitor|Lipoxygenase inhibitor	-1.1946
rofecoxib	Cyclooxygenase inhibitor	-1.1932
GW-501516	PPAR receptor agonist|Insulin sensitizer	-1.1927
VU-0366037-2	Glutamate receptor antagonist	-1.1924
benzocaine	Sodium channel inhibitor	-1.1923
benzbromarone	Chloride channel blocker	-1.1922
CCT-018159	HSP inhibitor	-1.1914
zidovudine	Reverse transcriptase inhibitor	-1.1905
bimatoprost	Prostanoid receptor agonist	-1.1887
L-741626	Dopamine receptor antagonist	-1.1874
testosterone-propionate	Androgen receptor agonist	-1.1871
L-693403	Sigma receptor agonist|Sigma receptor antagonist	-1.1833
captopril	ACE inhibitor	-1.1829
SKF-83566	Dopamine receptor antagonist	-1.1825
BW-723C86	Serotonin receptor agonist	-1.1823
dihydroxyphenylglycine	Glutamate receptor agonist	-1.1803
Y-39983	Rho associated kinase inhibitor	-1.1803
PLX-4720	RAF inhibitor	-1.1788
carbinoxamine	Histamine receptor antagonist|Calcium channel blocker	-1.1761
ciclesonide	Glucocorticoid receptor agonist	-1.1752
leucovorin	Folate receptor ligand	-1.1745
oleoylethanolamide	Cannabinoid receptor agonist|Glucose dependent insulinotropic receptor agonist|Potassium channel blocker|PPAR receptor agonist	-1.174
cladribine	Adenosine deaminase inhibitor|Ribonucleoside reductase inhibitor	-1.1738
gallamine	Cholinergic receptor antagonist|Acetylcholine receptor antagonist	-1.1734
formononetin	Alcohol dehydrogenase inhibitor	-1.172
XE-991	Potassium channel antagonist	-1.1717
fraxidin	Carbonic anhydrase inhibitor	-1.171
RS-102895	CCR antagonist	-1.168
efatutazone	PPAR receptor agonist	-1.1676
AZD-5363	AKT inhibitor	-1.167
pyridoxine	Vitamin B	-1.1657
GSK-J4	Histone lysine demethylase inhibitor	-1.1645
ubenimex	Leukotriene inhibitor	-1.164
vismodegib	Hedgehog pathway inhibitor|Smoothened receptor antagonist	-1.1637
diphenylpyraline	Dopamine receptor antagonist	-1.1629
BRD-A49447682	Glucocorticoid receptor agonist	-1.1628
acetylcholine	Acetylcholine receptor agonist	-1.1624
tubocurarine	Acetylcholine receptor antagonist	-1.1621
E-4031	Potassium channel antagonist	-1.162
ML-347	ALK inhibitor	-1.1608
BAM-7	BAX activator	-1.1603
mometasone	Glucocorticoid receptor agonist|Immunosuppressant	-1.1603
lobelanidine	Acetylcholine receptor antagonist|Dopamine receptor modulator|Opioid receptor antagonist|Vesicular monoamine transporter inhibitor	-1.1602
thapsigargin	ATPase inhibitor	-1.1596
GW-1929	PPAR receptor agonist|Insulin sensitizer	-1.1595
BRD-K66766661	Estrogen receptor agonist	-1.1593
talipexole	Adrenergic receptor agonist|Dopamine receptor agonist	-1.1572
thioproperazine	Dopamine receptor antagonist	-1.1571
oleylethanolamide	Cannabinoid receptor agonist|Glucose dependent insulinotropic receptor agonist|Potassium channel blocker	-1.1567
mazindol	Dopamine receptor antagonist|Serotonin reuptake inhibitor	-1.154
phensuximide	Succinimide antiepileptic	-1.1534
myricitrin	Protein kinase inhibitor	-1.1515
betaxolol	Adrenergic receptor antagonist	-1.1512
PCI-34051	HDAC inhibitor	-1.151
tocainide	Sodium channel inhibitor	-1.1504
BRD-K49668410	Bacterial 50S ribosomal subunit inhibitor	-1.1488
thiostrepton	Protein synthesis inhibitor	-1.1486
imiquimod	Interferon inducer|TLR agonist	-1.1477
firategrast	Integrin inhibitor	-1.1475
pergolide	Dopamine receptor agonist	-1.1464
CI-976	ACAT inhibitor	-1.1454
GDC-0152	XIAP inhibitor	-1.1438
AGI-5198	Isocitrate dehydrogenase inhibitor	-1.1436
DAU-5884	Acetylcholine receptor antagonist	-1.143
ulipristal	Progesterone receptor antagonist	-1.1422
mephentermine	Adrenergic receptor agonist	-1.142
androstenedione	Cytochrome P450 inhibitor	-1.1412
RS-23597-190	Serotonin receptor antagonist	-1.1404
raltitrexed	Thymidylate synthase inhibitor	-1.1401
perospirone	Dopamine receptor antagonist|Serotonin receptor antagonist	-1.1393
nebivolol	Adrenergic receptor antagonist	-1.1392
amthamine	Histamine receptor agonist	-1.1389
dalargin	Opioid receptor agonist	-1.1386
VUF-5681	Histamine receptor antagonist	-1.1385
carbachol	Cholinergic receptor agonist	-1.1382
quinethazone	Thiazide diuretic	-1.1381
amifostine	Reducing agent	-1.1375
FPL-64176	Calcium channel activator	-1.1374
eliprodil	Glutamate receptor antagonist	-1.1367
pargyline	Monoamine oxidase inhibitor	-1.1366
tanshinone-iia	Anti-inflammatory|Interleukin inhibitor	-1.1365
bopindolol	Adrenergic receptor antagonist	-1.1364
leu-enkephalin	Opioid receptor agonist	-1.1357
proxymetacaine	Sodium channel inhibitor	-1.1355
temazepam	GABA receptor agonist	-1.1343
safingol	PKC inhibitor	-1.133
ZK-756326	CC chemokine receptor agonist	-1.1326
xylometazoline	Adrenergic receptor agonist	-1.1308
GW-9662	PPAR receptor antagonist	-1.1307
profenamine	Butyrylcholinesterase inhibitor|Cholinergic receptor antagonist	-1.1307
amiodarone	Potassium channel antagonist	-1.1307
NBI-27914	CRF receptor antagonist	-1.1305
sparfosic-acid	Aspartate carbamoyltransferase inhibitor	-1.1299
DMP-777	Elastase inhibitor	-1.1295
AGN-192403	Imidazoline receptor ligand	-1.127
BRD-K26619122	GABA receptor antagonist	-1.1268
BRD-K00824317	Glucocorticoid receptor agonist	-1.126
SB-505124	ALK inhibitor	-1.1251
Merck60	HDAC inhibitor	-1.1246
edrophonium	Acetylcholinesterase inhibitor	-1.1234
tramiprosate	Beta amyloid inhibitor	-1.1234
prostaglandin	Prostanoid receptor antagonist	-1.1221
PSB-06126	NTPDase inhibitor	-1.1218
voxtalisib	MTOR inhibitor|PI3K inhibitor	-1.1217
pepstatin	Aspartic protease inhibitor	-1.1211
NNC-711	GAT inhibitor	-1.1206
bongkrek-acid	Mitochondrial inhibitor	-1.1203
AS-601245	JNK inhibitor	-1.1201
nilutamide	Androgen receptor antagonist	-1.1198
pemirolast	Mediator release inhibitor	-1.1186
PRX-08066	Serotonin receptor antagonist	-1.1184
mepenzolate	Acetylcholine receptor antagonist	-1.1181
ambroxol	Sodium channel inhibitor	-1.1164
telenzepine	Acetylcholine receptor antagonist	-1.1163
CO-101244	Ionotropic glutamate receptor antagonist	-1.1157
olaparib	PARP inhibitor	-1.1135
BTS-54505	Dopamine receptor antagonist|Adrenergic receptor antagonist|Norepinephrine reuptake inhibitor|Serotonin reuptake inhibitor	-1.1135
iodophenpropit	Histamine receptor antagonist	-1.1134
BML-257	AKT inhibitor|HCV inhibitor	-1.1125
MBCQ	Phosphodiesterase inhibitor	-1.1123
fenofibrate	PPAR receptor agonist	-1.1115
hispidin	PKC inhibitor	-1.1113
methiopril	ACE inhibitor	-1.1111
potassium-canrenoate	Mineralocorticoid receptor antagonist	-1.1103
tegafur	Thymidylate synthase inhibitor	-1.1099
C-1	Protein kinase inhibitor	-1.1094
PQ-401	IGF-1 inhibitor	-1.109
levodopa	Dopamine receptor agonist	-1.1082
methimazole	Antithyroid agent	-1.107
CS-1657	PARP inhibitor	-1.1063
aminopentamide	Acetylcholine receptor antagonist	-1.106
paxilline	Potassium channel antagonist	-1.1059
MY-5445	Phosphodiesterase inhibitor|Platelet aggregation inhibitor	-1.1057
GSK-269962	Rho associated kinase inhibitor	-1.1057
adatanserin	Serotonin receptor agonist|Serotonin receptor antagonist	-1.1054
GW-5074	RAF inhibitor|LRRK inhibitor	-1.1054
octopamine	Trace amine associated receptor agonist	-1.1051
oxyphenbutazone	Cyclooxygenase inhibitor	-1.1045
ML-3163	P38 MAPK inhibitor	-1.1032
HTMT	Histamine receptor agonist	-1.1028
ODQ	Guanylyl cyclase inhibitor	-1.1017
LY-344864	Serotonin receptor agonist	-1.1015
nefazodone	Serotonin receptor antagonist|Adrenergic receptor antagonist|Norepinephrine reuptake inhibitor|Serotonin reuptake inhibitor	-1.1007
torcitabine	DNA inhibitor	-1.1006
SB-242235	P38 MAPK inhibitor	-1.1005
L-692585	Growth hormone releasing peptide ligand agonist	-1.1004
skepinone-l	P38 MAPK inhibitor	-1.1
PF-543	Sphingosine kinase inhibitor	-1.0997
UK-383367	Procollagen C-Endopeptidase Inhibitors	-1.0996
CGP-52432	GABA receptor antagonist	-1.099
hydrocortisone-acetate	Corticosteroid agonist|Glucocorticoid receptor agonist	-1.0989
AZD-1981	CRTH receptor antagonist	-1.0981
cabazitaxel	Tubulin inhibitor	-1.0978
dapivirine	Non-nucleoside reverse transcriptase inhibitor	-1.0966
bromocriptine	Dopamine receptor agonist	-1.0958
propranolol	Adrenergic receptor antagonist	-1.0955
baricitinib	JAK inhibitor	-1.0952
NNC-63-0532	Opioid receptor agonist	-1.0943
HK-CB19	CDC inhibitor	-1.0942
AMG-9810	TRPV antagonist	-1.0941
ABC-294640	Sphingosine kinase inhibitor	-1.0938
erythromycin-ethylsuccinate	Cytochrome P450 inhibitor|Motilin receptor agonist|NFKB inhibitor|Protein synthesis inhibitor	-1.0932
S-18986	Glutamate receptor antagonist	-1.0931
nandrolone	Imidazoline receptor agonist	-1.0924
GS-9973	Syk inhibitor	-1.0923
goserelin	Luteinizing hormone releasing hormone agonist	-1.0914
MDL-73005EF	Serotonin receptor antagonist	-1.0901
filgotinib	JAK inhibitor	-1.0897
KN-93	Calcium channel blocker	-1.0894
nitisinone	Hydroxyphenylpyruvate dioxygenase inhibitor	-1.0881
febuxostat	Xanthine oxidase inhibitor	-1.0876
tripelennamine	Histamine receptor antagonist	-1.0872
BRD-K73589401	Mineralocorticoid receptor agonist	-1.087
eriodictyol	Cytochrome P450 inhibitor	-1.0862
NSC-663284	CDC inhibitor	-1.0854
trimebutine	Opioid receptor agonist	-1.085
mefloquine	Adenosine receptor antagonist|Hemoglobin antagonist	-1.0846
FK-888	Tachykinin antagonist	-1.0839
GDC-0879	RAF inhibitor	-1.0833
NO-ASA	Cyclooxygenase inhibitor	-1.0817
ramatroban	Prostanoid receptor antagonist	-1.0817
MRS-1754	Adenosine receptor antagonist	-1.0813
SSR-69071	Leukocyte elastase inhibitor	-1.081
losmapimod	P38 MAPK inhibitor	-1.0806
TG-101348	JAK inhibitor|FLT3 inhibitor	-1.0801
pentetic-acid	Chelating agent	-1.0796
doconexent	PPAR receptor agonist	-1.0794
atrasentan	Endothelin receptor antagonist	-1.0791
GBR-13069	Dopamine receptor antagonist	-1.0791
ALW-II-38-3	Ephrin inhibitor	-1.0787
enalaprilat	ACE inhibitor	-1.0787
bosutinib	Src inhibitor|Abl inhibitor|Bcr-Abl inhibitor	-1.0784
importazole	Importin inhibitor	-1.0783
clinofibrate	Lipase inhibitor	-1.0783
ganaxolone	GABA receptor antagonist	-1.0781
tramadol	Opioid receptor agonist|Norepinephrine reuptake inhibitor|Serotonin reuptake inhibitor	-1.0778
BRD-K79437791	Inhibitor of methylation of endogenous isoprenylated proteins	-1.0774
tacrolimus	Calcineurin inhibitor	-1.0771
lofepramine	Norepinephrine inhibitor|Serotonin reuptake inhibitor	-1.0766
rizatriptan	Serotonin receptor agonist	-1.0759
tolperisone	Voltage-gated sodium channel blocker	-1.0759
NSC-693868	CDK inhibitor|GSK inhibitor	-1.0759
daidzein	Estrogen receptor agonist	-1.0759
BRD-A92439610	Immunosuppressant|Corticosteroid agonist|Glucocorticoid receptor agonist	-1.0755
EMD-1214063	HGF receptor inhibitor	-1.0753
BD-1047	Adrenergic receptor antagonist	-1.0752
AG-370	PDGFR inhibitor	-1.0742
timonacic	Antioxidant	-1.0741
cianidanol	Fatty acid synthase inhibitor	-1.0736
VU-0365114-2	M5 modulator	-1.0732
aloisine	CDK inhibitor|CFTR channel agonist|GSK inhibitor	-1.0728
naftopidil	Adrenergic receptor antagonist	-1.0727
rimcazole	Sigma receptor antagonist	-1.0726
CP-945598	Cannabinoid receptor antagonist	-1.0719
AMG-208	Tyrosine kinase inhibitor	-1.0719
entacapone	Catechol O methyltransferase inhibitor	-1.0716
flumetasone	Glucocorticoid receptor agonist	-1.0714
PCO-400	Potassium channel activator	-1.0709
SB-205607	Delta 1 opioid receptor agonist	-1.0708
ziprasidone	Dopamine receptor antagonist|Serotonin receptor antagonist	-1.0706
prilocaine	Anesthetic - local	-1.0705
azathioprine	Dehydrogenase inhibitor	-1.0703
piceid	Glucosidase inhibitor	-1.07
BH3I-1	BCL inhibitor	-1.069
FK-866	Niacinamide phosphoribosyltransferase inhibitor	-1.0676
spiramide	Dopamine receptor antagonist|Serotonin receptor antagonist	-1.0671
SD-169	P38 MAPK inhibitor	-1.0658
BRD-K13994703	Adrenergic receptor antagonist	-1.0657
atorvastatin	HMGCR inhibitor	-1.0657
misoprostol	Prostanoid receptor agonist	-1.0652
megestrol-acetate	Progesterone receptor agonist|DNA inhibitor|Steroidal progestin	-1.0652
cromoglicic-acid	Immunosuppressant	-1.0652
kaempferol	Bone resorption inhibitor|Estrogen receptor agonist	-1.0639
methotrexate	Dihydrofolate reductase inhibitor	-1.0639
cerivastatin	HMGCR inhibitor	-1.0636
cilazapril	ACE inhibitor	-1.0635
PD-153035	EGFR inhibitor	-1.0634
luzindole	Melatonin receptor antagonist	-1.0627
AZD-1208	PIM inhibitor	-1.0624
dexniguldipine	Calmodulin inhibitor	-1.062
BRD-K63750851	Dehydrogenase inhibitor|Inositol monophosphatase inhibitor	-1.0611
doxazosin	Adrenergic receptor antagonist	-1.061
teniposide	Topoisomerase inhibitor	-1.0605
arofylline	Phosphodiesterase inhibitor	-1.0603
oxandrolone	Androgen receptor agonist	-1.0601
thiethylperazine	Dopamine receptor antagonist	-1.059
lenalidomide	Carcinogen	-1.0584
BW-180C	Opioid receptor agonist	-1.0583
tenoxicam	Cyclooxygenase inhibitor	-1.0576
SB-269970	Serotonin receptor antagonist	-1.0576
S-111	PARP inhibitor	-1.0573
cyclopiazonic-acid	ATPase inhibitor	-1.0568
propantheline	Acetylcholine receptor antagonist	-1.0567
eplerenone	Cytochrome P450 inhibitor	-1.0564
tiotidine	Histamine receptor antagonist	-1.0563
TG-100115	PI3K inhibitor	-1.0558
bromfenac	Cyclooxygenase inhibitor	-1.0558
cyproheptadine	Histamine receptor antagonist	-1.0552
itopride	Dopamine receptor antagonist	-1.055
SB-271046	Serotonin receptor antagonist	-1.0549
GW-2580	CFMS kinase inhibitor	-1.0544
linoleic-acid	Oxidizing agent	-1.0526
KU-C103871	GSP agonist	-1.0523
tenovins	SIRT inhibitor|p53 activator	-1.0522
edoxaban	Coagulation factor inhibitor	-1.0517
dyclonine	Sodium channel inhibitor	-1.0516
suvorexant	Orexin receptor antagonist	-1.0515
ethoprop	Acetylcholinesterase inhibitor	-1.0514
SB-222200	Tachykinin antagonist	-1.0506
valdecoxib	Cyclooxygenase inhibitor	-1.0506
etilefrine	Adrenergic receptor agonist	-1.0502
tyrphostin	EGFR inhibitor	-1.0493
triclosan	Enoyl-[acyl-carrier-protein] reductase [NADH] inhibitor	-1.0489
pranlukast	Leukotriene receptor antagonist	-1.0485
netupitant	Tachykinin antagonist	-1.0482
GW-0742	PPAR receptor agonist|Insulin sensitizer	-1.048
terazosin	Adrenergic receptor antagonist	-1.0473
IWP-L6	Porcupine inhibitor	-1.0471
camptothecin	Topoisomerase inhibitor	-1.0468
manumycin-a	Farnesyltransferase inhibitor|NFKB inhibitor	-1.0467
PHA-767491	CDC inhibitor	-1.0466
reichstein	Androgen receptor antagonist	-1.0465
cholic-acid	Bile acid	-1.0464
AZD-1283	Purinergic receptor antagonist	-1.0462
triptorelin	Gonadotropin receptor agonist	-1.0459
A-366	Histone lysine methyltransferase inhibitor	-1.0453
icilin	TRPV agonist	-1.0442
BRD-K57926513	PDGFR inhibitor	-1.044
tirofiban	Platelet aggregation inhibitor|Structural glycoprotein antagonist	-1.0432
anastrozole	Aromatase inhibitor	-1.0427
dosulepin	Norepinephrine inhibitor|Serotonin reuptake inhibitor|Tricyclic antidepressant	-1.0426
PF-4800567	Casein kinase inhibitor	-1.0422
PSB-069	NTPDase inhibitor	-1.0422
tetrindole	Monoamine oxidase inhibitor	-1.0421
gestrinone	Progesterone receptor antagonist	-1.0421
galeterone	Androgen receptor antagonist	-1.0419
MAZ-51	VEGFR inhibitor	-1.0419
RX-821002	Adrenergic receptor antagonist	-1.0415
BRL-50481	Phosphodiesterase inhibitor	-1.0411
CAY-10415	Insulin sensitizer	-1.0411
diclofenamide	Carbonic anhydrase inhibitor	-1.041
phloretin	Sodium channel inhibitor	-1.0403
trimidox	Ribonucleoside reductase inhibitor	-1.0394
alfaxalone	Chloride channel activator|GABA receptor agonist	-1.0391
SB-225002	CC chemokine receptor antagonist	-1.0391
pemetrexed	Dihydrofolate reductase inhibitor|Thymidylate synthase inhibitor	-1.039
bumetanide	Solute carrier family member inhibitor	-1.0385
PHA-665752	MET inhibitor	-1.038
norfloxacin	Bacterial DNA Gyrase inhibitor	-1.0375
protopine	Histamine receptor antagonist	-1.0372
dolastatin-10	Tubulin inhibitor|Immunostimulant	-1.0372
rucaparib	PARP inhibitor	-1.0371
carbidopa	Aromatic L-amino acid decarboxylase inhibitor	-1.037
ABT-724	Dopamine receptor agonist	-1.0365
acifran	Cholesterol inhibitor	-1.0357
odanacatib	Cathepsin inhibitor	-1.0349
telcagepant	Calcitonin antagonist	-1.0346
STF-31	NAMPT inhibitor	-1.0344
darunavir	HIV inhibitor	-1.0341
naproxol	Anti-inflammatory	-1.034
clomethiazole	GABA receptor antagonist|GABA receptor modulator	-1.034
cilostamide	Phosphodiesterase inhibitor	-1.0339
methantheline	Acetylcholine receptor antagonist	-1.0336
MK-2206	AKT inhibitor	-1.0332
PSB-11	Adenosine receptor antagonist	-1.0323
ondansetron	Serotonin receptor antagonist	-1.032
tadalafil	Phosphodiesterase inhibitor	-1.032
JW-74	WNT inhibitor|Tankyrase inhibitor	-1.0315
pravastatin	HMGCR inhibitor	-1.0314
ZK-811752	CC chemokine receptor antagonist	-1.0312
nifedipine	Calcium channel blocker	-1.0306
sibutramine	Serotonin receptor antagonist	-1.0298
fluocinolone-acetonide	Glucocorticoid receptor agonist	-1.0294
triflusal	Cyclooxygenase inhibitor|Platelet aggregation inhibitor|Thromboxane synthase inhibitor	-1.0293
TER-14687	Inhibitor of translocation of PKCq in T cells	-1.0292
talniflumate	Cyclooxygenase inhibitor	-1.0292
maxacalcitol	Vitamin D receptor agonist	-1.0292
ecabet	Gastrin inhibitor|Urease inhibitor	-1.0289
GANT-58	GLI antagonist	-1.0287
Y-26763	Potassium channel activator	-1.0284
KPT-185	Exportin antagonist	-1.0282
aripiprazole	Serotonin receptor agonist|Serotonin receptor antagonist	-1.0279
PF-562271	Focal adhesion kinase inhibitor	-1.0277
oxymetholone	Androgen receptor agonist	-1.0269
rivaroxaban	Coagulation factor inhibitor	-1.0261
loteprednol	Glucocorticoid receptor agonist|Phospholipase inhibitor	-1.0255
taranabant	Cannabinoid receptor antagonist	-1.0253
embelin	HCV inhibitor|XIAP inhibitor	-1.0247
L-689560	Glutamate receptor antagonist	-1.0247
trapidil	PDGFR inhibitor	-1.0245
deferiprone	Chelating agent	-1.0241
AMG-487	CC chemokine receptor antagonist	-1.024
NSC-632839	Ubiquitin specific protease inhibitor	-1.0239
AT-13387	HSP inhibitor	-1.0238
suprofen	Cyclooxygenase inhibitor	-1.0236
U-54494A	Opioid receptor agonist	-1.0233
oxprenolol	Adrenergic receptor antagonist	-1.0227
NAN-190	Serotonin receptor agonist	-1.0223
enoxolone	Gap junction modulator	-1.022
PD-123319	ACE inhibitor	-1.0217
nobiletin	MEK inhibitor	-1.0217
clofibrate	PPAR receptor agonist	-1.0216
irbesartan	Angiotensin receptor antagonist	-1.0214
gabapentin	Calcium channel blocker	-1.0212
imipramine	Norepinephrine inhibitor|Serotonin reuptake inhibitor	-1.0209
sodium-butyrate	HDAC inhibitor	-1.0206
PF-573228	Focal adhesion kinase inhibitor	-1.0205
nimetazepam	GABA receptor agonist	-1.0201
BRD-A49680073	JAK inhibitor|Lipocortin synthesis stimulant|STAT inhibitor	-1.0192
cinacalcet	Calcium channel activator	-1.019
oxotremorine-sesquifumarate	Cholinergic receptor agonist	-1.0189
diphenyleneiodonium	Nitric oxide synthase inhibitor	-1.0189
QW-BI-011	Histone lysine methyltransferase inhibitor	-1.0172
alclometasone	Glucocorticoid receptor agonist	-1.0168
GR-113808	Serotonin receptor antagonist	-1.0166
aminomethyltransferase	Nitric oxide synthase inhibitor	-1.0166
didanosine	Nucleoside reverse transcriptase inhibitor	-1.0165
NVP-AUY922	HSP inhibitor	-1.0165
SB-202190	P38 MAPK inhibitor	-1.0163
salirasib	MTOR inhibitor	-1.0162
amitriptyline	Norepinephrine inhibitor|Norepinephrine reuptake inhibitor|Serotonin receptor antagonist|Serotonin reuptake inhibitor	-1.0162
EMD-386088	Serotonin receptor agonist	-1.0161
phenazopyridine	Anesthetic - local	-1.0157
BRD-K79511609	Adenosine receptor agonist	-1.0153
enzalutamide	Androgen receptor antagonist	-1.0151
EPZ-005687	Histone lysine methyltransferase inhibitor	-1.0151
seocalcitol	Vitamin D receptor agonist	-1.015
glafenine	DeltaF508-CFTR Correctors	-1.015
CITCO	CAR agonist	-1.0146
ZSTK-474	PI3K inhibitor	-1.0146
modafinil	Adrenergic receptor agonist	-1.0146
phenethyl-isothiocyanate	Carcinogen	-1.0145
haloperidol	Dopamine receptor antagonist	-1.0144
AVN-944	Inosine monophosphate dehydrogenase inhibitor	-1.0144
felodipine	Calcium channel blocker	-1.014
carprofen	Cyclooxygenase inhibitor	-1.0139
TCS-359	FLT3 inhibitor	-1.0138
clobetasol	Glucocorticoid receptor agonist	-1.0138
ryuvidine	Histone lysine methyltransferase inhibitor	-1.0137
azilsartan-medoxomil	ACE inhibitor|Angiotensin receptor antagonist|Insulin sensitizer	-1.0135
lylamine	Cannabinoid receptor agonist	-1.0135
hexylcaine	Sodium channel inhibitor	-1.0134
ME-0328	PARP inhibitor	-1.0134
tesaglitazar	Insulin sensitizer|PPAR receptor agonist	-1.0133
GSK-923295	Centromere associated protein inhibitor	-1.0133
apafant	Platelet activating factor receptor antagonist	-1.013
cyclopentolate	Acetylcholine receptor antagonist	-1.013
triflupromazine	Dopamine receptor antagonist	-1.0129
ICG-001	Beta catenin inhibitor	-1.0128
ZK-164015	Estrogen receptor antagonist	-1.0127
artemether	Antimalarial	-1.0125
SR-12813	FXR agonist	-1.0125
MD-920	NFKB inhibitor	-1.012
metoprolol	Adrenergic receptor antagonist	-1.0116
cediranib	VEGFR inhibitor|KIT inhibitor	-1.0111
meptazinol	Opioid receptor agonist	-1.0111
alvespimycin	HSP inhibitor	-1.0109
alosetron	Serotonin receptor antagonist	-1.0109
cinanserin	Serotonin receptor antagonist	-1.0097
guvacine	GABA receptor antagonist	-1.0097
chlorpropamide	ATP channel blocker	-1.0093
phentolamine	Adrenergic receptor antagonist	-1.0087
nelarabine	DNA inhibitor|T cell inhibitor	-1.0087
amperozide	Dopamine receptor antagonist	-1.0086
PPT	Estrogen receptor agonist	-1.0082
reversine	Aurora kinase inhibitor	-1.0078
beclometasone	Glucocorticoid receptor agonist	-1.0073
ICI-89406	Adrenergic receptor antagonist	-1.0071
wortmannin	PI3K inhibitor	-1.007
CV-1808	Adenosine receptor agonist	-1.007
guanadrel	Adrenergic receptor antagonist	-1.0067
AZD-3514	Drugs Acting on Androgen Receptor	-1.0067
pirenperone	Serotonin receptor antagonist	-1.006
terbinafine	Fungal squalene epoxidase inhibitor	-1.0058
cilengitide	Integrin inhibitor	-1.0052
BRD-K01815685	Aryl hydrocarbon receptor agonist|Indoleamine 2,3-dioxygenase inhibitor	-1.0052
NNC-55-0396	Calcium channel blocker	-1.0051
BRD-A49765801	Glucocorticoid receptor agonist	-1.0049
tebipenem	Bacterial cell wall synthesis inhibitor	-1.0045
ryanodine	Calcium channel blocker	-1.0041
RU-24969	Serotonin receptor agonist	-1.004
OSI-027	MTOR inhibitor	-1.0039
GR-89696	Opioid receptor agonist	-1.0037
DPPE	Histamine receptor antagonist	-1.0025
racecadotril	Enkephalinase inhibitor	-1.0024
MK-8033	MET inhibitor	-1.0022
istradefylline	Adenosine receptor antagonist	-1.0021
WAY-170523	Metalloproteinase inhibitor	-1.0019
strychnine	Acetylcholine receptor antagonist	-1.0015
indoramin	Adrenergic receptor antagonist	-1.0006
mofezolac	Cyclooxygenase inhibitor	-1.0006
Ro-3306	CDK inhibitor	-1.0001
EX-527	SIRT inhibitor	-0.9999
ercalcitriol	Vitamin D receptor agonist	-0.9996
cilnidipine	Calcium channel blocker	-0.9996
rifaximin	RNA synthesis inhibitor	-0.9995
pifithrin-mu	p53 inhibitor	-0.9994
tapentadol	Opioid receptor agonist	-0.9993
maribavir	Protein kinase inhibitor	-0.9991
AM-281	Cannabinoid receptor antagonist	-0.9982
PD-158780	EGFR inhibitor	-0.9979
urapidil	Adrenergic receptor antagonist	-0.9975
zibotentan	Endothelin receptor antagonist	-0.9972
coumarin	Vitamin K antagonist	-0.9972
JW-7-24-1	LCK Inhibitor	-0.9971
NNC-05-2090	GAT inhibitor|GABA uptake inhibitor	-0.9969
VU-0404997-2	Glutamate receptor antagonist	-0.9969
KIN001-055	EGFR inhibitor|JAK inhibitor|Leukotriene inhibitor|Mediator release inhibitor	-0.9969
T-0901317	LXR agonist|ABC transporter expression enhancer|ROR inverse agonist	-0.9965
thenoyltrifluoroacetone	Chelating agent	-0.9964
AR-C133057XX	Nitric oxide synthase inhibitor	-0.9961
milrinone	Phosphodiesterase inhibitor	-0.9959
FGIN-1-27	Inositol monophosphatase inhibitor	-0.9954
tiapride	Dopamine receptor antagonist	-0.9952
BRD-K59058747	Mucolytic	-0.9949
apixaban	Coagulation factor inhibitor	-0.9944
AZ-10417808	Caspase inhibitor	-0.9939
KF-38789	P selectin inhibitor	-0.9938
adenosine	Adenosine receptor agonist	-0.9937
QX-314	Sodium channel inhibitor	-0.9932
diclofenac	Cyclooxygenase inhibitor	-0.9931
dorsomorphin	AMPK inhibitor	-0.9929
lorcaserin	Serotonin receptor agonist	-0.9925
CGP-55845	GABA receptor antagonist	-0.9925
rasagiline	Monoamine oxidase inhibitor	-0.9924
indoximod	Indoleamine 2,3-dioxygenase inhibitor	-0.9923
dipyridamole	Phosphodiesterase inhibitor	-0.9917
CGP-54626	GABA receptor antagonist	-0.9912
ifosfamide	DNA alkylating agent	-0.991
asenapine	Dopamine receptor antagonist|Serotonin receptor antagonist	-0.9909
CGP-52411	EGFR inhibitor	-0.9906
mebeverine	Acetylcholine receptor antagonist	-0.9902
NSC-4644	ACAT inhibitor|Sterol regulatory element binding protein (SREBP) inhibitor	-0.9902
oligomycin-a	ATP synthase inhibitor|ATPase inhibitor	-0.9901
JWE-035	Aurora kinase inhibitor	-0.9896
fomepizole	Alcohol dehydrogenase inhibitor	-0.9895
folic-acid	Folate receptor ligand	-0.9894
cyclosporin-a	Calcineurin inhibitor	-0.989
PK-11195	Benzodiazepine receptor antagonist	-0.9888
dipivefrine	Adrenergic receptor agonist	-0.9888
XL-147	PI3K inhibitor	-0.9887
vandetanib	EGFR inhibitor|RET tyrosine kinase inhibitor|VEGFR inhibitor	-0.9887
chrysin	Breast cancer resistance protein inhibitor	-0.9881
repaglinide	Insulin secretagogue	-0.988
GNF-2	Bcr-Abl inhibitor	-0.9879
reserpine	Vesicular monoamine transporter inhibitor	-0.9877
AT-7519	CDK inhibitor|Cell cycle inhibitor	-0.9876
sulpiride	Dopamine receptor antagonist	-0.9872
BI-2536	PLK inhibitor	-0.9871
NVP-BGJ398	FGFR inhibitor	-0.9867
Mps1-IN-1	Monopolar spindle 1 kinase inhibitor	-0.9861
DMAB-anabaseine	Adrenergic receptor agonist	-0.9855
telatinib	KIT inhibitor|PDGFR inhibitor|VEGFR inhibitor	-0.9855
fenobam	Glutamate receptor antagonist	-0.9855
rifapentine	Bacterial RNA polymerase inhibitor	-0.9854
BRD-A36707673	LXR agonist	-0.9853
tyrphostin-47	EGFR inhibitor	-0.9852
econazole	Lanosterol demethylase inhibitor|Bacterial cell wall synthesis inhibitor|Sterol demethylase inhibitor	-0.9849
resiquimod	TLR agonist	-0.9847
tiratricol	Thyroid hormone stimulant	-0.984
BRD-K76674262	Protein synthesis inhibitor	-0.984
dofequidar	MRP inhibitor|P-glycoprotein inhibitor	-0.9838
butalbital	GABA receptor antagonist	-0.9838
FH-535	PPAR receptor antagonist	-0.9837
metaraminol	Adrenergic receptor agonist	-0.9837
propofol	GABA receptor agonist	-0.9835
PF-04620110	Diacylglycerol O acyltransferase inhibitor	-0.9834
diltiazem	Calcium channel blocker	-0.9833
SB-258585	Serotonin receptor antagonist	-0.9829
alprenolol	Adrenergic receptor antagonist	-0.9828
pyroxamide	HDAC inhibitor	-0.9828
KIN001-244	PDK1 Inhibitor	-0.9827
linsitinib	IGF-1 inhibitor	-0.9826
nomifensine	Dopamine receptor antagonist|Noradrenaline uptake inhibitor	-0.9824
ritonavir	HIV inhibitor	-0.9823
ketanserin	Serotonin receptor antagonist	-0.9822
ribavirin	Antiviral	-0.9821
idarubicin	Topoisomerase inhibitor	-0.9821
naphazoline	Adrenergic receptor agonist	-0.982
almorexant	Orexin receptor antagonist	-0.9819
phenanthridone	PARP inhibitor	-0.9812
fusaric-acid	Dopamine receptor antagonist	-0.9811
zardaverine	Phosphodiesterase inhibitor	-0.9811
equol	Estrogen receptor agonist	-0.9806
ZD-2079	Adrenergic receptor agonist	-0.9805
AZD-8931	EGFR inhibitor	-0.9804
alda-1	Aldehyde dehydrogenase activator	-0.9804
L-161982	Prostanoid receptor antagonist	-0.9803
CL-218872	GABA receptor agonist	-0.98
brefeldin-a	Protein synthesis inhibitor|Brefeldin A inhibited guanine nucleotide exchange protein inhibitors|Golgi-specific brefeldin A-resistance guanine nucleotide exchange factor inhibitor	-0.9797
BRD-K19136521	CDK inhibitor|GSK inhibitor	-0.9796
vernakalant	Potassium channel antagonist	-0.9795
calyculin	Protein phosphatase inhibitor	-0.9793
RS-79948	Adrenergic receptor antagonist	-0.9788
lovastatin	HMGCR inhibitor	-0.9788
ofloxacin	Bacterial DNA inhibitor	-0.9783
ICI-204448	Opioid receptor agonist	-0.9773
isoflupredone-acetate	Glucocorticoid receptor agonist	-0.9768
BMS-265246	CDK inhibitor	-0.9768
bis-tyrphostin	EGFR inhibitor	-0.9765
malonoben	Protein tyrosine kinase inhibitor	-0.9763
caffeine	Adenosine receptor antagonist|Phosphodiesterase inhibitor	-0.9762
ML-7	Muscle relaxant	-0.976
aceclofenac	Prostanoid receptor antagonist	-0.9759
ML-179	Liver receptor homolog inverse agonist	-0.9759
LM-1685	Cyclooxygenase inhibitor	-0.9755
TCPOBOP	CAR agonist	-0.9755
pinocembrin	CYP1B1 inhibitor	-0.9752
isoxsuprine	Adrenergic receptor agonist	-0.9751
NSC-95397	CDC inhibitor	-0.975
nemonapride	Dopamine receptor antagonist	-0.9748
gaboxadol	GABA receptor agonist	-0.9744
spermidine	Glutamate receptor antagonist	-0.974
serotonin	Growth factor receptor activator	-0.9738
esmolol	Adrenergic receptor antagonist	-0.9737
GR-235	Estrogen receptor agonist|FXR antagonist|Progesterone receptor agonist	-0.9733
ellagic-acid	Glutathione transferase inhibitor|Aldose reductase inhibitor|Beta secretase inhibitor|HCV inhibitor|HIV inhibitor|Quorum sensing signaling modulator|Reverse transcriptase inhibitor	-0.9726
dinoprost	Prostacyclin analog	-0.9722
BYK-204165	PARP inhibitor	-0.9708
duloxetine	Norepinephrine inhibitor|Serotonin reuptake inhibitor	-0.9707
EI-273	PKC inhibitor	-0.9707
amodiaquine	Histamine receptor agonist	-0.9706
CA-074-Me	Cathepsin inhibitor	-0.9705
proadifen	Nitric oxide synthase inhibitor	-0.9705
fenoldopam	Dopamine receptor agonist	-0.9704
ML-281	Serine/threonine kinase inhibitor	-0.9703
ritodrine	Adrenergic receptor agonist	-0.9703
metolazone	Carbonic anhydrase inhibitor	-0.9702
cevimeline	Acetylcholine receptor agonist	-0.9702
calmidazolium	Calcium channel blocker|Calmodulin antagonist	-0.9697
P-5091	Ubiquitin specific protease inhibitor	-0.9697
SKF-38393	Dopamine receptor agonist	-0.9695
glycitein	TNF inhibitor	-0.9687
fludarabine-phosphate	DNA inhibitor|DNA repair enzyme inhibitor|Purine antagonist	-0.9687
PRE-084	Sigma receptor agonist	-0.9686
trimetazidine	3-ketoacyl CoA thiolase inhibitor	-0.9678
evodiamine	ATPase inhibitor|TRPV agonist	-0.9677
crenolanib	PDGFR inhibitor	-0.9676
GP-1a	Cannabinoid receptor agonist	-0.9676
NU-1025	PARP inhibitor|DNA dependent protein kinase inhibitor	-0.9672
miconazole	Bacterial cell wall synthesis inhibitor	-0.9671
ZM-336372	RAF inhibitor	-0.9671
mefenamic-acid	Cyclooxygenase inhibitor	-0.967
tacrine	Acetylcholinesterase inhibitor	-0.9668
AMN-082	Glutamate receptor antagonist	-0.9664
altrenogest	Progestogen hormone	-0.9662
cimetidine	Histamine receptor antagonist	-0.9661
disulfiram	Aldehyde dehydrogenase inhibitor|DNA methyltransferase inhibitor|TRPV agonist	-0.9661
MGCD-265	VEGFR inhibitor	-0.966
guanethidine	Adrenergic receptor antagonist	-0.9659
CYT-997	Tubulin inhibitor	-0.9658
SU-014813	PDGFR inhibitor|VEGFR inhibitor	-0.965
enprofylline	Phosphodiesterase inhibitor	-0.9647
atovaquone	Mitochondrial inhibitor	-0.9647
debrisoquin	Adrenergic receptor antagonist	-0.9645
RN-1734	TRPV antagonist	-0.9638
proglumide	CCK receptor antagonist	-0.9638
BRD-K33211335	Glutamate receptor antagonist|Sigma receptor agonist	-0.9636
siguazodan	Phosphodiesterase inhibitor	-0.9636
nafadotride	Dopamine receptor antagonist	-0.9636
rosmarinic-acid	GABA receptor antagonist	-0.9635
pirfenidone	TGF-beta receptor inhibitor	-0.9635
hesperidin	Flavanone glycoside	-0.9632
forskolin	Adenylyl cyclase activator	-0.9629
quercetagetin	PIM inhibitor	-0.9626
practolol	Adrenergic receptor antagonist	-0.9625
palovarotene	Retinoid receptor agonist	-0.9624
PD-160170	Neuropeptide receptor antagonist	-0.9623
dorzolamide	Carbonic anhydrase inhibitor	-0.9623
adoprazine	Dopamine receptor antagonist|Serotonin receptor agonist	-0.9621
carfilzomib	Proteasome inhibitor	-0.962
BRD-K43405658	Protein tyrosine kinase inhibitor	-0.9619
meclizine	Constitutive androstane receptor (CAR) agonist	-0.9617
omeprazole	Proton pump inhibitor	-0.9616
bepotastine	Histamine receptor antagonist	-0.9616
nepafenac	Cyclooxygenase inhibitor	-0.9615
BAZ2-ICR	Bromodomain inhibitor	-0.9613
YK-4279	Apoptosis stimulant|ETV1 inhibitor	-0.9612
MK-0812	CC chemokine receptor antagonist	-0.961
quinidine	Sodium channel inhibitor	-0.9609
KPT-330	Exportin antagonist	-0.9609
fosfosal	Phosphodiesterase inhibitor	-0.9605
GANT-61	GLI antagonist	-0.9599
AGK-2	SIRT inhibitor	-0.9599
BRD-K30697463	Glucocorticoid receptor agonist	-0.9595
GSK-1059615	PI3K inhibitor	-0.959
harmine	DYRK inhibitor	-0.9588
GSK-2801	Bromodomain inhibitor	-0.9584
simeprevir	HCV inhibitor	-0.9584
YM-155	Survivin inhibitor	-0.9583
ozagrel	Thromboxane synthase inhibitor	-0.9582
estradiol	Estrogen receptor agonist	-0.9579
asymmetrical-dimethylarginine	Nitric oxide synthase inhibitor	-0.9579
pheniramine	Histamine receptor antagonist	-0.9574
TG-100801	Src inhibitor|VEGFR inhibitor	-0.957
JNJ-7706621	CDK inhibitor	-0.9568
BAY-36-7620	Glutamate receptor antagonist	-0.9567
LE-300	Dopamine receptor antagonist	-0.9566
methocarbamol	Muscle relaxant	-0.9566
RG-14620	EGFR inhibitor	-0.9566
zaprinast	Phosphodiesterase inhibitor	-0.9566
anisomycin	DNA inhibitor	-0.9557
preladenant	Adenosine receptor antagonist	-0.9557
SKF-96365	Calcium channel blocker	-0.9554
BGT-226	PI3K inhibitor	-0.9552
isoreserpine	Vesicular monoamine transporter inhibitor	-0.955
etodolac	Cyclooxygenase inhibitor	-0.9549
LY-303511	Casein kinase inhibitor|PI3K inhibitor	-0.9548
E-7438	Histone lysine methyltransferase inhibitor	-0.9547
memantine	Glutamate receptor antagonist	-0.9546
tetrabenazine	Vesicular monoamine transporter inhibitor	-0.9545
terbutaline	Adrenergic receptor agonist	-0.9545
diphenidol	Acetylcholine receptor agonist	-0.9544
retinol	Retinoid receptor agonist	-0.9542
MK-8245	Stearoyl-CoA desaturase inhibitor	-0.9541
ML-9	Muscle relaxant	-0.954
LY-2874455	FGFR inhibitor	-0.9537
losartan	Angiotensin receptor antagonist	-0.9537
CYT-387	JAK inhibitor	-0.9536
aliskiren	Antihypertensive|Peptidase inhibitor|Protease inhibitor|Renin inhibitor	-0.9534
talazoparib	PARP inhibitor	-0.9532
furosemide	Diuretic	-0.953
birinapant	XIAP inhibitor	-0.9528
promazine	Dopamine receptor antagonist	-0.9527
trifluoperazine	Dopamine receptor antagonist	-0.9526
PRT-062607	Syk inhibitor	-0.9525
panobinostat	HDAC inhibitor	-0.9525
BRD-K17415526	Protein tyrosine kinase inhibitor	-0.952
ixabepilone	Tubulin inhibitor	-0.9518
vildagliptin	Dipeptidyl peptidase inhibitor	-0.9518
artemisinin	DNA inhibitor	-0.9516
PKI-179	MTOR inhibitor|PI3K inhibitor	-0.9512
CHIR-99021	GSK inhibitor	-0.9512
mepyramine	Histamine receptor antagonist	-0.9512
dalcetrapib	Cholesterol inhibitor	-0.951
alizapride	Dopamine receptor antagonist	-0.9509
diethylcarbamazine	Lipoxygenase inhibitor	-0.9508
dimaprit	Histamine receptor agonist	-0.9506
REV-5901	Leukotriene receptor antagonist|Lipoxygenase inhibitor	-0.9506
PFI-1	Bromodomain inhibitor	-0.9501
SU-6656	Src inhibitor	-0.9499
laropiprant	Prostanoid receptor antagonist	-0.9499
SB-239063	P38 MAPK inhibitor	-0.9497
andarine	Androgen receptor antagonist	-0.9497
BRD-K92073408	Progestogen hormone|Progesterone receptor agonist	-0.9496
piracetam	Acetylcholine receptor agonist	-0.9495
YM-90709	IL5 inhibitor	-0.9494
fentiazac	Cyclooxygenase inhibitor	-0.9494
CGS-20625	Benzodiazepine receptor agonist	-0.9492
lisinopril	ACE inhibitor	-0.9492
gemcitabine	Ribonucleoside reductase inhibitor	-0.949
lonafarnib	Farnesyltransferase inhibitor	-0.9487
carbimazole	Antithyroid agent	-0.9486
daminozide	KDM2A inhibitor	-0.9483
medrysone	Glucocorticoid receptor agonist	-0.9483
devazepide	CCK receptor antagonist	-0.9481
GW-7647	PPAR receptor agonist	-0.9481
U-0126	MEK inhibitor	-0.9479
CPI-1189	TNF inhibitor	-0.9477
ZK-93426	Benzodiazepine receptor antagonist	-0.9477
ORE-1001	ACE inhibitor	-0.9476
dihydrexidine	Dopamine receptor agonist	-0.9475
IOWH-032	CFTR channel antagonist	-0.9474
defactinib	Focal adhesion kinase inhibitor	-0.9474
sulfaphenazole	Dihydropteroate synthase inhibitor	-0.9471
bucladesine	Adenosine receptor agonist|CAMP stimulant	-0.9471
deltaline	Acetylcholine receptor antagonist	-0.9469
flunisolide	Cytochrome P450 inhibitor	-0.9468
tacedinaline	HDAC inhibitor	-0.9465
kenpaullone	CDK inhibitor|GSK inhibitor	-0.9463
harpagoside	Acetylcholinesterase inhibitor	-0.9462
miglustat	Glycosylation inhibitor	-0.9461
procainamide	Sodium channel inhibitor	-0.9458
LY-288513	CCK receptor antagonist	-0.9458
PHTPP	Estrogen receptor antagonist	-0.9456
CPI-613	PDK inhibitor	-0.9455
rupatadine	Histamine receptor antagonist|Platelet activating factor receptor antagonist	-0.9454
medetomidine	Adrenergic receptor agonist	-0.9452
acrivastine	Histamine receptor antagonist	-0.9449
VX-702	P38 MAPK inhibitor	-0.9449
ketorolac	Cyclooxygenase inhibitor	-0.9449
SB-203186	Serotonin receptor antagonist	-0.9448
cirazoline	Adrenergic receptor agonist	-0.9447
etomidate	Membrane integrity inhibitor|GABA receptor modulator|Membrane permeability inhibitor	-0.9447
glipizide	Sulfonylurea	-0.9447
I-CBP112	Bromodomain inhibitor	-0.9444
oxibendazole	Tubulin inhibitor	-0.9442
RS-102221	Serotonin receptor antagonist	-0.9442
cobicistat	Cytochrome P450 inhibitor	-0.9441
LY-225910	CCK receptor antagonist	-0.944
orlistat	Lipase inhibitor	-0.9439
nicardipine	Calcium channel blocker	-0.9437
JNJ-38877605	MET inhibitor	-0.9436
BRD-K68202742	HDAC inhibitor|CDK expression enhancer|ID1 expression inhibitor	-0.9435
L-690330	Inositol monophosphatase inhibitor	-0.9433
Y-134	Estrogen receptor antagonist	-0.9431
rimexolone	Glucocorticoid receptor agonist	-0.943
tiludronate	Bone resorption inhibitor|Osteoclast inhibitor	-0.9429
ATN-161	Integrin inhibitor	-0.9428
hydroxyurea	Ribonucleoside reductase inhibitor	-0.9427
atracurium	Acetylcholine receptor antagonist	-0.9426
UK-356618	Metalloproteinase inhibitor	-0.9424
propylthiouracil	Thyroid peroxidase inhibitor	-0.9423
acetohexamide	ATP channel blocker	-0.9422
dephostatin	Tyrosine phosphatase inhibitor	-0.942
BRD-K76064317	FLT3 inhibitor	-0.942
MPEP	Glutamate receptor antagonist	-0.9415
erastin	Ion channel antagonist	-0.9415
phenolphthalein	Indicator dye	-0.9415
BRD-A49906757	Acetylcholine receptor antagonist	-0.9415
umbelliferone	Cyclooxygenase inhibitor	-0.9412
irsogladine	Phosphodiesterase inhibitor	-0.9412
brequinar	Dihydroorotate dehydrogenase inhibitor	-0.9406
RS-100329	Adrenergic receptor antagonist	-0.9406
nadolol	Adrenergic receptor antagonist	-0.9406
piribedil	Dopamine receptor agonist	-0.9404
oxymetazoline	Adrenergic receptor agonist	-0.9403
diprotin-a	Dipeptidyl peptidase inhibitor	-0.94
mecamylamine	Acetylcholine receptor antagonist	-0.9399
cinnarizine	Calcium channel blocker	-0.9398
zonisamide	Sodium channel inhibitor|Calcium channel blocker	-0.9397
BMS-387032	CDK inhibitor|Cell cycle inhibitor|MCL1 inhibitor	-0.9394
enzastaurin	PKC inhibitor	-0.9393
basimglurant	Glutamate receptor antagonist	-0.939
GSK-2636771	PI3K inhibitor	-0.9387
AGI-6780	Isocitrate dehydrogenase inhibitor	-0.9387
vinpocetine	Phosphodiesterase inhibitor|Sodium channel blocker	-0.9387
spiroxatrine	Serotonin receptor antagonist	-0.9385
parecoxib	Cyclooxygenase inhibitor	-0.9382
galantamine	Acetylcholinesterase inhibitor	-0.9379
methysergide	Serotonin receptor antagonist	-0.9378
SB-939	HDAC inhibitor	-0.9375
alrestatin	Aldose reductase inhibitor	-0.9372
argatroban	Thrombin inhibitor	-0.9372
BMS-182874	Endothelin receptor antagonist	-0.9371
BE-2254	Adrenergic receptor antagonist	-0.937
riociguat	Guanylate cyclase activator	-0.937
KW-2449	Abl inhibitor|Aurora kinase inhibitor|FLT3 inhibitor	-0.9368
ABT-702	Adenosine kinase inhibitor	-0.9367
trans-cinnamaldehyde	Aldose reductase inhibitor|TRPV agonist	-0.9363
nomegestrol-acetate	Progesterone receptor agonist	-0.9362
LY-2603618	CHK inhibitor	-0.9355
AZD-8055	MTOR inhibitor	-0.9351
safinamide	Dopamine receptor antagonist|Glutamate inhibitor|Monoamine oxidase inhibitor	-0.9351
KI-8751	VEGFR inhibitor|KIT inhibitor|PDGFR inhibitor	-0.9349
zaldaride	Calmodulin inhibitor	-0.9349
orphenadrine	Acetylcholine receptor antagonist	-0.9346
mebendazole	Tubulin inhibitor	-0.9342
escitalopram	Selective serotonin reuptake inhibitor (SSRI)	-0.9341
proscillaridin	Na/K-ATPase inhibitor	-0.9339
isoconazole	Fungal lanosterol demethylase inhibitor	-0.9339
trelagliptin	Dipeptidyl peptidase inhibitor	-0.9337
trifluridine	DNA directed DNA polymerase inhibitor|Thymidylate synthase inhibitor	-0.9336
BRD-K73261812	Beta catenin inhibitor	-0.9334
colchicine	Tubulin inhibitor	-0.9334
UNC-0321	Histone lysine methyltransferase inhibitor	-0.933
BRL-15572	Serotonin receptor antagonist	-0.9329
propafenone	Antiarrhythmic	-0.9328
dydrogesterone	Progesterone receptor agonist	-0.9327
PNU-120596	Acetylcholine receptor agonist	-0.9322
oxyphenonium	Cholinergic receptor antagonist	-0.932
thioguanine	Purine antagonist	-0.9319
P-1075	ATP channel activator|Potassium channel activator	-0.9319
CGP-60474	CDK inhibitor	-0.9319
bifonazole	Sterol demethylase inhibitor	-0.9317
rhodomyrtoxin-b	Carcinogen|DNA intercalating agent	-0.9314
methoprene-acid	Retinoid receptor agonist	-0.9314
emodin	11-beta-HSD1 inhibitor	-0.9313
UNC-0638	HMTase inhibitor	-0.9313
skatole	Thrombin inhibitor	-0.9309
targinine	Nitric oxide synthase inhibitor	-0.9303
desipramine	Tricyclic antidepressant	-0.9302
ONO-4059	BTK inhibitor	-0.93
eugenol	Androgen receptor antagonist	-0.9299
dihydrodeoxygedunin	Growth factor receptor activator	-0.9298
pimavanserin	Serotonin receptor antagonist	-0.9297
amcinonide	Glucocorticoid receptor agonist	-0.9297
CGP-7930	GABA receptor antagonist|GABA receptor agonist	-0.9294
BRD-K20986251	FXR antagonist|Vitamin D receptor agonist	-0.9292
R-59022	Diacylglycerol kinase inhibitor|Protein kinase inhibitor	-0.9291
ursolic-acid	11-beta-HSD1 inhibitor|Acetylcholinesterase inhibitor|ATPase inhibitor|Caspase inhibitor|HIV protease inhibitor|Lipid peroxidase inhibitor|NFKB inhibitor|Quorum sensing signaling modulator|STAT inhibitor|Steryl sulfatase inhibitor|Tyrosine phosphatase inhibitor	-0.9291
EPZ-015666	PRMT inhibitor	-0.929
mifobate	PPAR receptor antagonist	-0.9289
brompheniramine	Histamine receptor antagonist	-0.9289
UNC-669	L3MBTL antagonist	-0.9287
roscovitine	CDK inhibitor	-0.9286
mepireserpate	Catechol O methyltransferase inhibitor	-0.9285
tanespimycin	HSP inhibitor	-0.9284
istaroxime	ATPase inhibitor	-0.9283
PF-3845	FAAH inhibitor	-0.9283
W-13	Calmodulin inhibitor	-0.9282
merbarone	Topoisomerase inhibitor	-0.9282
BMS-927711	Calcitonin antagonist	-0.9279
benserazide	DOPA decarboxylase inhibitor	-0.9274
metenkephalin	Immunostimulant	-0.9273
proxyfan	Histamine receptor antagonist	-0.9272
TTNPB	Retinoid receptor agonist	-0.9271
cyclobenzaprine	Adrenergic receptor agonist|Serotonin receptor agonist	-0.927
troglitazone	PPAR receptor agonist|Insulin sensitizer	-0.9267
biotin	Vitamin B	-0.9266
danusertib	Aurora kinase inhibitor|FGFR inhibitor	-0.926
metharbital	GABA receptor antagonist	-0.926
levocetirizine	Histamine receptor antagonist	-0.9259
BX-912	PDK inhibitor	-0.9257
dolasetron	Serotonin receptor antagonist	-0.9254
phenamil	TRPV antagonist	-0.9254
NVP-BHG712	Ephrin inhibitor	-0.9252
UPF-1069	PARP inhibitor	-0.925
fadrozole	Aromatase inhibitor	-0.9248
talnetant	Tachykinin antagonist	-0.9248
HO-013	PPAR receptor agonist	-0.9247
TC-H-106	HDAC inhibitor	-0.9246
KU-0063794	MTOR inhibitor	-0.9246
ponalrestat	Aldose reductase inhibitor	-0.9239
TC-1	Beta secretase inhibitor	-0.9239
diphemanil	Acetylcholine receptor antagonist	-0.9238
amtolmetin-guacil	Cyclooxygenase inhibitor	-0.9236
otamixaban	Coagulation factor inhibitor	-0.9235
TWS-119	GSK inhibitor	-0.9234
BRD-K88969189	Estrogen receptor agonist	-0.9234
doxofylline	Adenosine receptor antagonist	-0.9234
lonidamine	Glucokinase inhibitor	-0.9233
menadione	Mitochondrial inhibitor|Phosphatase inhibitor	-0.9232
AT-7867	AKT inhibitor	-0.9231
HMN-214	PLK inhibitor	-0.923
L-368899	Oxytocin receptor antagonist	-0.923
SC-10	Protein kinase activator	-0.9228
nitrocaramiphen	Cholinergic receptor antagonist	-0.9227
zafirlukast	Leukotriene receptor antagonist	-0.9227
scopolamine	Acetylcholine receptor antagonist	-0.9225
BRD-K26011976	Topoisomerase inhibitor	-0.9218
midostaurin	FLT3 inhibitor|KIT inhibitor|PKC inhibitor	-0.9215
carvedilol	Adrenergic receptor antagonist	-0.9211
ARRY-334543	EGFR inhibitor	-0.921
HA-14-1	BCL inhibitor	-0.9208
DU-728	Structural glycoprotein antagonist	-0.9207
nimodipine	Calcium channel blocker	-0.9207
primidone	GABA receptor antagonist	-0.9204
MBX-2982	Glucose dependent insulinotropic receptor agonist	-0.9203
CGP-37157	Calcium channel blocker|Mitochondrial Na+/Ca2+ exchanger antagonist|Sodium/calcium exchange inhibitor	-0.9202
dabigatran-etexilate	Thrombin inhibitor|Serine protease inhibitor	-0.9202
TAK-285	EGFR inhibitor	-0.9198
guggulsterone	Estrogen receptor agonist|Cholesterol inhibitor|FXR antagonist|IKK inhibitor|Progesterone receptor agonist|PXR agonist	-0.9197
PNU-22394	Serotonin receptor agonist	-0.9197
A-66	PI3K inhibitor	-0.9196
carbacyclin	PPAR receptor agonist	-0.9196
ORG-9768	Adrenergic receptor antagonist	-0.9196
ramipril	ACE inhibitor	-0.9193
lestaurtinib	FLT3 inhibitor|Growth factor receptor inhibitor|JAK inhibitor	-0.9192
allopurinol	Xanthine oxidase inhibitor	-0.9192
dipraglurant	Glutamate receptor antagonist	-0.9192
oxybenzone	Lipase inhibitor	-0.9192
NMS-1286937	PLK inhibitor	-0.9191
desmethylclozapine	Acetylcholine receptor agonist	-0.9187
sitagliptin	Dipeptidyl peptidase inhibitor	-0.9186
warfarin	Vitamin K antagonist	-0.9184
SB-705498	TRPV antagonist	-0.9182
salvinorin-a	Opioid receptor agonist	-0.9181
torasemide	Thromboxane receptor antagonist	-0.9181
CGK-733	ATM kinase inhibitor|ATR kinase inhibitor	-0.918
prazosin	Adrenergic receptor antagonist	-0.9176
clomipramine	Serotonin receptor antagonist	-0.9175
doxylamine	Histamine receptor antagonist	-0.9175
trimethobenzamide	Histamine receptor antagonist	-0.9171
butaclamol	Dopamine receptor antagonist	-0.917
bretylium	Norepinephrine inhibitor	-0.9168
valsartan	Angiotensin receptor antagonist	-0.9166
XAV-939	Tankyrase inhibitor	-0.9166
bethanechol	Acetylcholine receptor agonist	-0.9161
ruxolitinib	JAK inhibitor	-0.9157
rabeprazole	Proton pump inhibitor|Gastrin inhibitor	-0.9155
spironolactone	Mineralocorticoid receptor antagonist	-0.9155
umeclidinium	Acetylcholine receptor antagonist	-0.9155
griseofulvin	Tubulin inhibitor	-0.9152
BAY-59-3074	Cannabinoid receptor antagonist	-0.915
PAC-1	Caspase activator	-0.9147
VT-464	Cytochrome P450 inhibitor	-0.9145
zatebradine	HCN channel antagonist	-0.9141
dequalinium	PKC inhibitor	-0.914
cortisone	Androgen receptor antagonist	-0.914
nortriptyline	Tricyclic antidepressant	-0.914
ciprofibrate	PPAR receptor agonist	-0.9138
acivicin	Gamma glutamyltransferase Inhibitors	-0.9136
WAY-629	Serotonin receptor agonist	-0.9136
AZD-7762	CHK inhibitor	-0.9136
T-5224	AP inhibitor	-0.9132
betamethasone-acetate	Glucocorticoid receptor agonist	-0.9132
simvastatin	HMGCR inhibitor	-0.913
baicalin	Beta glucuronidase inhibitor	-0.9128
pipamperone	Dopamine receptor antagonist	-0.9125
aminopurvalanol-a	Tyrosine kinase inhibitor|CDK inhibitor	-0.9124
BMS-641988	Androgen receptor antagonist	-0.9121
BRL-54443	Serotonin receptor agonist	-0.912
diclofensine	Dopamine receptor antagonist	-0.9117
STA-5326	Interleukin inhibitor	-0.9114
BMS-777607	AXL kinase inhibitor|FLT3 inhibitor|HGF receptor inhibitor|Macrophage inhibitor|MET inhibitor|Tyrosine kinase inhibitor	-0.9112
atomoxetine	Norepinephrine inhibitor	-0.9112
teneligliptin	Dipeptidyl peptidase inhibitor	-0.9111
alisertib	Aurora kinase inhibitor	-0.9105
SID-26681509	Cathepsin inhibitor	-0.9103
FR-180204	MAP kinase inhibitor	-0.9102
cariporide	Sodium channel inhibitor	-0.9102
pyrvinium-pamoate	Androgen receptor antagonist|AKT inhibitor	-0.9101
semaxanib	VEGFR inhibitor	-0.9101
tosedostat	Peptidase inhibitor	-0.9098
GSK-1292263	Glucose dependent insulinotropic receptor agonist	-0.9097
ACY-1215	HDAC inhibitor	-0.9096
mifepristone	Glucocorticoid receptor antagonist|Progesterone receptor antagonist	-0.9095
adarotene	Retinoid receptor agonist	-0.9095
azacyclonol	Histamine receptor antagonist	-0.9094
acyclovir	DNA inhibitor	-0.9093
berberine	LDL receptor activator	-0.9093
ataluren	CFTR channel agonist|Dystrophin stimulant	-0.9092
MK-0773	Androgen receptor antagonist	-0.9092
BRD-K08115555	TNF inhibitor	-0.9091
ecopipam	Dopamine receptor antagonist	-0.9091
solifenacin-succinate	Acetylcholine receptor antagonist	-0.9089
imiloxan	Adrenergic receptor antagonist	-0.9089
aminoguanidine	Nitric oxide synthase inhibitor	-0.9088
probucol	Atherogenesis inhibitor	-0.9088
inosine	Neurotrophic agent	-0.9087
darapladib	Phospholipase inhibitor	-0.9086
idelalisib	PI3K inhibitor	-0.9084
flufenamic-acid	Chloride channel blocker	-0.9083
tizanidine	Adrenergic receptor agonist	-0.9083
PP-30	RAF inhibitor	-0.9082
testosterone	Androgen receptor agonist	-0.9082
PD-98059	MEK inhibitor|MAP kinase inhibitor	-0.9079
enoxacin	Bacterial DNA Gyrase inhibitor	-0.9079
paricalcitol	Vitamin D receptor agonist	-0.9078
amonafide	Topoisomerase inhibitor	-0.9078
ivachtin	Caspase inhibitor	-0.9077
phenylbutyrate	HDAC inhibitor	-0.9075
acarbose	Glucosidase inhibitor	-0.9074
bosentan	Endothelin receptor antagonist	-0.9073
palmitoylethanolamide	Cannabinoid receptor agonist	-0.9073
GW-9508	Fatty acid receptor agonist|Free fatty acid receptor agonist|G protein-coupled receptor agonist	-0.9071
BRD-K92980438	Hexokinase inhibitor	-0.907
arachidonamide	Cannabinoid receptor agonist	-0.9069
phenytoin	Hydantoin antiepileptic	-0.9067
methylnaltrexone	Opioid receptor antagonist	-0.9067
doramapimod	P38 MAPK inhibitor	-0.9064
PU-H71	HSP inhibitor	-0.9063
MST-312	Telomerase inhibitor	-0.9061
TAK-875	Insulin secretagogue	-0.906
immethridine	Histamine receptor agonist	-0.9059
doxycycline	Bacterial 30S ribosomal subunit inhibitor	-0.9059
ivacaftor	CFTR channel antagonist	-0.9059
parbendazole	Tubulin inhibitor	-0.9058
diflunisal	Prostanoid receptor antagonist	-0.9057
rosuvastatin	HMGCR inhibitor	-0.9055
amfepramone	Adrenergic receptor agonist	-0.9054
dabrafenib	RAF inhibitor	-0.9053
EMD-53998	Phosphodiesterase inhibitor	-0.9053
fidarestat	Aldose reductase inhibitor	-0.9052
ipratropium	Acetylcholine receptor antagonist	-0.9049
saccharin	DNA inhibitor	-0.9049
BAY-61-3606	Syk inhibitor	-0.9045
camicinal	Motilin receptor agonist	-0.9045
SB-216641	Serotonin receptor antagonist	-0.9044
azaperone	Dopamine receptor antagonist	-0.9037
betahistine	Histamine receptor agonist|Histamine receptor antagonist	-0.9035
iloperidone	Dopamine receptor antagonist|Serotonin receptor antagonist	-0.9034
digitoxin	Na/K-ATPase inhibitor	-0.9033
GSK-1070916	Aurora kinase inhibitor	-0.9032
HC-030031	TRPA1 channel blocker	-0.9031
guaiacol	Anesthetic - local	-0.9028
methyldopa	Adrenergic receptor agonist	-0.9028
reboxetine	Adrenergic receptor antagonist	-0.9028
lypressin	Vasopressin receptor agonist	-0.9026
tolmetin	Cyclooxygenase inhibitor	-0.9026
SKF-77434	Dopamine receptor agonist	-0.9026
SMI-4a	PIM inhibitor	-0.9021
UNC-1215	L3MBTL antagonist	-0.902
BRD-K68336408	EGFR inhibitor	-0.9017
vortioxetine	Serotonin receptor agonist|Serotonin receptor antagonist	-0.9016
sorafenib	RAF inhibitor|FLT3 inhibitor|KIT inhibitor|PDGFR inhibitor|RET inhibitor|VEGFR inhibitor	-0.9015
bupropion	Dopamine receptor antagonist	-0.9015
gossypol	BCL inhibitor|MCL1 inhibitor	-0.9012
loratadine	Histamine receptor antagonist	-0.901
carbenoxolone	11-beta-HSD1 inhibitor	-0.9009
bambuterol	Adrenergic receptor agonist	-0.9009
RG-4733	Gamma secretase inhibitor	-0.9008
OSI-930	KIT inhibitor|VEGFR inhibitor	-0.9007
IPI-145	PI3K inhibitor	-0.9007
nefiracetam	Acetylcholine receptor agonist|GABA receptor agonist	-0.9005
BIIB-021	HSP inhibitor	-0.9005
trimethadione	Oxazolidine antiepileptic	-0.9004
BRD-K03670461	EGFR inhibitor	-0.9001
BS-181	CDK inhibitor	-0.9001
PS-178990	Androgen receptor antagonist	-0.9
DCPIB	Chloride channel blocker|Gap junction modulator|Glutamate inhibitor	-0.8999
epoxycholesterol	LXR agonist	-0.8997
propylpyrazole	Estrogen receptor agonist	-0.8996
exifone	Nootropic agent	-0.8996
BRD-K72783841	EGFR inhibitor	-0.8996
venlafaxine	Serotonin receptor antagonist|Adrenergic receptor antagonist|Norepinephrine reuptake inhibitor	-0.899
rolipram	Phosphodiesterase inhibitor	-0.899
temocapril	ACE inhibitor	-0.8989
leflunomide	Dihydroorotate dehydrogenase inhibitor|PDGFR inhibitor	-0.8989
alexidine	Phosphatidylglycerophosphatase inhibitor	-0.8989
PCA-4248	Platelet activating factor receptor antagonist	-0.8988
ibutamoren	Growth hormone secretagogue receptor agonist	-0.8986
progesterone	Progesterone receptor agonist	-0.8986
VE-822	ATR kinase inhibitor	-0.8984
noscapine	Bradykinin receptor antagonist|Tubulin polymerization inhibitor	-0.8984
L-655240	Thromboxane receptor antagonist	-0.8982
BRD-K97440753	Adrenergic receptor antagonist|Prolactin inhibitor	-0.8981
tolazoline	Adrenergic receptor antagonist	-0.898
cytarabine	Ribonucleotide reductase inhibitor	-0.8976
pyrazolanthrone	JNK inhibitor	-0.8971
WYE-125132	MTOR inhibitor	-0.897
aniracetam	Glutamate receptor agonist	-0.8969
ethotoin	Hydantoin antiepileptic	-0.8967
chloroxine	Opioid receptor antagonist	-0.8967
prednisone	Glucocorticoid receptor agonist	-0.8964
tozasertib	Aurora kinase inhibitor|Bcr-Abl inhibitor|FLT3 inhibitor|JAK inhibitor	-0.8964
droperidol	Dopamine receptor antagonist	-0.8961
DBeQ	ATPase inhibitor	-0.896
ZK-93423	Benzodiazepine receptor agonist	-0.8959
carbendazim	Tubulin inhibitor	-0.8958
ALW-II-49-7	Ephrin inhibitor	-0.8955
arbutin	Melanin inhibitor	-0.8951
crizotinib	ALK inhibitor	-0.895
tivozanib	VEGFR inhibitor	-0.8949
PP-1	Src inhibitor|Abl inhibitor	-0.8946
BMS-191011	Potassium channel activator	-0.8945
ezetimibe	Cholesterol inhibitor|Niemann-Pick C1-like 1 protein antagonist	-0.8945
treprostinil	Prostacyclin analog	-0.8944
hexachlorophene	Potassium channel activator	-0.8942
P-22077	Ubiquitin specific protease inhibitor	-0.8941
dimethyl-fumarate	NRF2 activator|KEAP1 ligand|NFKB inhibitor	-0.894
VX-765	Caspase inhibitor	-0.8939
D-4476	TGF-beta receptor inhibitor	-0.8937
BRD-K54264597	Mineralocorticoid receptor antagonist	-0.8937
niacin	NADPH inhibitor|Vitamin B	-0.8936
alvimopan	Opioid receptor antagonist	-0.8932
AZ-628	RAF inhibitor	-0.8928
PF-750	FAAH inhibitor	-0.8928
theophylline	Adenosine receptor antagonist	-0.8925
phenacetin	Cyclooxygenase inhibitor	-0.8924
LXR-623	LXR agonist	-0.8924
amiloride	Sodium channel inhibitor	-0.8923
prednisolone-acetate	Glucocorticoid receptor agonist	-0.892
SA-94315	Caspase inhibitor	-0.8917
PF-02545920	Phosphodiesterase inhibitor	-0.8916
obatoclax	BCL inhibitor	-0.8914
RS-127445	Serotonin receptor antagonist	-0.8913
CD-437	Retinoid receptor agonist	-0.8913
VGX-1027	TNF inhibitor	-0.8912
thiorphan	Membrane integrity inhibitor	-0.8911
fexofenadine	Histamine receptor antagonist	-0.8909
candesartan-cilextil	Angiotensin receptor antagonist	-0.8908
xanthohumol	ATPase inhibitor	-0.8908
BRL-37344	Adrenergic receptor agonist	-0.8906
bitopertin	Glycine transporter inhibitor	-0.8902
mycophenolate-mofetil	Inosine monophosphate dehydrogenase inhibitor|Dehydrogenase inhibitor|Hydroxycarboxylic acid receptor agonist|Immunosuppressant|Inositol monophosphatase inhibitor	-0.8901
Ro-04-6790	Serotonin receptor antagonist	-0.8899
estropipate	Estrogen receptor agonist	-0.8899
etazolate	Phosphodiesterase inhibitor	-0.8896
fludrocortisone-acetate	Glucocorticoid receptor agonist|Mineralocorticoid receptor agonist	-0.8894
bendroflumethiazide	Sodium channel inhibitor	-0.8893
finasteride	5-alpha reductase inhibitor	-0.8891
olmesartan-medoxomil	Angiotensin receptor antagonist	-0.8889
anacetrapib	Cholesterol inhibitor	-0.8888
nizatidine	Histamine receptor antagonist	-0.8884
SR-57227A	Serotonin receptor agonist	-0.8884
CP-94253	Serotonin receptor agonist	-0.8883
nevirapine	Reverse transcriptase inhibitor	-0.8883
CGP-12177	Adrenergic receptor agonist	-0.8882
estramustine	DNA inhibitor	-0.888
C-646	Histone acetyltransferase inhibitor	-0.8879
AS-604850	PI3K inhibitor	-0.8872
ML-141	CDC inhibitor	-0.8872
CD-1530	Retinoid receptor agonist	-0.8871
ergometrine	Adrenergic receptor agonist|Serotonin receptor agonist	-0.887
nafamostat	Serine protease inhibitor	-0.8869
digoxin	Na/K-ATPase inhibitor	-0.8868
pizotifen	Serotonin receptor antagonist	-0.8868
meloxicam	Cyclooxygenase inhibitor	-0.8867
acexamic-acid	Gastrin inhibitor|5-alpha reductase inhibitor|Reducing agent	-0.8865
vincamine	Adrenergic receptor antagonist	-0.8863
AM-630	Cannabinoid receptor antagonist	-0.886
metamizole	Cyclooxygenase inhibitor|Opioid receptor agonist	-0.886
IBC-293	Hydroxycarboxylic acid receptor agonist	-0.8858
enoximone	Phosphodiesterase inhibitor	-0.8858
CGP-13501	GABA receptor antagonist	-0.8857
KO-143	Breast cancer resistance protein inhibitor	-0.8856
nTZDpa	PPAR receptor agonist	-0.8856
FTI-276	Farnesyltransferase inhibitor	-0.8855
SU-11274	Hepatocyte growth factor receptor inhibitor|Tyrosine kinase inhibitor	-0.8855
chlordiazepoxide	Benzodiazepine receptor agonist	-0.8854
etofylline-clofibrate	Platelet aggregation inhibitor|Lipase clearing factor inhibitor	-0.8853
pilocarpine	Acetylcholine receptor agonist	-0.8852
trimipramine	Norepinephrine inhibitor|Tricyclic antidepressant	-0.8851
VU-0400193-3	Glutamate receptor antagonist	-0.8851
voreloxin	Topoisomerase inhibitor	-0.8849
splitomycin	SIRT inhibitor	-0.8848
triamterene	Sodium channel inhibitor	-0.8846
ICI-162846	Histamine receptor antagonist	-0.8846
nicotinamide	Protein synthesis stimulant	-0.8844
tacalcitol	Vitamin D receptor agonist	-0.8843
dasatinib	KIT inhibitor|Bcr-Abl inhibitor|Ephrin inhibitor|PDGFR inhibitor|Src inhibitor|Tyrosine kinase inhibitor	-0.8841
KD-025	Rho associated kinase inhibitor	-0.8841
etofenamate	Cyclooxygenase inhibitor	-0.884
licarbazepine	Voltage-gated sodium channel blocker	-0.8839
pifithrin-alpha	p53 inhibitor	-0.8837
acenocoumarol	Vitamin K antagonist	-0.8832
DPCPX	Adenosine receptor antagonist	-0.8832
rigosertib	Cell cycle inhibitor|PLK inhibitor	-0.8832
BU-224	Imidazoline receptor agonist|Imidazoline ligand	-0.8831
fatostatin	SREBP inhibitor	-0.8828
acecainide	Polarization inhibitor	-0.8826
BRD-K56483981	Glutamate inhibitor|Macrophage inhibitor	-0.8826
naloxone	Opioid receptor antagonist	-0.8825
flupentixol	Dopamine receptor antagonist	-0.8825
oligomycin-c	ATP synthase inhibitor|ATPase inhibitor	-0.8825
fasudil	Rho associated kinase inhibitor	-0.8822
STO-609	Calmodulin inhibitor	-0.8821
zolpidem	Benzodiazepine receptor agonist	-0.8821
canagliflozin	Sodium channel inhibitor	-0.8821
NS-1619	Calcium channel activator	-0.8819
EHNA	Adenosine deaminase inhibitor	-0.8818
trazodone	Adrenergic receptor antagonist|Serotonin receptor antagonist|Serotonin reuptake inhibitor	-0.8817
ellipticine	Topoisomerase inhibitor	-0.8812
GSK-0660	PPAR receptor antagonist	-0.8812
mepacrine	NFKB inhibitor|Cytokine production inhibitor|p53 activator	-0.8812
EPZ-020411	PRMT inhibitor	-0.881
estradiol-cypionate	Estrogen receptor agonist	-0.8808
BRD-K41708980	Immunosuppressant|Corticosteroid agonist|Glucocorticoid receptor agonist	-0.8804
BMY-45778	IP1 prostacyclin receptor agonist	-0.8801
dicycloverine	Acetylcholine receptor antagonist	-0.88
sotrastaurin	PKC inhibitor	-0.8797
zosuquidar	P-glycoprotein inhibitor	-0.8795
m-chlorophenylbiguanide	Serotonin receptor agonist	-0.8795
rutin	Antioxidant|Capillary stabilizing agent|Nitric oxide scavenger	-0.879
phentermine	Dopamine receptor antagonist|Serotonin reuptake inhibitor	-0.8789
LY-2784544	JAK inhibitor	-0.8785
SU-11652	Tyrosine kinase inhibitor	-0.8784
saxagliptin	Dipeptidyl peptidase inhibitor	-0.8781
kynurenic-acid	Glutamate receptor antagonist	-0.8781
epirubicin	Topoisomerase inhibitor	-0.8781
pirenzepine	Acetylcholine receptor antagonist	-0.8779
PD-168077	Dopamine receptor agonist	-0.8778
BRD-K16762525	Bacterial 50S ribosomal subunit inhibitor	-0.8778
loxapine	Dopamine receptor antagonist|Serotonin receptor antagonist	-0.8777
EBPC	Aldose reductase inhibitor	-0.8775
BW-B70C	Lipoxygenase inhibitor	-0.8775
ivabradine	HCN channel antagonist|Potassium channel blocker|Sodium channel inhibitor	-0.8774
BRD-A02367930	Estrogen receptor agonist|DNA directed DNA polymerase stimunlant|Estrogenic component in oral contraceptives	-0.8773
dapagliflozin	Sodium/glucose cotransporter inhibitor	-0.8773
rilmenidine	Adrenergic receptor agonist|Imidazoline receptor agonist	-0.8772
ticagrelor	Purinergic receptor antagonist	-0.8771
delanzomib	Proteasome inhibitor	-0.877
amantadine	Glutamate receptor antagonist	-0.8768
formoterol	Adrenergic receptor agonist	-0.8768
mubritinib	Receptor tyrosine protein kinase inhibitor	-0.8766
aclidinium	Acetylcholine receptor antagonist	-0.8764
talmapimod	P38 MAPK inhibitor	-0.8763
GDC-0941	PI3K inhibitor	-0.8759
WAY-362450	FXR agonist	-0.8758
A-740003	Purinergic receptor antagonist	-0.8758
AZD-7545	Pyruvate dehydrogenase kinase inhibitor	-0.8753
estramustine-phosphate	DNA inhibitor|DNA alkylating agent|Estrogen receptor agonist|Tubulin inhibitor	-0.8753
tiagabine	GABA receptor antagonist	-0.8751
NGB-2904	Dopamine receptor antagonist	-0.8748
tropicamide	Acetylcholine receptor antagonist	-0.8746
xaliproden	Serotonin receptor agonist	-0.8746
AZD-4547	FGFR inhibitor	-0.8746
GW-405833	Cannabinoid receptor agonist	-0.8746
ALX-5407	Glycine transporter inhibitor	-0.8745
sparfloxacin	Bacterial DNA Gyrase inhibitor	-0.8743
sofalcone	Mucus protecting agent	-0.8741
equilin	Estrogen receptor agonist	-0.874
EO-1428	P38 MAPK inhibitor	-0.8739
AQ-RA741	Acetylcholine receptor antagonist	-0.8738
gliquidone	Sulfonylurea	-0.8737
hydrocortisone-valerate	Corticosteroid agonist|Glucocorticoid receptor agonist	-0.8736
nitrendipine	Calcium channel blocker	-0.8735
resatorvid	TLR antagonist	-0.8733
physostigmine	Cholinesterase inhibitor|Acetylcholinesterase inhibitor	-0.8732
SA-792709	Retinoid receptor agonist	-0.873
BRD-K42679315	GABA receptor antagonist	-0.8729
etoposide	Topoisomerase inhibitor	-0.8729
vesamicol	Acetylcholinesterase inhibitor	-0.8728
saracatinib	Src inhibitor	-0.8727
flumazenil	Benzodiazepine receptor antagonist	-0.8727
tomelukast	Leukotriene receptor antagonist	-0.8726
BRD-K72166146	Serotonin receptor agonist	-0.8726
ABT-239	Histamine receptor antagonist	-0.8725
lacidipine	Calcium channel blocker	-0.8725
niclosamide	DNA inhibitor|STAT inhibitor	-0.8724
riluzole	Glutamate inhibitor	-0.8724
pentamidine	Anti-pneumocystis agent	-0.8723
L-701252	Glutamate receptor antagonist	-0.872
pterostilbene	Cyclooxygenase inhibitor|PPAR receptor agonist	-0.872
BRD-K67174965	Mucolytic	-0.872
doxepin	Histamine receptor antagonist	-0.872
spiperone	Dopamine receptor antagonist	-0.8719
rosiglitazone	PPAR receptor agonist|Insulin sensitizer	-0.8718
BRD-K09991945	PKC inhibitor	-0.8717
tetracaine	Membrane integrity inhibitor	-0.8715
PNU-74654	Beta catenin inhibitor	-0.8714
tenidap	Cyclooxygenase inhibitor	-0.8714
anagrelide	Phosphodiesterase inhibitor	-0.8713
mesoridazine	Dopamine receptor antagonist	-0.8712
CGP-53353	EGFR inhibitor|PKC inhibitor	-0.8711
delivert	Angiotensin receptor agonist	-0.871
R-428	AXL kinase inhibitor	-0.8709
SF-11	Neuropeptide receptor antagonist	-0.8708
darifenacin	Acetylcholine receptor antagonist	-0.8707
SC-9	Protein synthesis stimulant	-0.8706
O6-benzylguanine	O6-alkylguanine-DNA alkyltransferase inhibitor	-0.8705
balaglitazone	Insulin sensitizer|PPAR receptor agonist	-0.8703
PJ-34	PARP inhibitor	-0.87
celecoxib	Cyclooxygenase inhibitor	-0.8699
levosimendan	Calcium channel blocker	-0.8699
clofarabine	Ribonucleoside reductase inhibitor	-0.8697
vatalanib	KIT inhibitor|PDGFR inhibitor|VEGFR inhibitor	-0.8697
AC-55649	Retinoid receptor agonist	-0.8696
clonazepam	GABA receptor agonist	-0.8696
PF-04457845	FAAH inhibitor	-0.8694
domperidone	Dopamine receptor antagonist	-0.8694
sildenafil	Phosphodiesterase inhibitor	-0.8694
RAF-265	RAF inhibitor|VEGFR inhibitor	-0.8694
epothilone-b	Tubulin inhibitor	-0.8694
deguelin	NADPH inhibitor	-0.8692
methapyrilene	Histamine receptor antagonist	-0.8691
LCL-161	XIAP inhibitor	-0.8689
nutlin-3	MDM inhibitor	-0.8689
indinavir	HIV inhibitor	-0.8688
voriconazole	Cytochrome P450 inhibitor	-0.8684
AM-580	Retinoid receptor agonist	-0.868
dpn	Estrogen receptor agonist	-0.8675
tipifarnib-P2	Farnesyltransferase inhibitor	-0.8673
indapamide	Thiazide diuretic	-0.8673
MK-1775	WEE1 kinase inhibitor	-0.8671
sulfasalazine	Antirheumatic drug|NFKB inhibitor	-0.8671
clebopride	Dopamine receptor antagonist	-0.8671
BRD-K18135438	11-beta-HSD1 inhibitor|FXR agonist	-0.8667
romidepsin	HDAC inhibitor	-0.8667
palomid-529	AKT inhibitor|FGFR inhibitor|MTOR inhibitor|VEGFR inhibitor	-0.8664
doxifluridine	Thymidylate synthase inhibitor	-0.8664
goserelin-acetate	Gonadotropin receptor agonist	-0.8663
quizartinib	FLT3 inhibitor	-0.8662
glycopyrrolate	Acetylcholine receptor antagonist	-0.8662
midodrine	Adrenergic receptor agonist	-0.866
etravirine	Non-nucleoside reverse transcriptase inhibitor	-0.8659
rucinol	Tyrosinase inhibitor	-0.8659
SN-38	Topoisomerase inhibitor	-0.8658
NSC-3852	HDAC inhibitor	-0.8658
GSK-2334470	PDK inhibitor	-0.8657
liothyronine	Thyroid hormone stimulant	-0.8656
CGS-15943	Adenosine receptor antagonist	-0.8655
SGI-1776	PIM inhibitor	-0.8654
SKF-89976A	GABA receptor antagonist	-0.8652
dexfenfluramine	Serotonin receptor agonist	-0.8651
vorinostat	HDAC inhibitor	-0.865
empagliflozin	Sodium channel inhibitor	-0.865
cinchonine	P-glycoprotein inhibitor	-0.8649
erythromycin-estolate	Bacterial 50S ribosomal subunit inhibitor	-0.8647
azelastine	Histamine receptor antagonist	-0.8647
VX-809	CFTR channel agonist	-0.8646
PHA-848125	CDK inhibitor|Growth factor receptor inhibitor	-0.8645
bepridil	Calcium channel blocker	-0.8644
BRD-K58930050	Glutamate receptor antagonist	-0.8643
resorcinol	Phosphodiesterase inhibitor	-0.8643
estrone	Estrogen receptor agonist|Estrogenic hormone	-0.8637
isoniazid	Bacterial cell wall synthesis inhibitor|Cyclooxygenase inhibitor	-0.8636
ML-204	Transient receptor potential channel antagonist	-0.8636
metformin	Insulin sensitizer	-0.8635
AG-494	EGFR inhibitor|Tyrosine kinase inhibitor	-0.8633
JNK-9L	JNK inhibitor	-0.8631
butein	EGFR inhibitor|Src inhibitor	-0.8631
BIX-02189	MEK inhibitor	-0.863
triciribine	AKT inhibitor	-0.8629
CDC	Lipoxygenase inhibitor	-0.8629
tazarotene	Retinoid receptor agonist	-0.8627
eicosatetraynoic-acid	Cyclooxygenase inhibitor|Lipoxygenase inhibitor	-0.8626
brinzolamide	Carbonic anhydrase inhibitor	-0.8626
roxithromycin	Bacterial 50S ribosomal subunit inhibitor	-0.8622
L-803087	Somatostatin receptor agonist	-0.8621
clioquinol	Chelating agent	-0.8621
dofetilide	Potassium channel antagonist	-0.862
LY-364947	TGF-beta receptor inhibitor|P38 MAPK inhibitor	-0.8617
synephrine	Adrenergic receptor agonist	-0.8617
PSB-1115	Adenosine receptor antagonist	-0.8615
glimepiride	Insulin secretagogue	-0.8614
pimobendan	Calcium channel blocker|Phosphodiesterase inhibitor	-0.8613
scriptaid	HDAC inhibitor	-0.8612
erythromycin	NFKB inhibitor	-0.8611
sulforaphane	Carcinogen|Aryl hydrocarbon receptor antagonist	-0.8611
AST-1306	EGFR inhibitor	-0.861
methoxsalen	DNA inhibitor	-0.8608
doxapram	Potassium channel antagonist	-0.8607
desloratadine	Histamine receptor antagonist	-0.8606
alectinib	ALK inhibitor	-0.8605
dexketoprofen	Cyclooxygenase inhibitor	-0.8601
hyperforin	Cyclooxygenase inhibitor|Dopamine uptake inhibitor|Interleukin inhibitor|Lipoxygenase inhibitor|Serotonin reuptake inhibitor	-0.86
BRD-K07303502	Cytosolic phospholipase inhibitor	-0.86
BNTX	Opioid receptor antagonist	-0.8599
primaquine	Antimalarial|DNA inhibitor	-0.8595
SB-203580	P38 MAPK inhibitor	-0.8595
ritanserin	Serotonin receptor antagonist	-0.8593
refametinib	MEK inhibitor	-0.8591
tryptophan	Serotonin receptor agonist	-0.859
EMF-BCA1-64	Caspase inhibitor	-0.859
hydroflumethiazide	Sodium channel inhibitor	-0.859
SNS-314	Aurora kinase inhibitor	-0.8588
entinostat	HDAC inhibitor	-0.8588
eticlopride	Dopamine receptor antagonist	-0.8587
piperine	Monoamine oxidase inhibitor	-0.8587
JW-55	Tankyrase inhibitor	-0.8586
calcipotriol	Vitamin D receptor agonist	-0.8585
nicergoline	Adrenergic receptor antagonist	-0.8583
ifenprodil	Adrenergic receptor antagonist|Glutamate receptor antagonist	-0.8582
merimepodib	Inosine monophosphate dehydrogenase inhibitor	-0.858
felbamate	Glutamate receptor antagonist	-0.858
olanzapine	Dopamine receptor antagonist|Serotonin receptor antagonist	-0.8574
PCI-29732	BTK inhibitor	-0.8572
SID-7969543	Steroid	-0.8571
SB-334867	Orexin receptor antagonist	-0.8571
clozapine	Serotonin receptor antagonist|Dopamine receptor antagonist	-0.8571
DUP-697	Cyclooxygenase inhibitor	-0.857
oxaprozin	Cyclooxygenase inhibitor	-0.8568
thioridazine	Dopamine receptor antagonist	-0.8567
DMH1	ALK inhibitor	-0.8567
ebelactone-b	Lipase inhibitor	-0.8567
maraviroc	CC chemokine receptor antagonist	-0.8566
tetrahydrobiopterin	Nitric oxide stimulant|Nitric oxide synthase stimulant|Phenylalanine 4-hydroxylase stimulant	-0.8565
BX-795	IKK inhibitor	-0.8564
marimastat	Matrix metalloprotease inhibitor	-0.8564
AG-490	EGFR inhibitor|ERBB2 inhibitor|JAK inhibitor	-0.8563
PD-173074	FGFR inhibitor|VEGFR inhibitor	-0.8561
diazepam	Benzodiazepine receptor agonist	-0.8561
SB-525334	TGF-beta receptor inhibitor	-0.8559
Y-27152	Potassium channel activator	-0.8558
tivantinib	Tyrosine kinase inhibitor	-0.8558
TYRPHOSTIN-46	Tyrosine kinase inhibitor	-0.8557
ML-167	CLK inhibitor|DYRK inhibitor	-0.8557
acemetacin	Cyclooxygenase inhibitor	-0.8555
BW-373U86	Opioid receptor agonist	-0.8553
albendazole	Tubulin inhibitor	-0.8552
luteolin	Glucosidase inhibitor	-0.8552
GP-2a	Cannabinoid receptor agonist	-0.8548
AZD-7687	Diacylglycerol O acyltransferase inhibitor	-0.8547
paclitaxel	Tubulin inhibitor	-0.8547
cyclazosin	Adrenergic receptor antagonist	-0.8545
canertinib	EGFR inhibitor	-0.8543
cefdinir	Bacterial cell wall synthesis inhibitor	-0.8542
oxypurinol	Xanthine oxidase inhibitor	-0.8542
DR-2313	PARP inhibitor	-0.8539
R-96544	Serotonin receptor antagonist	-0.8536
epinastine	Histamine receptor antagonist	-0.8534
xylazine	Adrenergic receptor agonist	-0.8533
L-701324	Glutamate receptor antagonist	-0.8532
prochlorperazine	Dopamine receptor antagonist	-0.8531
saquinavir	HIV inhibitor	-0.8528
tolimidone	Src activator	-0.8528
bupivacaine	Sodium channel inhibitor	-0.8527
LY-2090314	GSK inhibitor	-0.8527
HU-211	Glutamate receptor antagonist	-0.8527
CC-401	JNK inhibitor	-0.8525
IB-MECA	Adenosine receptor agonist	-0.8523
hymecromone	Monoamine oxidase inhibitor	-0.8519
LY-2886721	Beta secretase inhibitor	-0.8519
bisbenzimide	DNA binding agent	-0.8518
varespladib	Secretory phospholipase inhibitor	-0.8516
triamcinolone	Glucocorticoid receptor agonist	-0.8513
amoxapine	Norepinephrine inhibitor	-0.8513
SCH-28080	ATPase inhibitor	-0.851
irinotecan	Topoisomerase inhibitor	-0.8507
selumetinib	MEK inhibitor	-0.8506
U-99194	Dopamine receptor antagonist	-0.8503
masitinib	KIT inhibitor|PDGFR inhibitor|Src inhibitor	-0.8502
masoprocol	Lipoxygenase inhibitor	-0.85
levamisole	Acetylcholine receptor agonist	-0.85
donepezil	Acetylcholinesterase inhibitor	-0.8496
IOX2	HIF Inhibitor	-0.8496
raclopride	Dopamine receptor antagonist	-0.8495
bavisant	Histamine receptor antagonist	-0.8494
nocodazole	Tubulin inhibitor	-0.8494
BMS-754807	IGF-1 inhibitor	-0.8493
vanoxerine	Dopamine receptor antagonist	-0.8491
pimozide	Dopamine receptor antagonist	-0.8491
LY-2140023	Glutamate receptor agonist	-0.8489
clocortolone-pivalate	Steroid	-0.8489
nimesulide	Cyclooxygenase inhibitor	-0.8484
BRD-K08177763	MTOR inhibitor	-0.8483
ZD-7114	Adrenergic receptor agonist	-0.8482
JNJ-26481585	HDAC inhibitor	-0.848
mianserin	Serotonin receptor antagonist	-0.848
AZD-6482	PI3K inhibitor	-0.8479
BRD-K49657628	EGFR inhibitor|Tyrosine kinase inhibitor	-0.8479
bazedoxifene	Selective estrogen receptor modulator (SERM)	-0.8477
lomerizine	Calcium channel blocker	-0.8477
ramelteon	Melatonin receptor agonist	-0.8475
salermide	SIRT inhibitor	-0.8472
benazepril	ACE inhibitor	-0.8471
taltirelin	Thyrotropin releasing hormone receptor agonist	-0.8469
halcinonide	Glucocorticoid receptor agonist	-0.8468
gefitinib	EGFR inhibitor	-0.8468
BRD-A20239487	Adrenergic receptor antagonist	-0.8468
hydrocortisone-phosphate	Glucocorticoid receptor agonist	-0.8466
SEW-2871	Lysophospholipid receptor agonist	-0.8463
orteronel	Androgen receptor antagonist|Cytochrome P450 inhibitor	-0.8462
sorbinil	Aldose reductase inhibitor	-0.8461
enalapril	ACE inhibitor	-0.8455
disopyramide	Sodium channel inhibitor	-0.8455
KU-C103428N	CDC inhibitor|Rho associated kinase inhibitor	-0.8455
thalidomide	TNF inhibitor	-0.8454
cetraxate	Mucus protecting agent	-0.8454
RG-2833	HDAC inhibitor	-0.8453
VTP-27999	Renin inhibitor	-0.8452
Ro-4987655	MEK inhibitor	-0.845
torin-1	MTOR inhibitor|PI3K inhibitor	-0.8449
BRD-A01593789	5-alpha reductase inhibitor	-0.8448
flucytosine	Antifungal	-0.8448
moracizine	Sodium channel inhibitor	-0.8447
sirolimus	MTOR inhibitor	-0.8446
KU-55933	ATM kinase inhibitor	-0.8446
iproniazid	Monoamine oxidase inhibitor	-0.8444
sulindac	Cyclooxygenase inhibitor	-0.8442
retigabine	Potassium channel activator	-0.8439
puromycin	Protein synthesis inhibitor	-0.8439
benfluorex	Gluconeogenesis inhibitor	-0.8434
homochlorcyclizine	Antihistamine	-0.8433
amlexanox	Histamine receptor antagonist	-0.8431
SB-590885	RAF inhibitor	-0.843
amuvatinib	FLT3 inhibitor|KIT inhibitor|PDGFR inhibitor|RAD51 inhibitor|RET tyrosine kinase inhibitor	-0.843
ranitidine	Histamine receptor antagonist	-0.8429
rescinnamine	ACE inhibitor	-0.8429
tropisetron	Serotonin receptor antagonist	-0.8427
mCPP	Serotonin receptor agonist	-0.8427
tetracycline	Bacterial 30S ribosomal subunit inhibitor	-0.8426
VX-745	P38 MAPK inhibitor	-0.8424
perphenazine	Dopamine receptor antagonist	-0.8424
GDC-0834	BTK inhibitor	-0.8423
sonidegib	Smoothened receptor antagonist	-0.8423
cytochalasin-d	Tubulin inhibitor	-0.8423
GR-32191	Thromboxane receptor antagonist	-0.8423
phenoxybenzamine	Adrenergic receptor antagonist	-0.8423
lacosamide	Collapsin response mediator protein stimulant|Sodium channel blocker	-0.8422
buspirone	Serotonin receptor agonist	-0.8421
clonidine	Adrenergic receptor agonist	-0.842
nalbuphine	Opioid receptor agonist|Opioid receptor antagonist	-0.8419
copanlisib	PI3K inhibitor	-0.8416
GSK-256066	Phosphodiesterase inhibitor	-0.8415
SU-1498	VEGFR inhibitor	-0.8414
D-serine	Glutamate receptor agonist	-0.8411
methylnorlichexanthone	Aurora kinase inhibitor|PIM inhibitor|VEGFR inhibitor	-0.841
DY-131	Estrogen receptor agonist	-0.8409
ketoprofen	Cyclooxygenase inhibitor	-0.8408
naringenin	Aromatase inhibitor|TRPV antagonist	-0.8407
taxifolin	Opioid receptor antagonist	-0.8405
TAK-715	P38 MAPK inhibitor	-0.8404
amsacrine	Topoisomerase inhibitor	-0.8403
flumatinib	Bcr-Abl inhibitor	-0.8402
balsalazide	Cyclooxygenase inhibitor	-0.8401
alprazolam	Benzodiazepine receptor agonist	-0.84
phenelzine	Monoamine oxidase inhibitor	-0.84
almitrine	Neurotransmitter agonist	-0.8398
SB-218795	Tachykinin antagonist	-0.8397
veliparib	PARP inhibitor	-0.8395
pimecrolimus	Calcineurin inhibitor	-0.8394
vardenafil	Phosphodiesterase inhibitor	-0.8394
roflumilast	Phosphodiesterase inhibitor	-0.8393
beclomethasone-dipropionate	Immunosuppressant|Glucocorticoid receptor agonist	-0.8393
CMPD-1	P38 MAPK inhibitor	-0.8392
BIX-01294	DNA inhibitor|Histone lysine methyltransferase inhibitor	-0.8391
procyclidine	Acetylcholine receptor antagonist	-0.8389
tubacin	HDAC inhibitor	-0.8386
m-3M3FBS	Phospholipase activator	-0.8385
RHC-80267	Triacylglycerol lipase inhibitor	-0.8381
L-694247	Serotonin receptor agonist	-0.838
L-2167	PPAR receptor agonist	-0.8377
pioglitazone	PPAR receptor agonist|Insulin sensitizer	-0.8375
isoquercetin	Aldose reductase inhibitor	-0.8373
sasapyrine	NFKB inhibitor	-0.8373
guanaben-acetate	Adrenergic receptor agonist	-0.8372
LY-456236	Glutamate receptor antagonist	-0.8372
etacrynic-acid	Sodium channel inhibitor	-0.8372
antimycin-a	ATP synthase inhibitor	-0.8371
CCT-031374	WNT inhibitor	-0.8369
L-750667	Dopamine receptor antagonist	-0.8367
diphenhydramine	Histamine receptor antagonist	-0.8367
erteberel	Estrogen receptor agonist	-0.8365
BRD-K16133773	17,20 lyase inhibitor|Cytochrome P450 inhibitor|Steroid sulfatase inhibitor|Androgen biosynthesis inhibitor	-0.8364
BIBX-1382	EGFR inhibitor|Tyrosine kinase inhibitor	-0.8363
SGX-523	HGF receptor inhibitor	-0.8362
topiramate	Carbonic anhydrase inhibitor|Glutamate receptor antagonist|Kainate receptor antagonist	-0.8359
rebamipide	Free radical scavenger	-0.8358
latanoprost	Prostanoid receptor agonist	-0.8357
SC-12267	Dihydroorotate dehydrogenase inhibitor	-0.8352
carmofur	Thymidylate synthase inhibitor	-0.8352
GW-842166	Cannabinoid receptor agonist	-0.8351
KX-2391	Src inhibitor|Tubulin inhibitor	-0.835
BRD-A94523291	Glucocorticoid receptor agonist	-0.835
naringin	Cytochrome P450 inhibitor	-0.8346
androstenol	GABA receptor antagonist	-0.8345
SEP-227900	D-Amino Acid Oxidase Inhibitor	-0.834
YM-976	Phosphodiesterase inhibitor	-0.834
CGS-12066B	Serotonin receptor agonist	-0.8338
levosulpiride	Dopamine receptor antagonist	-0.8338
palbociclib	CDK inhibitor	-0.8338
selegiline	Monoamine oxidase inhibitor	-0.8338
telotristat	Serotonin receptor antagonist|Serotonin release inhibitor	-0.8337
alitretinoin	Retinoid receptor agonist	-0.8336
NVP-TAE684	ALK inhibitor	-0.8335
KIN001-242	Protein kinase inhibitor	-0.8334
nisoxetine	Norepinephrine inhibitor	-0.8333
BRD-K41170226	G protein-coupled receptor agonist|Biliverdin reductase A activator	-0.8332
alpelisib	PI3K inhibitor	-0.8332
BRD-K04923131	GSK inhibitor|Lipoxygenase inhibitor	-0.8329
DPO-1	Potassium channel antagonist	-0.8328
nateglinide	Insulin secretagogue	-0.8328
ambrisentan	Endothelin receptor antagonist	-0.8328
cisapride	Serotonin receptor agonist	-0.8327
vemurafenib	RAF inhibitor	-0.8326
piretanide	Glucocorticoid receptor agonist	-0.8326
iloprost	Platelet aggregation inhibitor|Prostanoid receptor agonist	-0.8325
thiomersal	Antibiotic	-0.8322
ixazomib	Proteasome inhibitor	-0.8322
SB-683698	Integrin inhibitor	-0.8321
fumagillin	Methionine aminopeptidase inhibitor	-0.8319
danazol	Estrogen receptor antagonist|Progesterone receptor agonist	-0.8319
PETCM	Caspase activator	-0.8317
isamoltane	Adrenergic receptor antagonist	-0.8316
torin-2	MTOR inhibitor	-0.8315
quiflapon	Leukotriene inhibitor	-0.8311
AG-879	Tyrosine kinase inhibitor|Angiogenesis inhibitor|VEGFR inhibitor	-0.8311
epirizole	Cyclooxygenase inhibitor	-0.8311
lorglumide	CCK receptor antagonist	-0.831
orantinib	PDGFR inhibitor|FGFR inhibitor|VEGFR inhibitor	-0.831
SCH-442416	Adenosine receptor antagonist	-0.8308
SANT-2	Smoothened receptor antagonist	-0.8306
AR-A014418	GSK inhibitor	-0.8305
desoxypeganine	Acetylcholinesterase inhibitor|Monoamine oxidase inhibitor	-0.8302
cyclopamine	Smoothened receptor antagonist	-0.8301
clorgiline	Monoamine oxidase inhibitor	-0.83
tanaproget	Progesterone receptor agonist	-0.83
bisphenol-a	Synthetic estrogen	-0.8299
erlotinib	EGFR inhibitor	-0.8299
lidoflazine	Calcium channel blocker	-0.8298
yohimbine	Adrenergic receptor antagonist	-0.8296
PHA-793887	CDK inhibitor	-0.8293
triclabendazole	Tubulin inhibitor	-0.8292
MG-132	Proteasome inhibitor	-0.8292
norketamine	Glutamate receptor antagonist	-0.8287
BP-554	Serotonin receptor agonist	-0.8287
miglitol	Glucosidase inhibitor	-0.8287
fluconazole	Sterol demethylase inhibitor	-0.8284
BRD-A63236097	Tumor necrosis factor production inhibitor	-0.8284
lofexidine	Adrenergic receptor agonist	-0.8283
milacemide	Monoamine oxidase inhibitor	-0.8282
AG-14361	PARP inhibitor	-0.828
PD-102807	Acetylcholine receptor antagonist	-0.828
deferasirox	Chelating agent	-0.828
EMD-84	Angiotensin receptor antagonist	-0.8275
PTB1	AMPK activator	-0.8274
sarcosine	GlyT-1 inhibitor	-0.8271
tagatose	Phospholipase inhibitor	-0.827
apicidin	HDAC inhibitor	-0.827
fluspirilene	Dopamine receptor antagonist	-0.827
ipsapirone	Serotonin receptor agonist	-0.8268
flavoxate	Acetylcholine receptor antagonist	-0.8267
PCI-24781	HDAC inhibitor	-0.8267
perindopril	ACE inhibitor	-0.8266
brimonidine	Adrenergic receptor agonist	-0.8266
H-89	PKA inhibitor	-0.8265
PIK-75	PI3K inhibitor	-0.8265
BRD-K22969690	Bacterial 50S ribosomal subunit inhibitor	-0.8265
azasetron	Serotonin receptor antagonist	-0.8264
clenbuterol	Adrenergic receptor agonist	-0.8261
R-547	CDK inhibitor	-0.8259
icariin	Phosphodiesterase inhibitor	-0.8259
bithionol	Autotaxin inhibitor	-0.8258
AMD-11070	CC chemokine receptor antagonist	-0.8257
ranolazine	Sodium channel inhibitor	-0.8255
maprotiline	Norepinephrine inhibitor|Tricyclic antidepressant	-0.8254
JZL-184	Monoacylglycerol lipase inhibitor	-0.8253
BRD-K14965640	Cyclooxygenase inhibitor	-0.8252
cetirizine	Histamine receptor antagonist	-0.8252
mepazine	Mucus protecting agent	-0.8251
nelfinavir	HIV inhibitor	-0.8248
lobeline	Acetylcholine receptor antagonist	-0.8247
ouabain	Na/K-ATPase inhibitor	-0.8245
XMD-1150	LRRK inhibitor	-0.8242
PF-477736	CHK inhibitor	-0.8239
GR-144053	Integrin inhibitor	-0.8237
benzthiazide	Carbonic anhydrase inhibitor	-0.8237
ergocornine	Dopamine receptor agonist	-0.8234
SGC-707	PRMT inhibitor	-0.8234
voglibose	Glucosidase inhibitor	-0.8233
CI-966	GAT inhibitor	-0.823
chlormezanone	GABA receptor antagonist	-0.823
mibefradil	Calcium channel blocker	-0.823
ZM-323881	VEGFR inhibitor	-0.823
bexarotene	Retinoid receptor agonist	-0.823
epitiostanol	Androgen receptor agonist	-0.8228
API-001	Sigma receptor antagonist	-0.8227
carteolol	Adrenergic receptor antagonist	-0.8226
melatonin	Melatonin receptor agonist|Nitric oxide synthase inhibitor	-0.8225
cytisine	Acetylcholine receptor agonist	-0.8225
chlortalidone	Carbonic anhydrase inhibitor	-0.8224
exherin	Cadherin antagonist	-0.8224
DG-041	Prostanoid receptor antagonist	-0.822
rotenone	Mitochondrial inhibitor	-0.8218
AZD-9668	Elastase inhibitor	-0.8216
AM-251	Cannabinoid receptor antagonist	-0.8216
papaverine	Phosphodiesterase inhibitor	-0.8212
phenazone	Cyclooxygenase inhibitor	-0.8211
estriol	Estrogen receptor agonist	-0.8207
LY-2228820	P38 MAPK inhibitor	-0.8204
aprepitant	Tachykinin antagonist	-0.8203
mevastatin	HMGCR inhibitor	-0.8202
GSK-1838705A	IGF-1 inhibitor	-0.8196
picrotin	GABA receptor antagonist	-0.8191
BRD-K72541103	JAK inhibitor	-0.8191
fluticasone	Glucocorticoid receptor agonist	-0.8189
YM-298198	Glutamate receptor antagonist	-0.8189
AZD-2014	MTOR inhibitor	-0.8182
RG-7388	MDM inhibitor	-0.8179
CCMI	Acetylcholine receptor allosteric modulator	-0.8179
fumonisin-b1	Sphingosine kinase inhibitor	-0.8174
rimonabant	Cannabinoid receptor antagonist	-0.8174
TPCA-1	IKK inhibitor	-0.8168
zaleplon	Benzodiazepine receptor agonist	-0.8166
toremifene	Selective estrogen receptor modulator (SERM)|Estrogen receptor antagonist	-0.8166
saclofen	GABA receptor antagonist	-0.8162
lidocaine	Histamine receptor agonist	-0.8161
JX-401	P38 MAPK inhibitor	-0.8161
quetiapine	Dopamine receptor antagonist|Serotonin receptor antagonist	-0.8161
flecainide	Sodium channel inhibitor	-0.816
curcumin	Cyclooxygenase inhibitor|Histone acetyltransferase inhibitor|Lipoxygenase inhibitor|NFKB inhibitor	-0.8159
meglitinide	Potassium channel antagonist	-0.8158
tolazamide	ATP channel blocker	-0.8157
promethazine	Histamine receptor antagonist	-0.8156
adapalene	Retinoid receptor agonist	-0.8155
etoricoxib	Cyclooxygenase inhibitor	-0.8152
BI-78D3	JNK inhibitor	-0.8151
biperiden	Acetylcholine receptor antagonist	-0.815
timofibrate	Cholesterol inhibitor|Lipase clearing factor inhibitor	-0.815
pyrrolidine-dithiocarbamate	NFKB inhibitor	-0.8149
BRD-K33583600	Guanylate cyclase activator	-0.8148
BRD-K99615199	Progesterone receptor agonist	-0.8145
clofibric-acid	PPAR receptor agonist	-0.8144
flurbiprofen	Cyclooxygenase inhibitor	-0.8143
ICI-199441	Opioid receptor agonist	-0.8143
letrozole	Aromatase inhibitor	-0.8141
SDM-25N	Opioid receptor antagonist	-0.8141
linifanib	PDGFR inhibitor|VEGFR inhibitor	-0.8139
apremilast	Phosphodiesterase inhibitor	-0.8135
procaterol	Adrenergic receptor agonist	-0.8131
GYKI-52466	Glutamate receptor antagonist|Kainate receptor antagonist	-0.813
otilonium	Acetylcholine receptor antagonist	-0.8129
AVL-292	BTK inhibitor	-0.8129
QL-XII-47	BTK inhibitor|Cytoplasmic tyrosine protein kinase BMX inhibitor	-0.8124
Ro-15-4513	GABA receptor agonist	-0.8123
monastrol	Kinesin inhibitor	-0.8116
pyrantel-pamoate	Nicotinic receptor agonist	-0.8115
SU-4312	Tyrosine kinase inhibitor|PDGFR inhibitor|VEGFR inhibitor	-0.8113
SKF-86002	P38 MAPK inhibitor	-0.8112
pirlindole	Monoamine oxidase inhibitor	-0.8112
RG-108	DNA inhibitor	-0.811
pantoprazole	Proton pump inhibitor	-0.811
TEPP-46	Pyruvate kinase isozyme activator	-0.8109
trovafloxacin	Bacterial DNA inhibitor	-0.8109
flavokavain-b	Carcinogen	-0.8106
SDZ-205-557	Serotonin receptor antagonist	-0.8106
diazoxide	Potassium channel activator	-0.8102
etomoxir	Carnitine palmitoyltransferase inhibitor	-0.81
KI-16425	Lysophosphatidic acid receptor antagonist	-0.8099
QS-11	ARFGAP inhibitor	-0.8096
quinapril	ACE inhibitor	-0.8095
cytosporone-b	NUR77 receptor agonist	-0.8094
pindolol	Adrenergic receptor antagonist	-0.808
rilpivirine	Non-nucleoside reverse transcriptase inhibitor	-0.8076
AZD-5438	CDK inhibitor	-0.8075
aminocaproic-acid	Plasminogen activator inhibitor	-0.8073
chlorogenic-acid	Antioxidant	-0.8071
metronidazole	Bacterial DNA inhibitor	-0.807
CL-82198	Metalloproteinase inhibitor	-0.807
MLN-4924	Nedd activating enzyme inhibitor	-0.8069
mitotane	Carcinogen	-0.8068
propentofylline	Adenosine receptor antagonist|Phosphodiesterase inhibitor	-0.8065
GR-79236	Adenosine receptor agonist	-0.8054
ftorafur	Thymidylate synthase inhibitor	-0.8052
cinobufagin	Na/K-ATPase inhibitor	-0.805
L-152804	Neuropeptide receptor antagonist	-0.805
arctigenin	MEK inhibitor	-0.8049
PD-198306	MAP kinase inhibitor|MEK inhibitor	-0.8048
MF-101	Estrogen receptor agonist	-0.8048
cabozantinib	RET inhibitor|VEGFR inhibitor	-0.8047
auranofin	NFKB inhibitor	-0.8045
SQ-22536	Adenylyl cyclase inhibitor	-0.8045
RS-67506	Serotonin receptor agonist	-0.8042
necrostatin-1	RIPK inhibitor	-0.8042
talinolol	Adrenergic receptor antagonist	-0.8041
GDC-0980	MTOR inhibitor|PI3K inhibitor	-0.804
lobaric-acid	Tyrosine phosphatase inhibitor	-0.8039
AV-608	Tachykinin antagonist	-0.8038
mepivacaine	Potassium channel antagonist|Sodium channel inhibitor	-0.8036
ormetoprim	Bacterial antifolate	-0.8036
LDN-193189	Serine/threonine kinase inhibitor	-0.8036
SB-200646	Serotonin receptor antagonist	-0.8036
alprostadil	Prostanoid receptor agonist	-0.8031
dovitinib	EGFR inhibitor|FGFR inhibitor|FLT3 inhibitor|PDGFR inhibitor|VEGFR inhibitor	-0.8026
fluvoxamine	Selective serotonin reuptake inhibitor (SSRI)	-0.8025
indoprofen	Cyclooxygenase inhibitor|Prostanoid receptor antagonist	-0.8024
SR-2640	Leukotriene receptor antagonist	-0.8023
LY-2157299	TGF-beta receptor inhibitor	-0.8022
GDC-0068	AKT inhibitor	-0.8022
MK-2461	FGFR inhibitor|VEGFR inhibitor	-0.802
TAS-103	Topoisomerase inhibitor	-0.8017
scoulerine	Adrenergic receptor antagonist|GABA receptor antagonist|Serotonin receptor antagonist	-0.8015
cilostazol	Phosphodiesterase inhibitor	-0.8014
CP-93129	Serotonin receptor agonist	-0.8012
idalopirdine	Serotonin receptor antagonist	-0.8012
SCH-58261	Adenosine receptor antagonist	-0.801
rhamnetin	Aldose reductase inhibitor	-0.801
PF-05212384	MTOR inhibitor|PI3K inhibitor	-0.8009
CGS-21680	Adenosine receptor agonist	-0.8009
BRD-K87919739	Receptor tyrosine protein kinase inhibitor	-0.8008
SB-408124	Orexin receptor antagonist	-0.8005
topiroxostat	Xanthine oxidase inhibitor	-0.8004
fluphenazine	Dopamine receptor antagonist	-0.8004
apocynin	NADPH inhibitor	-0.8002
isradipine	Calcium channel blocker	-0.7998
olomoucine	CDK inhibitor	-0.7996
triprolidine	Histamine receptor antagonist	-0.7994
CO-102862	Sodium channel inhibitor	-0.7993
dobutamine	Adrenergic receptor agonist	-0.7991
nafcillin	Bacterial cell wall synthesis inhibitor	-0.7991
fenretinide	Apoptosis stimulant|Retinoid receptor agonist	-0.7988
SKF-91488	Histamine receptor agonist	-0.7987
MK-0893	Glucagon receptor antagonist	-0.7983
BRD-K59573506	Androgen receptor antagonist|Progesterone receptor agonist|Testosterone receptor antagonist	-0.798
piroxicam	Cyclooxygenase inhibitor	-0.7979
VAMA-37	DNA inhibitor	-0.7978
CAY-10470	NFKB inhibitor	-0.7978
motesanib	KIT inhibitor|PDGFR inhibitor|VEGFR inhibitor	-0.7967
BRD-K89997465	Dopamine receptor antagonist	-0.7963
mozavaptan	Vasopressin receptor antagonist	-0.7962
H-9	PKA inhibitor	-0.7961
ZM-39923	JAK inhibitor	-0.7961
naftifine	Fungal squalene epoxidase inhibitor	-0.7961
DMBI	PDGFR inhibitor|VEGFR inhibitor	-0.796
strophanthidin	Na/K-ATPase inhibitor	-0.7958
epothilone	Tubulin inhibitor	-0.7957
wiskostatin	Neural Wiskott-Aldrich syndrome protein inhibitor	-0.7955
JNJ-10191584	Histamine receptor antagonist	-0.7954
LE-135	Retinoid receptor agonist	-0.7952
SB-216763	GSK inhibitor	-0.7952
ZM-447439	Aurora kinase inhibitor	-0.7951
S-14506	Serotonin receptor agonist	-0.7951
ditolylguanidine	Sigma receptor agonist	-0.795
metoclopramide	Dopamine receptor antagonist|Serotonin receptor antagonist	-0.7948
NAS-181	Serotonin receptor antagonist	-0.7947
linezolid	Bacterial 50S ribosomal subunit inhibitor	-0.7946
tofacitinib	JAK inhibitor	-0.7942
NCS-382	GABA receptor antagonist	-0.7936
itraconazole	Cytochrome P450 inhibitor	-0.7935
LFM-A13	BTK inhibitor	-0.7934
sunitinib	FLT3 inhibitor|KIT inhibitor|PDGFR inhibitor|RET inhibitor|VEGFR inhibitor	-0.793
mexiletine	Sodium channel inhibitor	-0.7929
ZD-7288	HCN channel antagonist	-0.7927
citalopram	Serotonin receptor antagonist	-0.7924
efavirenz	HIV inhibitor	-0.7922
BRD-K61033289	PPAR receptor agonist	-0.7922
WZ-4002	EGFR inhibitor	-0.7922
PD-184352	MEK inhibitor	-0.7918
GR-159897	Tachykinin antagonist	-0.7916
niguldipine	Adrenergic receptor antagonist|Calcium channel blocker	-0.7909
RS-504393	CC chemokine receptor antagonist	-0.7908
tretinoin	Retinoid receptor agonist|Retinoid receptor ligand	-0.7906
AMG-232	MDM inhibitor	-0.7899
JTE-907	Cannabinoid receptor antagonist	-0.7894
bortezomib	NFKB inhibitor|Proteasome inhibitor	-0.7893
vicriviroc	CC chemokine receptor antagonist	-0.789
rociletinib	EGFR inhibitor	-0.7889
genistein	Tyrosine kinase inhibitor	-0.7882
terfenadine	Histamine receptor antagonist	-0.788
LY-2811376	Beta secretase inhibitor	-0.7879
capecitabine	DNA inhibitor|Thymidylate synthase inhibitor	-0.7878
fluticasone-propionate	Glucocorticoid receptor agonist	-0.7875
norgestrel	Progesterone receptor agonist	-0.7875
KN-62	Calcium channel blocker|Purinergic receptor antagonist	-0.7872
BRD-K47869605	Tubulin inhibitor	-0.787
chloroquine	Antimalarial	-0.787
risperidone	Dopamine receptor antagonist|Serotonin receptor antagonist	-0.7869
dexamethasone	Glucocorticoid receptor agonist	-0.7869
valrubicin	DNA inhibitor|Topoisomerase inhibitor	-0.7864
MDL-72832	Serotonin receptor agonist	-0.7862
aspirin	Cyclooxygenase inhibitor	-0.7862
BML-190	Cannabinoid receptor antagonist	-0.7858
sertindole	Dopamine receptor antagonist|Serotonin receptor antagonist	-0.7857
rotigotine	Dopamine receptor agonist	-0.7857
amrinone	Phosphodiesterase inhibitor	-0.7856
cerulenin	Fatty acid synthase inhibitor	-0.7855
ZD-7155	Angiotensin receptor antagonist	-0.7854
ketoconazole	Sterol demethylase inhibitor	-0.7854
candesartan	Angiotensin receptor antagonist	-0.7852
tianeptine	Selective serotonin reuptake inhibitor (SSRI)	-0.7851
ampalex	Glutamate receptor agonist	-0.785
BMS-536924	IGF-1 inhibitor	-0.7849
edaravone	Nootropic agent	-0.7849
MRS-1220	Adenosine receptor antagonist	-0.7847
acebutolol	Adrenergic receptor antagonist	-0.7844
TW-37	BCL inhibitor	-0.7844
isotretinoin	Retinoid receptor agonist	-0.7843
raloxifene	Estrogen receptor antagonist|Selective estrogen receptor modulator (SERM)	-0.7842
ethisterone	Progestogen hormone	-0.7842
voapaxar	Thrombin inhibitor	-0.784
narciclasine	LIM kinase activator|Rho associated kinase activator	-0.7838
AM-404	Cyclooxygenase inhibitor|FAAH inhibitor|TRPV antagonist	-0.7833
pinacidil	ATP channel activator|Potassium channel activator	-0.783
ponatinib	Bcr-Abl inhibitor|FLT3 inhibitor|PDGFR inhibitor	-0.783
bezafibrate	PPAR receptor agonist	-0.7828
moclobemide	Monoamine oxidase inhibitor	-0.7827
ketotifen	Histamine receptor agonist|Leukotriene receptor antagonist|Phosphodiesterase inhibitor	-0.7821
BADGE	PPAR receptor antagonist	-0.782
endo-IWR-1	PARP inhibitor	-0.782
fluocinonide	Glucocorticoid receptor agonist	-0.7818
dehydroepiandrosterone	Protein synthesis stimulant	-0.7816
tranilast	Angiogenesis inhibitor	-0.7814
bisindolylmaleimide-ix	PKC inhibitor	-0.7813
acitretin	Retinoid receptor agonist	-0.7805
cilomilast	Phosphodiesterase inhibitor	-0.7805
dicoumarol	NADPH inhibitor	-0.7804
vidarabine	Antiviral	-0.7797
EVP-6124	Acetylcholine receptor agonist	-0.7797
fluocinolone	Glucocorticoid receptor agonist	-0.7794
foretinib	VEGFR inhibitor	-0.7792
travoprost	Prostanoid receptor agonist	-0.7792
riboflavin	Vitamin B	-0.7788
purmorphamine	Smoothened receptor agonist	-0.7786
acalabrutinib	BTK inhibitor	-0.7785
amitifadine	Serotonin receptor antagonist	-0.7784
ibrutinib	BTK inhibitor	-0.7783
pralatrexate	Dihydrofolate reductase inhibitor	-0.778
piperidolate	Acetylcholine receptor antagonist	-0.7778
lenvatinib	FGFR inhibitor|KIT inhibitor|PDGFR inhibitor|VEGFR inhibitor	-0.7777
CX-4945	Casein kinase inhibitor	-0.7776
VU-0240551	Solute carrier family member inhibitor	-0.7775
elesclomol	Oxidizing agent	-0.7772
histamine	Histamine receptor agonist	-0.777
pregnenolone	Glutamate receptor modulator	-0.7767
phenylbutazone	Cyclooxygenase inhibitor|Prostanoid receptor antagonist	-0.776
temozolomide	DNA alkylating agent	-0.7756
[truncated: 307 more rows]

## Sheet: VKH initial active-CMap
Table S7: Identification of potential drugs for VKH initial active.Related to Figure 7B.
pert_iname	moa	ncs
AVN-944	Inosine monophosphate dehydrogenase inhibitor	-1.5839
sirolimus	MTOR inhibitor	-1.5424
EPZ-5676	DOT1L inhibitor	-1.527
palomid-529	AKT inhibitor|FGFR inhibitor|MTOR inhibitor|VEGFR inhibitor	-1.5101
procainamide	Sodium channel inhibitor	-1.5082
mycophenolate-mofetil	Inosine monophosphate dehydrogenase inhibitor|Dehydrogenase inhibitor|Hydroxycarboxylic acid receptor agonist|Immunosuppressant|Inositol monophosphatase inhibitor	-1.5052
GSK-461364	PLK inhibitor	-1.5038
rifampicin	RNA polymerase inhibitor	-1.5013
ABT-751	Tubulin inhibitor	-1.4993
KHS-101	Neural stem cell inducer	-1.4942
DBeQ	ATPase inhibitor	-1.4882
troglitazone	PPAR receptor agonist|Insulin sensitizer	-1.4857
BRD-K65592642	Gamma secretase inhibitor	-1.4767
lamotrigine	Serotonin receptor antagonist|Sodium channel inhibitor	-1.4753
AVN-944	Inosine monophosphate dehydrogenase inhibitor	-1.4746
lidoflazine	Calcium channel blocker	-1.4735
atovaquone	Mitochondrial inhibitor	-1.4627
D-64131	Tubulin inhibitor	-1.4618
GW-405833	Cannabinoid receptor agonist	-1.4579
bromperidol	Dopamine receptor antagonist	-1.4552
diphenylpyraline	Dopamine receptor antagonist	-1.4511
ketanserin	Serotonin receptor antagonist	-1.4498
tenovins	SIRT inhibitor|p53 activator	-1.4371
MST-312	Telomerase inhibitor	-1.4358
pravastatin	HMGCR inhibitor	-1.4302
KN-93	Calcium channel blocker	-1.4274
vanoxerine	Dopamine receptor antagonist	-1.4265
BRD-K09991945	PKC inhibitor	-1.4239
olanzapine	Dopamine receptor antagonist|Serotonin receptor antagonist	-1.4227
mocetinostat	HDAC inhibitor	-1.4217
mocetinostat	HDAC inhibitor	-1.4202
albendazole	Tubulin inhibitor	-1.4195
levonorgestrel	Estrogen receptor agonist|Glucocorticoid receptor antagonist|Progesterone receptor agonist|Progesterone receptor antagonist	-1.4193
BRD-K18135438	11-beta-HSD1 inhibitor|FXR agonist	-1.4189
ASP-3026	ALK inhibitor	-1.4184
pargyline	Monoamine oxidase inhibitor	-1.4154
SR-12813	FXR agonist	-1.4146
fenbufen	Cyclooxygenase inhibitor	-1.4138
KU-55933	ATM kinase inhibitor	-1.4131
mycophenolate-mofetil	Inosine monophosphate dehydrogenase inhibitor|Dehydrogenase inhibitor|Hydroxycarboxylic acid receptor agonist|Immunosuppressant|Inositol monophosphatase inhibitor	-1.4123
CS-110266	Dopamine receptor agonist	-1.4119
ixabepilone	Tubulin inhibitor	-1.4102
ginkgolide-b	Platelet activating factor receptor antagonist|GABA receptor antagonist|Glycine receptor antagonist|Immunosuppressant|Peptidase inhibitor|Protease inhibitor|Reducing agent	-1.4092
PNU-282987	Cholinergic receptor agonist	-1.4084
L-690330	Inositol monophosphatase inhibitor	-1.4078
felodipine	Calcium channel blocker	-1.4037
nemonapride	Dopamine receptor antagonist	-1.4007
metoprolol	Adrenergic receptor antagonist	-1.3993
SB-756050	G protein-coupled receptor agonist	-1.3931
teriflunomide	Dihydroorotate dehydrogenase inhibitor	-1.3931
lidoflazine	Calcium channel blocker	-1.3928
tomelukast	Leukotriene receptor antagonist	-1.3916
thalidomide	TNF inhibitor	-1.3902
rotigotine	Dopamine receptor agonist	-1.3893
tramiprosate	Beta amyloid inhibitor	-1.3871
MK-1775	WEE1 kinase inhibitor	-1.3867
isotretinoin	Retinoid receptor agonist	-1.3852
lofexidine	Adrenergic receptor agonist	-1.3845
amfepramone	Adrenergic receptor agonist	-1.3841
W-9	Calmodulin inhibitor	-1.3838
TAK-715	P38 MAPK inhibitor	-1.3835
acrivastine	Histamine receptor antagonist	-1.3814
GDC-0068	AKT inhibitor	-1.3811
GS-39783	GABA receptor antagonist	-1.3795
ixabepilone	Tubulin inhibitor	-1.3792
dolastatin-10	Tubulin inhibitor|Immunostimulant	-1.3792
everolimus	MTOR inhibitor	-1.3751
leu-enkephalin	Opioid receptor agonist	-1.3749
epothilone-b	Tubulin inhibitor	-1.3725
betamethasone-acetate	Glucocorticoid receptor agonist	-1.3723
clomethiazole	GABA receptor antagonist|GABA receptor modulator	-1.3722
BI-78D3	JNK inhibitor	-1.3722
semaxanib	VEGFR inhibitor	-1.3715
levosimendan	Calcium channel blocker	-1.3667
KIN001-055	EGFR inhibitor|JAK inhibitor|Leukotriene inhibitor|Mediator release inhibitor	-1.3651
terbutaline	Adrenergic receptor agonist	-1.3624
treprostinil	Prostacyclin analog	-1.362
etizolam	Benzodiazepine receptor agonist	-1.3607
deforolimus	MTOR inhibitor	-1.3607
NVP-BGJ398	FGFR inhibitor	-1.3607
latrepirdine	Glutamate receptor antagonist	-1.3599
KF-38789	P selectin inhibitor	-1.3598
ropivacaine	Sodium channel inhibitor	-1.3593
LCL-161	XIAP inhibitor	-1.3587
BMS-536924	IGF-1 inhibitor	-1.3585
dacinostat	HDAC inhibitor	-1.358
LY-2874455	FGFR inhibitor	-1.3561
oxybuprocaine	Anesthetic - local	-1.3558
metoprolol	Adrenergic receptor antagonist	-1.3547
PX-12	Thioredoxin inhibitor	-1.3542
tagatose	Phospholipase inhibitor	-1.3538
BRD-K57926513	PDGFR inhibitor	-1.3531
doxapram	Potassium channel antagonist	-1.3519
KX-2391	Src inhibitor|Tubulin inhibitor	-1.3501
I-BET-762	Bromodomain inhibitor	-1.3499
lomerizine	Calcium channel blocker	-1.3477
vorinostat	HDAC inhibitor	-1.3454
NSC-95397	CDC inhibitor	-1.3442
medrysone	Glucocorticoid receptor agonist	-1.3442
neratinib	EGFR inhibitor	-1.3434
GW-0742	PPAR receptor agonist|Insulin sensitizer	-1.3423
altanserin	Serotonin receptor antagonist	-1.3402
cilostazol	Phosphodiesterase inhibitor	-1.3399
BI-2536	PLK inhibitor	-1.3395
ZK-756326	CC chemokine receptor agonist	-1.3385
clofibrate	PPAR receptor agonist	-1.3383
fasudil	Rho associated kinase inhibitor	-1.3383
gelsemine	Acetylcholine receptor antagonist|Glycine receptor antagonist	-1.3371
PNU-120596	Acetylcholine receptor agonist	-1.3357
XMD-1150	LRRK inhibitor	-1.3355
oxibendazole	Tubulin inhibitor	-1.3352
amuvatinib	FLT3 inhibitor|KIT inhibitor|PDGFR inhibitor|RAD51 inhibitor|RET tyrosine kinase inhibitor	-1.3339
diphenhydramine	Histamine receptor antagonist	-1.3323
GDC-0068	AKT inhibitor	-1.3322
somatostatin	Somatostatin receptor agonist	-1.3307
idelalisib	PI3K inhibitor	-1.3304
metolazone	Carbonic anhydrase inhibitor	-1.3304
pargyline	Monoamine oxidase inhibitor	-1.3299
PJ-34	PARP inhibitor	-1.3299
simvastatin	HMGCR inhibitor	-1.3293
SB-705498	TRPV antagonist	-1.3274
nemonapride	Dopamine receptor antagonist	-1.327
TAS-301	Calcium channel blocker	-1.3261
scoulerine	Adrenergic receptor antagonist|GABA receptor antagonist|Serotonin receptor antagonist	-1.3257
nebivolol	Adrenergic receptor antagonist	-1.3253
H-9	PKA inhibitor	-1.3219
leflunomide	Dihydroorotate dehydrogenase inhibitor|PDGFR inhibitor	-1.3214
BRD-K72166146	Serotonin receptor agonist	-1.3212
albendazole	Tubulin inhibitor	-1.3211
triamcinolone	Glucocorticoid receptor agonist	-1.3205
KIN001-242	Protein kinase inhibitor	-1.3204
Y-27152	Potassium channel activator	-1.3204
dapsone	Bacterial antifolate	-1.3202
sirolimus	MTOR inhibitor	-1.3185
siguazodan	Phosphodiesterase inhibitor	-1.3183
riboflavin	Vitamin B	-1.3181
indapamide	Thiazide diuretic	-1.3178
mebendazole	Tubulin inhibitor	-1.3177
mibampator	Glutamate receptor antagonist	-1.3176
tropicamide	Acetylcholine receptor antagonist	-1.3176
fenofibrate	PPAR receptor agonist	-1.317
JZL-184	Monoacylglycerol lipase inhibitor	-1.3169
ML-347	ALK inhibitor	-1.3168
fenbufen	Cyclooxygenase inhibitor	-1.3154
rosuvastatin	HMGCR inhibitor	-1.3153
eriodictyol	Cytochrome P450 inhibitor	-1.3135
ibutilide	Potassium channel antagonist	-1.3122
CYT-997	Tubulin inhibitor	-1.3122
mebendazole	Tubulin inhibitor	-1.3112
tacalcitol	Vitamin D receptor agonist	-1.3108
ALW-II-38-3	Ephrin inhibitor	-1.3106
amifostine	Reducing agent	-1.3103
T-0156	Phosphodiesterase inhibitor	-1.3092
cyclobenzaprine	Adrenergic receptor agonist|Serotonin receptor agonist	-1.3091
KX-2391	Src inhibitor|Tubulin inhibitor	-1.309
docetaxel	Tubulin inhibitor	-1.308
alitretinoin	Retinoid receptor agonist	-1.3079
BD-1063	Sigma receptor antagonist	-1.3078
raclopride	Dopamine receptor antagonist	-1.3078
dovitinib	EGFR inhibitor|FGFR inhibitor|FLT3 inhibitor|PDGFR inhibitor|VEGFR inhibitor	-1.3077
TG-100115	PI3K inhibitor	-1.3073
testosterone	Androgen receptor agonist	-1.3071
triamcinolone	Glucocorticoid receptor agonist|Immunosuppressant	-1.3065
betamethasone	Glucocorticoid receptor agonist	-1.3062
carglumic-acid	Carbamoyl phosphate synthase activator	-1.3059
rociletinib	EGFR inhibitor	-1.3055
BMS-265246	CDK inhibitor	-1.3048
ixabepilone	Tubulin inhibitor	-1.3044
VGX-1027	TNF inhibitor	-1.3039
nicotine	Acetylcholine receptor agonist	-1.3038
zolmitriptan	Serotonin receptor agonist	-1.3036
MPEP	Glutamate receptor antagonist	-1.3034
BRD-K97808269	Glycolysis inhibitor	-1.3032
colchicine	Tubulin inhibitor	-1.3028
GSK-269962	Rho associated kinase inhibitor	-1.3025
finasteride	5-alpha reductase inhibitor	-1.3023
taselisib	PI3K inhibitor	-1.3021
troglitazone	PPAR receptor agonist|Insulin sensitizer	-1.3018
BRD-K92980438	Hexokinase inhibitor	-1.3017
MAZ-51	VEGFR inhibitor	-1.3012
probenecid	Uricosuric	-1.3007
tomelukast	Leukotriene receptor antagonist	-1.2991
flunarizine	Calcium channel blocker	-1.2985
CEP-37440	ALK inhibitor	-1.2985
escitalopram	Selective serotonin reuptake inhibitor (SSRI)	-1.2979
levodopa	Dopamine receptor agonist	-1.2976
AZ-628	RAF inhibitor	-1.2973
guanethidine	Adrenergic receptor antagonist	-1.297
MF-101	Estrogen receptor agonist	-1.2965
indacaterol	Adrenergic receptor agonist	-1.2958
clofibric-acid	PPAR receptor agonist	-1.2949
adapalene	Retinoid receptor agonist	-1.2944
flunarizine	Calcium channel blocker	-1.2942
arvanil	TRPV agonist	-1.294
K-858	Kinesin inhibitor	-1.2934
fludrocortisone-acetate	Glucocorticoid receptor agonist|Mineralocorticoid receptor agonist	-1.2932
AZD-4547	FGFR inhibitor	-1.2924
ranitidine	Histamine receptor antagonist	-1.2924
bosutinib	Src inhibitor|Abl inhibitor|Bcr-Abl inhibitor	-1.2916
cinnarizine	Calcium channel blocker	-1.2915
buparlisib	PI3K inhibitor	-1.2912
voapaxar	Thrombin inhibitor	-1.2911
JNJ-38877605	MET inhibitor	-1.2908
aprepitant	Tachykinin antagonist	-1.2907
ellipticine	Topoisomerase inhibitor	-1.2907
everolimus	MTOR inhibitor	-1.2905
brivanib	FGFR inhibitor|VEGFR inhibitor	-1.29
mometasone	Glucocorticoid receptor agonist|Immunosuppressant	-1.29
pazopanib	VEGFR inhibitor|KIT inhibitor|PDGFR inhibitor	-1.2898
lavendustin-c	EGFR inhibitor	-1.2893
felbamate	Glutamate receptor antagonist	-1.2888
isoconazole	Fungal lanosterol demethylase inhibitor	-1.2882
linoleic-acid	Oxidizing agent	-1.288
milnacipran	Serotonin receptor antagonist	-1.2874
etofylline	Adenosine receptor antagonist	-1.2873
MD-920	NFKB inhibitor	-1.2864
ORE-1001	ACE inhibitor	-1.2861
betaxolol	Adrenergic receptor antagonist	-1.2852
EHNA	Adenosine deaminase inhibitor	-1.2852
avanafil	Phosphodiesterase inhibitor	-1.2847
itraconazole	Cytochrome P450 inhibitor	-1.2846
daunorubicin	RNA synthesis inhibitor|Topoisomerase inhibitor	-1.2846
copanlisib	PI3K inhibitor	-1.2844
GSK-690693	AKT inhibitor	-1.2842
pilocarpine	Acetylcholine receptor agonist	-1.2836
camptothecin	Topoisomerase inhibitor	-1.2835
dovitinib	EGFR inhibitor|FGFR inhibitor|FLT3 inhibitor|PDGFR inhibitor|VEGFR inhibitor	-1.2834
profenamine	Butyrylcholinesterase inhibitor|Cholinergic receptor antagonist	-1.283
cariprazine	Dopamine receptor antagonist	-1.2829
PRT-062070	JAK inhibitor|Syk inhibitor	-1.2826
tivantinib	Tyrosine kinase inhibitor	-1.2825
Y-27152	Potassium channel activator	-1.2825
KN-62	Calcium channel blocker|Purinergic receptor antagonist	-1.282
mitoxantrone	Topoisomerase inhibitor	-1.281
DUP-697	Cyclooxygenase inhibitor	-1.2804
ticagrelor	Purinergic receptor antagonist	-1.28
JTE-013	Lysophospholipid receptor antagonist	-1.2798
JTE-013	Lysophospholipid receptor antagonist	-1.2796
tubocurarine	Acetylcholine receptor antagonist	-1.2793
DPCPX	Adenosine receptor antagonist	-1.2792
clomifene	Estrogen receptor antagonist	-1.279
acivicin	Gamma glutamyltransferase Inhibitors	-1.2782
mephentermine	Adrenergic receptor agonist	-1.2781
merimepodib	Inosine monophosphate dehydrogenase inhibitor	-1.2774
dicoumarol	NADPH inhibitor	-1.2772
amfepramone	Adrenergic receptor agonist	-1.2765
AP-26113	ALK inhibitor	-1.2762
diclofenac	Cyclooxygenase inhibitor	-1.2754
ICI-199441	Opioid receptor agonist	-1.2748
BRD-A36707673	LXR agonist	-1.2745
alprenolol	Adrenergic receptor antagonist	-1.2736
rolipram	Phosphodiesterase inhibitor	-1.2736
idelalisib	PI3K inhibitor	-1.2735
SB-225002	CC chemokine receptor antagonist	-1.2735
latrepirdine	Glutamate receptor antagonist	-1.2732
dazoxiben	Thromboxane synthase inhibitor	-1.2731
PCA-4248	Platelet activating factor receptor antagonist	-1.2727
medroxyprogesterone-acetate	Progesterone receptor agonist	-1.2723
theophylline	Adenosine receptor antagonist	-1.2723
moracizine	Sodium channel inhibitor	-1.2723
KU-55933	ATM kinase inhibitor	-1.2721
ifenprodil	Adrenergic receptor antagonist|Glutamate receptor antagonist	-1.2717
umbelliferone	Cyclooxygenase inhibitor	-1.2713
GS-39783	GABA receptor antagonist	-1.2705
balicatib	Cathepsin inhibitor	-1.2703
temozolomide	DNA alkylating agent	-1.2701
flavoxate	Acetylcholine receptor antagonist	-1.2697
fingolimod	Immunosuppressant|Sphingosine 1 phosphate receptor agonist	-1.2695
calcifediol	Vitamin D receptor agonist	-1.2693
risperidone	Dopamine receptor antagonist|Serotonin receptor antagonist	-1.2692
riluzole	Glutamate inhibitor	-1.2688
felodipine	Calcium channel blocker	-1.2679
JLK-6	Gamma secretase inhibitor|Beta amyloid inhibitor	-1.2679
zileuton	Leukotriene inhibitor|Lipoxygenase inhibitor	-1.2679
xaliproden	Serotonin receptor agonist	-1.2676
GR-113808	Serotonin receptor antagonist	-1.2674
azacitidine	DNA inhibitor	-1.2669
butaclamol	Dopamine receptor antagonist	-1.2665
foretinib	VEGFR inhibitor	-1.2664
KX-2391	Src inhibitor|Tubulin inhibitor	-1.266
IOX2	HIF Inhibitor	-1.266
thioperamide	Histamine receptor antagonist	-1.2658
copanlisib	PI3K inhibitor	-1.2658
ML-204	Transient receptor potential channel antagonist	-1.2654
nitrazepam	Benzodiazepine receptor agonist	-1.2653
ZM-306416	Abl inhibitor|Src inhibitor|VEGFR inhibitor	-1.2653
olanzapine	Dopamine receptor antagonist|Serotonin receptor antagonist	-1.265
promazine	Dopamine receptor antagonist	-1.2649
endo-IWR-1	PARP inhibitor	-1.2648
brequinar	Dihydroorotate dehydrogenase inhibitor	-1.2646
enobosarm	Androgen receptor antagonist	-1.2643
tolcapone	Catechol O methyltransferase inhibitor	-1.2632
SC-560	Cyclooxygenase inhibitor	-1.263
alectinib	ALK inhibitor	-1.2628
darapladib	Phospholipase inhibitor	-1.2626
U-0126	MEK inhibitor	-1.2623
butenafine	Fungal squalene epoxidase inhibitor	-1.262
rebastinib	Bcr-Abl inhibitor|TIE tyrosine kinase inhibitor|VEGFR inhibitor	-1.2618
mitoxantrone	Topoisomerase inhibitor	-1.2616
tubocurarine	Acetylcholine receptor antagonist	-1.2613
inosine	Neurotrophic agent	-1.2608
hydrocortisone	Glucocorticoid receptor agonist	-1.2606
silibinin	Cytochrome P450 inhibitor	-1.26
dosulepin	Norepinephrine inhibitor|Serotonin reuptake inhibitor|Tricyclic antidepressant	-1.2591
cyclazosin	Adrenergic receptor antagonist	-1.2588
escitalopram	Selective serotonin reuptake inhibitor (SSRI)	-1.2588
terazosin	Adrenergic receptor antagonist	-1.2587
CGP-57380	MAP kinase inhibitor	-1.2586
dipyridamole	Phosphodiesterase inhibitor	-1.2585
felbinac	Cyclooxygenase inhibitor	-1.2585
piperine	Monoamine oxidase inhibitor	-1.2582
vesamicol	Acetylcholinesterase inhibitor	-1.258
nefazodone	Serotonin receptor antagonist|Adrenergic receptor antagonist|Norepinephrine reuptake inhibitor|Serotonin reuptake inhibitor	-1.2579
CGP-7930	GABA receptor antagonist|GABA receptor agonist	-1.2576
thioridazine	Dopamine receptor antagonist	-1.2575
proglumide	CCK receptor antagonist	-1.257
fatostatin	SREBP inhibitor	-1.257
AVL-292	BTK inhibitor	-1.2566
tacedinaline	HDAC inhibitor	-1.2566
NSC-95397	CDC inhibitor	-1.2563
razoxane	Chelating agent|Topoisomerase inhibitor	-1.2556
temozolomide	DNA alkylating agent	-1.2551
ataluren	CFTR channel agonist|Dystrophin stimulant	-1.2545
amygdalin	Caspase activator	-1.2543
fluoxetine	Selective serotonin reuptake inhibitor (SSRI)	-1.2543
pinocembrin	CYP1B1 inhibitor	-1.2542
LY-2228820	P38 MAPK inhibitor	-1.2536
gliclazide	ATP channel blocker|Insulin secretagogue	-1.2536
clomipramine	Serotonin receptor antagonist	-1.2531
CP-466722	ATM kinase inhibitor	-1.253
MEK-162	MEK inhibitor	-1.253
everolimus	MTOR inhibitor	-1.2525
WZ-4002	EGFR inhibitor	-1.252
trametinib	MEK inhibitor	-1.2519
RS-23597-190	Serotonin receptor antagonist	-1.2514
hexylcaine	Sodium channel inhibitor	-1.2514
estramustine	DNA inhibitor	-1.2512
propafenone	Antiarrhythmic	-1.2509
zacopride	Serotonin receptor antagonist	-1.2509
CP-55940	Cannabinoid receptor agonist	-1.2505
CP-945598	Cannabinoid receptor antagonist	-1.2505
mizolastine	Histamine receptor antagonist	-1.2504
dinoprost	Prostacyclin analog	-1.2504
buparlisib	PI3K inhibitor	-1.2504
SB-242235	P38 MAPK inhibitor	-1.2502
wortmannin	PI3K inhibitor	-1.2498
SCH-28080	ATPase inhibitor	-1.2492
PP-30	RAF inhibitor	-1.2488
GDC-0980	MTOR inhibitor|PI3K inhibitor	-1.2488
coumarin	Vitamin K antagonist	-1.248
ZD-7155	Angiotensin receptor antagonist	-1.2479
pravastatin	HMGCR inhibitor	-1.2477
ambroxol	Sodium channel inhibitor	-1.2475
arofylline	Phosphodiesterase inhibitor	-1.2474
CP-55940	Cannabinoid receptor agonist	-1.2472
alda-1	Aldehyde dehydrogenase activator	-1.2468
tamoxifen	Estrogen receptor antagonist|Selective estrogen receptor modulator (SERM)	-1.2467
PSB-11	Adenosine receptor antagonist	-1.2466
CAY-10415	Insulin sensitizer	-1.246
KU-0063794	MTOR inhibitor	-1.2453
prochlorperazine	Dopamine receptor antagonist	-1.2447
tenidap	Cyclooxygenase inhibitor	-1.2445
BRD-K47869605	Tubulin inhibitor	-1.2443
hydrocortisone	Glucocorticoid receptor agonist	-1.244
GSK-2334470	PDK inhibitor	-1.2439
RS-102221	Serotonin receptor antagonist	-1.2438
oxandrolone	Androgen receptor agonist	-1.2434
bosutinib	Src inhibitor|Abl inhibitor|Bcr-Abl inhibitor	-1.2429
BIBU-1361	EGFR inhibitor	-1.2427
dynasore	Dynamin inhibitor	-1.2425
GW-0742	PPAR receptor agonist|Insulin sensitizer	-1.2424
HMN-214	PLK inhibitor	-1.2422
gitoxigenin	Na/K-ATPase inhibitor	-1.2422
enoxolone	Gap junction modulator	-1.2422
BRD-K92980438	Hexokinase inhibitor	-1.2416
palmitoylethanolamide	Cannabinoid receptor agonist	-1.2414
senicapoc	Potassium channel blocker	-1.2414
wiskostatin	Neural Wiskott-Aldrich syndrome protein inhibitor	-1.2412
hydrocortisone	Glucocorticoid receptor agonist	-1.2408
ZM-39923	JAK inhibitor	-1.2407
sirolimus	MTOR inhibitor	-1.2405
doxycycline	Bacterial 30S ribosomal subunit inhibitor	-1.2405
PD-168077	Dopamine receptor agonist	-1.2401
indacaterol	Adrenergic receptor agonist	-1.2401
alectinib	ALK inhibitor	-1.24
DPI-201106	Sodium channel activator	-1.2398
risperidone	Dopamine receptor antagonist|Serotonin receptor antagonist	-1.2395
cytarabine	Ribonucleotide reductase inhibitor	-1.2395
BRD-K97440753	Adrenergic receptor antagonist|Prolactin inhibitor	-1.2394
SB-408124	Orexin receptor antagonist	-1.2393
scopolamine	Acetylcholine receptor antagonist	-1.2392
KU-55933	ATM kinase inhibitor	-1.2392
nitrendipine	Calcium channel blocker	-1.2387
DL-PDMP	Glucosyltransferase inhibitor	-1.2383
ixabepilone	Tubulin inhibitor	-1.2382
scopolamine	Acetylcholine receptor antagonist	-1.2382
epirubicin	Topoisomerase inhibitor	-1.2381
thiostrepton	Protein synthesis inhibitor	-1.2379
mebeverine	Acetylcholine receptor antagonist	-1.2379
prazosin	Adrenergic receptor antagonist	-1.2377
dydrogesterone	Progesterone receptor agonist	-1.2375
tivantinib	Tyrosine kinase inhibitor	-1.2374
rimcazole	Sigma receptor antagonist	-1.2369
paclitaxel	Tubulin inhibitor	-1.2368
aclidinium	Acetylcholine receptor antagonist	-1.2365
pranlukast	Leukotriene receptor antagonist	-1.2359
ZM-447439	Aurora kinase inhibitor	-1.2359
ixabepilone	Tubulin inhibitor	-1.2358
masoprocol	Lipoxygenase inhibitor	-1.2358
RS-67506	Serotonin receptor agonist	-1.2355
BRD-K47869605	Tubulin inhibitor	-1.2352
BI-D1870	Ribosomal protein inhibitor	-1.2352
VER-155008	HSP inhibitor	-1.2346
D-64131	Tubulin inhibitor	-1.2345
WT-171	HDAC inhibitor	-1.234
rutin	Antioxidant|Capillary stabilizing agent|Nitric oxide scavenger	-1.2339
brimonidine	Adrenergic receptor agonist	-1.2335
buspirone	Serotonin receptor agonist	-1.233
azithromycin	Bacterial 50S ribosomal subunit inhibitor	-1.2328
bemesetron	Serotonin receptor antagonist	-1.232
benperidol	Dopamine receptor antagonist	-1.2317
triflupromazine	Dopamine receptor antagonist	-1.2314
teriflunomide	Dihydroorotate dehydrogenase inhibitor	-1.2313
AZD-1480	JAK inhibitor	-1.2308
cortisone-acetate	Glucocorticoid receptor agonist	-1.2305
valrubicin	DNA inhibitor|Topoisomerase inhibitor	-1.2304
ARC-239	Adrenergic receptor antagonist	-1.2297
BRD-A49906757	Acetylcholine receptor antagonist	-1.2297
KIN001-127	ITK inhibitor	-1.2294
tolazoline	Adrenergic receptor antagonist	-1.2294
tipifarnib-P2	Farnesyltransferase inhibitor	-1.2292
PJ-34	PARP inhibitor	-1.229
meptazinol	Opioid receptor agonist	-1.2289
AVN-944	Inosine monophosphate dehydrogenase inhibitor	-1.2286
chloroxine	Opioid receptor antagonist	-1.2283
apocynin	NADPH inhibitor	-1.2283
ticlopidine	Purinergic receptor antagonist	-1.2283
BRD-A49447682	Glucocorticoid receptor agonist	-1.2279
PI-103	PI3K inhibitor|MTOR inhibitor	-1.2274
MK-0812	CC chemokine receptor antagonist	-1.2274
estradiol-cypionate	Estrogen receptor agonist	-1.2272
oxymetazoline	Adrenergic receptor agonist	-1.2272
masitinib	KIT inhibitor|PDGFR inhibitor|Src inhibitor	-1.2271
U-54494A	Opioid receptor agonist	-1.2271
BMS-927711	Calcitonin antagonist	-1.2271
fasudil	Rho associated kinase inhibitor	-1.2266
everolimus	MTOR inhibitor	-1.2264
semagacestat	Gamma secretase inhibitor	-1.2261
tandutinib	FLT3 inhibitor|KIT inhibitor|PDGFR inhibitor	-1.2261
tipifarnib-P2	Farnesyltransferase inhibitor	-1.2254
oleylethanolamide	Cannabinoid receptor agonist|Glucose dependent insulinotropic receptor agonist|Potassium channel blocker	-1.2254
L-152804	Neuropeptide receptor antagonist	-1.2247
temozolomide	DNA alkylating agent	-1.2246
AZ-20	ATR kinase inhibitor	-1.2246
CPI-613	PDK inhibitor	-1.2244
TTNPB	Retinoid receptor agonist	-1.224
tretinoin	Retinoid receptor agonist|Retinoid receptor ligand	-1.224
GDC-0068	AKT inhibitor	-1.2237
amlexanox	Histamine receptor antagonist	-1.2237
olmesartan-medoxomil	Angiotensin receptor antagonist	-1.2236
SNS-314	Aurora kinase inhibitor	-1.2235
lafutidine	Histamine receptor antagonist	-1.2233
umeclidinium	Acetylcholine receptor antagonist	-1.2228
oxybenzone	Lipase inhibitor	-1.2221
LFM-A12	EGFR inhibitor	-1.2221
mebeverine	Acetylcholine receptor antagonist	-1.2218
isoniazid	Bacterial cell wall synthesis inhibitor|Cyclooxygenase inhibitor	-1.2217
fulvestrant	Estrogen receptor antagonist	-1.2216
phenanthridone	PARP inhibitor	-1.2216
BAY-59-3074	Cannabinoid receptor antagonist	-1.2208
ataluren	CFTR channel agonist|Dystrophin stimulant	-1.2206
cyclosporin-a	Calcineurin inhibitor	-1.2204
seocalcitol	Vitamin D receptor agonist	-1.2203
FIT	Opioid receptor agonist	-1.2202
prednisone	Glucocorticoid receptor agonist	-1.2202
ketoprofen	Cyclooxygenase inhibitor	-1.22
fidarestat	Aldose reductase inhibitor	-1.2198
RITA	MDM inhibitor	-1.2197
molsidomine	Guanylyl cyclase activator	-1.2197
NVP-TAE684	ALK inhibitor	-1.2195
BMS-754807	IGF-1 inhibitor	-1.2195
rotundine	Serotonin receptor agonist	-1.2194
SB-203186	Serotonin receptor antagonist	-1.2194
netupitant	Tachykinin antagonist	-1.2193
BRD-K33583600	Guanylate cyclase activator	-1.2191
BI-2536	PLK inhibitor	-1.2191
BRD-K26619122	GABA receptor antagonist	-1.2186
BAY-11-7082	NFKB inhibitor	-1.218
BRD-A63236097	Tumor necrosis factor production inhibitor	-1.218
sildenafil	Phosphodiesterase inhibitor	-1.218
talnetant	Tachykinin antagonist	-1.218
SB-218078	CHK inhibitor	-1.2177
guanethidine	Adrenergic receptor antagonist	-1.2174
BRD-K58930050	Glutamate receptor antagonist	-1.2174
gestrinone	Progesterone receptor antagonist	-1.2174
AM-580	Retinoid receptor agonist	-1.2172
paclitaxel	Tubulin inhibitor	-1.2172
ZK-164015	Estrogen receptor antagonist	-1.217
trapidil	PDGFR inhibitor	-1.217
Ro-90-7501	Beta amyloid inhibitor	-1.2169
isradipine	Calcium channel blocker	-1.2167
AZD-5363	AKT inhibitor	-1.2164
GSK-461364	PLK inhibitor	-1.2161
AC-55649	Retinoid receptor agonist	-1.2158
MK-2206	AKT inhibitor	-1.2157
BMS-777607	AXL kinase inhibitor|FLT3 inhibitor|HGF receptor inhibitor|Macrophage inhibitor|MET inhibitor|Tyrosine kinase inhibitor	-1.2157
pravadoline	Cyclooxygenase inhibitor	-1.2152
ifenprodil	Adrenergic receptor antagonist|Glutamate receptor antagonist	-1.2151
L-152804	Neuropeptide receptor antagonist	-1.2149
amantadine	Glutamate receptor antagonist	-1.2146
resminostat	HDAC inhibitor	-1.2144
TW-37	BCL inhibitor	-1.2143
PK-11195	Benzodiazepine receptor antagonist	-1.214
pyrvinium-pamoate	Androgen receptor antagonist|AKT inhibitor	-1.2138
olaparib	PARP inhibitor	-1.2136
BIBX-1382	EGFR inhibitor|Tyrosine kinase inhibitor	-1.2135
BW-723C86	Serotonin receptor agonist	-1.2128
finasteride	5-alpha reductase inhibitor	-1.2127
SB-590885	RAF inhibitor	-1.2125
ofloxacin	Bacterial DNA inhibitor	-1.2124
orlistat	Lipase inhibitor	-1.2121
KI-8751	VEGFR inhibitor|KIT inhibitor|PDGFR inhibitor	-1.2121
AZD-4547	FGFR inhibitor	-1.2119
VT-464	Cytochrome P450 inhibitor	-1.2117
almitrine	Neurotransmitter agonist	-1.2115
trap-101	Opioid receptor antagonist|Nociceptin/orphanin FQ (NOP) receptor antagonist	-1.2113
VU-0404997-2	Glutamate receptor antagonist	-1.2112
lamotrigine	Serotonin receptor antagonist|Sodium channel inhibitor	-1.2108
AZD-7545	Pyruvate dehydrogenase kinase inhibitor	-1.2107
AT-7867	AKT inhibitor	-1.2107
fananserin	Dopamine receptor antagonist|Serotonin receptor antagonist	-1.2106
rigosertib	Cell cycle inhibitor|PLK inhibitor	-1.2105
trametinib	MEK inhibitor	-1.2104
BRD-K99615199	Progesterone receptor agonist	-1.2102
lenalidomide	Carcinogen	-1.2102
fraxidin	Carbonic anhydrase inhibitor	-1.2101
SB-743921	Kinesin inhibitor	-1.2101
triprolidine	Histamine receptor antagonist	-1.21
HMN-214	PLK inhibitor	-1.2099
exemestane	Aromatase inhibitor	-1.2099
L-2167	PPAR receptor agonist	-1.2099
GSK-429286A	Rho associated kinase inhibitor	-1.2098
merimepodib	Inosine monophosphate dehydrogenase inhibitor	-1.2093
eicosatetraynoic-acid	Cyclooxygenase inhibitor|Lipoxygenase inhibitor	-1.2089
tioconazole	Sterol demethylase inhibitor	-1.2086
glycopyrrolate	Acetylcholine receptor antagonist	-1.2085
miglustat	Glycosylation inhibitor	-1.2082
MK-2206	AKT inhibitor	-1.208
LY-16350	Dopamine receptor agonist	-1.2077
thioperamide	Histamine receptor antagonist	-1.2076
megestrol-acetate	Progesterone receptor agonist|DNA inhibitor|Steroidal progestin	-1.2076
AZD-7545	Pyruvate dehydrogenase kinase inhibitor	-1.2075
desmopressin-acetate	Vasopressin receptor agonist	-1.2074
BRD-A92439610	Immunosuppressant|Corticosteroid agonist|Glucocorticoid receptor agonist	-1.2073
alpelisib	PI3K inhibitor	-1.2071
istaroxime	ATPase inhibitor	-1.2071
benfluorex	Gluconeogenesis inhibitor	-1.207
AM-281	Cannabinoid receptor antagonist	-1.2069
ellagic-acid	Glutathione transferase inhibitor|Aldose reductase inhibitor|Beta secretase inhibitor|HCV inhibitor|HIV inhibitor|Quorum sensing signaling modulator|Reverse transcriptase inhibitor	-1.2068
barasertib-HQPA	Aurora kinase inhibitor	-1.2064
vorinostat	HDAC inhibitor	-1.206
swainsonine	Alpha mannosidase inhibitor	-1.2053
BRD-K33211335	Glutamate receptor antagonist|Sigma receptor agonist	-1.2053
icilin	TRPV agonist	-1.205
LY-2090314	GSK inhibitor	-1.205
apremilast	Phosphodiesterase inhibitor	-1.2048
fenoterol	Adrenergic receptor agonist	-1.2048
VX-661	CFTR channel agonist	-1.2046
parbendazole	Tubulin inhibitor	-1.2045
strophanthidin	Na/K-ATPase inhibitor	-1.2045
SB-939	HDAC inhibitor	-1.2044
diclofenamide	Carbonic anhydrase inhibitor	-1.2044
paclitaxel	Tubulin inhibitor	-1.2044
alitretinoin	Retinoid receptor agonist	-1.2042
AZD-8931	EGFR inhibitor	-1.2041
diphenyleneiodonium	Nitric oxide synthase inhibitor	-1.2041
PCI-24781	HDAC inhibitor	-1.204
gefitinib	EGFR inhibitor	-1.204
AMD-11070	CC chemokine receptor antagonist	-1.2037
alverine	Muscle relaxant	-1.2035
aminopentamide	Acetylcholine receptor antagonist	-1.2034
salermide	SIRT inhibitor	-1.2032
BMS-345541	IKK inhibitor	-1.2032
selumetinib	MEK inhibitor	-1.2031
cabazitaxel	Tubulin inhibitor	-1.203
paracetamol	Cyclooxygenase inhibitor	-1.2028
celecoxib	Cyclooxygenase inhibitor	-1.2027
seocalcitol	Vitamin D receptor agonist	-1.2027
econazole	Lanosterol demethylase inhibitor|Bacterial cell wall synthesis inhibitor|Sterol demethylase inhibitor	-1.2027
colchicine	Tubulin inhibitor	-1.2026
nortriptyline	Tricyclic antidepressant	-1.2025
lisinopril	ACE inhibitor	-1.2022
imatinib	PDGFR inhibitor|Bcr-Abl inhibitor|KIT inhibitor	-1.2021
naproxen	Cyclooxygenase inhibitor	-1.202
talinolol	Adrenergic receptor antagonist	-1.2013
cimetidine	Histamine receptor antagonist	-1.2013
timolol	Adrenergic receptor antagonist	-1.2011
mozavaptan	Vasopressin receptor antagonist	-1.201
MAZ-51	VEGFR inhibitor	-1.2009
voglibose	Glucosidase inhibitor	-1.2009
talipexole	Adrenergic receptor agonist|Dopamine receptor agonist	-1.2009
erythromycin	NFKB inhibitor	-1.2009
fluticasone-propionate	Glucocorticoid receptor agonist	-1.2009
NAN-190	Serotonin receptor agonist	-1.2008
ZSTK-474	PI3K inhibitor	-1.2006
INCA-6	Calcineurin inhibitor	-1.2005
flecainide	Sodium channel inhibitor	-1.2005
BRD-K63750851	Dehydrogenase inhibitor|Inositol monophosphatase inhibitor	-1.2005
pazopanib	VEGFR inhibitor|KIT inhibitor|PDGFR inhibitor	-1.2005
picotamide	Thromboxane receptor antagonist|Thromboxane synthase inhibitor	-1.2002
L-692585	Growth hormone releasing peptide ligand agonist	-1.2001
RS-102221	Serotonin receptor antagonist	-1.2
BRD-K47869605	Tubulin inhibitor	-1.1997
GSK-1059615	PI3K inhibitor	-1.1996
SB-705498	TRPV antagonist	-1.1996
lucitanib	FGFR inhibitor|VEGFR inhibitor	-1.1994
DDR1-IN-1	Discoidin domain receptor inhibitor	-1.1992
epinephrine	Adrenergic receptor agonist|Neurotransmitter	-1.1992
siguazodan	Phosphodiesterase inhibitor	-1.1991
E-7438	Histone lysine methyltransferase inhibitor	-1.199
fenbufen	Cyclooxygenase inhibitor	-1.1989
BD-1063	Sigma receptor antagonist	-1.1989
sirolimus	MTOR inhibitor	-1.1987
lurasidone	Dopamine receptor antagonist|Serotonin receptor antagonist	-1.1986
RG-2833	HDAC inhibitor	-1.1985
acepromazine	Dopamine receptor antagonist	-1.1982
pralatrexate	Dihydrofolate reductase inhibitor	-1.1981
PLX-4720	RAF inhibitor	-1.1981
fananserin	Dopamine receptor antagonist|Serotonin receptor antagonist	-1.198
trilostane	3beta-hydroxy-delta5-steroid dehydrogenase inhibitor	-1.1977
AICA-ribonucleotide	AMPK activator	-1.1976
tenovins	SIRT inhibitor|p53 activator	-1.1974
arglabin	Farnesyltransferase inhibitor	-1.1973
trihexyphenidyl	Acetylcholine receptor antagonist	-1.1973
dovitinib	EGFR inhibitor|FGFR inhibitor|FLT3 inhibitor|PDGFR inhibitor|VEGFR inhibitor	-1.1972
AR-C133057XX	Nitric oxide synthase inhibitor	-1.1969
CAY-10415	Insulin sensitizer	-1.1965
sitagliptin	Dipeptidyl peptidase inhibitor	-1.1964
isotretinoin	Retinoid receptor agonist	-1.1963
AS-605240	PI3K inhibitor	-1.1958
efavirenz	HIV inhibitor	-1.1954
dapivirine	Non-nucleoside reverse transcriptase inhibitor	-1.1954
rociletinib	EGFR inhibitor	-1.1953
niacin	NADPH inhibitor|Vitamin B	-1.1952
pyrimethamine	Dihydrofolate reductase inhibitor	-1.1951
colchicine	Tubulin inhibitor	-1.1948
mycophenolate-mofetil	Inosine monophosphate dehydrogenase inhibitor|Dehydrogenase inhibitor|Hydroxycarboxylic acid receptor agonist|Immunosuppressant|Inositol monophosphatase inhibitor	-1.1947
doxorubicin	Topoisomerase inhibitor	-1.1947
T-0070907	PPAR receptor antagonist	-1.1945
BRD-K33211335	Glutamate receptor antagonist|Sigma receptor agonist	-1.1945
ryuvidine	Histone lysine methyltransferase inhibitor	-1.1942
L-701324	Glutamate receptor antagonist	-1.1942
BI-2536	PLK inhibitor	-1.194
bisbenzimide	DNA binding agent	-1.194
ziprasidone	Dopamine receptor antagonist|Serotonin receptor antagonist	-1.1938
ME-0328	PARP inhibitor	-1.1936
piceid	Glucosidase inhibitor	-1.1936
E-7438	Histone lysine methyltransferase inhibitor	-1.1936
LY-2886721	Beta secretase inhibitor	-1.1934
withaferin-a	IKK inhibitor	-1.1931
noscapine	Bradykinin receptor antagonist|Tubulin inhibitor	-1.1929
D-64131	Tubulin inhibitor	-1.1928
rucaparib	PARP inhibitor	-1.1927
azacyclonol	Histamine receptor antagonist	-1.1924
rupatadine	Histamine receptor antagonist|Platelet activating factor receptor antagonist	-1.1924
LY-165163	Serotonin receptor antagonist	-1.1923
QX-314	Sodium channel inhibitor	-1.1923
VUF-5681	Histamine receptor antagonist	-1.1923
allopurinol	Xanthine oxidase inhibitor	-1.1917
PP-30	RAF inhibitor	-1.1914
ataluren	CFTR channel agonist|Dystrophin stimulant	-1.1914
VT-464	Cytochrome P450 inhibitor	-1.1914
tripelennamine	Histamine receptor antagonist	-1.1913
propylpyrazole	Estrogen receptor agonist	-1.1913
TAK-715	P38 MAPK inhibitor	-1.1913
SR-2640	Leukotriene receptor antagonist	-1.1911
LY-364947	TGF-beta receptor inhibitor|P38 MAPK inhibitor	-1.1908
BMS-754807	IGF-1 inhibitor	-1.1908
ZM-39923	JAK inhibitor	-1.1907
hexestrol	Synthetic estrogen	-1.1906
DR-2313	PARP inhibitor	-1.1904
duloxetine	Norepinephrine inhibitor|Serotonin reuptake inhibitor	-1.1904
carbenoxolone	11-beta-HSD1 inhibitor	-1.1902
SQ-22536	Adenylyl cyclase inhibitor	-1.1902
ruxolitinib	JAK inhibitor	-1.1901
levcromakalim	Potassium channel activator	-1.1901
entinostat	HDAC inhibitor	-1.1898
PD-407824	PKC inhibitor	-1.1897
trihexyphenidyl	Acetylcholine receptor antagonist	-1.1897
metatinib	Bcr-Abl inhibitor	-1.1894
KD-023	ACAT inhibitor	-1.1893
ivachtin	Caspase inhibitor	-1.1891
AZD-2014	MTOR inhibitor	-1.1885
nilotinib	Bcr-Abl inhibitor|Abl inhibitor	-1.1882
nitrendipine	Calcium channel blocker	-1.1881
ZM-336372	RAF inhibitor	-1.1879
BRD-K08177763	MTOR inhibitor	-1.1878
KF-38789	P selectin inhibitor	-1.1877
fomepizole	Alcohol dehydrogenase inhibitor	-1.1875
givinostat	HDAC inhibitor	-1.1872
entinostat	HDAC inhibitor	-1.1872
hydrocortisone-valerate	Corticosteroid agonist|Glucocorticoid receptor agonist	-1.1872
E-7449	PARP inhibitor	-1.187
resveratrol	Cytochrome P450 inhibitor|SIRT activator	-1.1869
BRD-A02367930	Estrogen receptor agonist|DNA directed DNA polymerase stimunlant|Estrogenic component in oral contraceptives	-1.1868
indoprofen	Cyclooxygenase inhibitor|Prostanoid receptor antagonist	-1.1868
DMAB-anabaseine	Adrenergic receptor agonist	-1.1866
UNC-2250	MER tyrosine kinase inhibitor	-1.1864
argatroban	Thrombin inhibitor	-1.1862
golvatinib	VEGFR inhibitor	-1.186
dexbrompheniramine	Histamine receptor antagonist	-1.1858
propylpyrazole	Estrogen receptor agonist	-1.1857
fenbufen	Cyclooxygenase inhibitor	-1.1856
dimpylate	Acetylcholinesterase inhibitor	-1.1856
ZK-93426	Benzodiazepine receptor antagonist	-1.1856
IBC-293	Hydroxycarboxylic acid receptor agonist	-1.1856
nocodazole	Tubulin inhibitor	-1.1853
cytarabine	Ribonucleoside reductase inhibitor	-1.1853
withaferin-a	IKK inhibitor	-1.1852
barasertib-HQPA	Aurora kinase inhibitor	-1.1848
gabapentin	Calcium channel blocker	-1.1848
allopurinol	Xanthine oxidase inhibitor	-1.1847
BAY-11-7082	NFKB inhibitor	-1.1847
SC-9	Protein synthesis stimulant	-1.1847
TW-37	BCL inhibitor	-1.1846
SB-743921	Kinesin inhibitor	-1.1841
xylazine	Adrenergic receptor agonist	-1.1841
prochlorperazine	Dopamine receptor antagonist	-1.1841
CGS-20625	Benzodiazepine receptor agonist	-1.1841
KW-2449	Abl inhibitor|Aurora kinase inhibitor|FLT3 inhibitor	-1.1841
ercalcitriol	Vitamin D receptor agonist	-1.184
daminozide	KDM2A inhibitor	-1.184
trequinsin	Phosphodiesterase inhibitor	-1.1839
PRT-062607	Syk inhibitor	-1.1838
ABT-751	Tubulin inhibitor	-1.1838
eptifibatide	Platelet aggregation inhibitor	-1.1838
suvorexant	Orexin receptor antagonist	-1.1837
paricalcitol	Vitamin D receptor agonist	-1.1837
L-745870	Dopamine receptor antagonist	-1.1834
RS-23597-190	Serotonin receptor antagonist	-1.183
delanzomib	Proteasome inhibitor	-1.1829
swainsonine	Alpha mannosidase inhibitor	-1.1826
RG-14620	EGFR inhibitor	-1.1826
GSK-1059615	PI3K inhibitor	-1.1825
VX-702	P38 MAPK inhibitor	-1.1824
tacedinaline	HDAC inhibitor	-1.1823
PP-2	Src inhibitor	-1.1819
bucladesine	Adenosine receptor agonist|CAMP stimulant	-1.1818
mofezolac	Cyclooxygenase inhibitor	-1.1818
PF-04691502	MTOR inhibitor|PI3K inhibitor	-1.1816
targinine	Nitric oxide synthase inhibitor	-1.1815
azathioprine	Dehydrogenase inhibitor	-1.1813
plerixafor	CC chemokine receptor antagonist	-1.1806
zibotentan	Endothelin receptor antagonist	-1.1804
oxibendazole	Tubulin inhibitor	-1.1803
docetaxel	Tubulin inhibitor	-1.1803
TG-100115	PI3K inhibitor	-1.1802
ceritinib	ALK inhibitor	-1.1799
JWH-015	Cannabinoid receptor agonist	-1.1797
parbendazole	Tubulin inhibitor	-1.1796
I-BRD9	Bromodomain inhibitor	-1.1793
SU-014813	PDGFR inhibitor|VEGFR inhibitor	-1.1793
senicapoc	Potassium channel blocker	-1.1792
sertraline	Serotonin receptor antagonist	-1.1792
voxtalisib	MTOR inhibitor|PI3K inhibitor	-1.1791
resminostat	HDAC inhibitor	-1.179
SU-11274	Hepatocyte growth factor receptor inhibitor|Tyrosine kinase inhibitor	-1.1789
nabumetone	Cyclooxygenase inhibitor	-1.1788
YK-4279	Apoptosis stimulant|ETV1 inhibitor	-1.1787
enzastaurin	PKC inhibitor	-1.1787
CAY-10594	Phospholipase inhibitor	-1.1786
haloperidol	Dopamine receptor antagonist	-1.1784
mycophenolate-mofetil	Inosine monophosphate dehydrogenase inhibitor|Dehydrogenase inhibitor|Hydroxycarboxylic acid receptor agonist|Immunosuppressant|Inositol monophosphatase inhibitor	-1.1783
perampanel	Glutamate receptor antagonist	-1.1782
BRD-K34685430	Dopamine receptor antagonist|Serotonin receptor antagonist	-1.178
U-0126	MEK inhibitor	-1.1777
phenazone	Cyclooxygenase inhibitor	-1.1772
BRD-K41170226	G protein-coupled receptor agonist|Biliverdin reductase A activator	-1.1772
ercalcitriol	Vitamin D receptor agonist	-1.177
tranylcypromine	Monoamine oxidase inhibitor	-1.1769
tivantinib	Tyrosine kinase inhibitor	-1.1769
sulpiride	Dopamine receptor antagonist	-1.1767
AM-251	Cannabinoid receptor antagonist	-1.1767
ethisterone	Progestogen hormone	-1.1766
L-741626	Dopamine receptor antagonist	-1.1764
erastin	Ion channel antagonist	-1.1763
propafenone	Antiarrhythmic	-1.1763
alpelisib	PI3K inhibitor	-1.176
midostaurin	FLT3 inhibitor|KIT inhibitor|PKC inhibitor	-1.1759
pirfenidone	TGF-beta receptor inhibitor	-1.1758
mepacrine	NFKB inhibitor|Cytokine production inhibitor|p53 activator	-1.1757
nateglinide	Insulin secretagogue	-1.1756
myricetin	Androgen receptor agonist|Cytochrome P450 inhibitor	-1.1755
fluphenazine	Dopamine receptor antagonist	-1.1755
BW-723C86	Serotonin receptor agonist	-1.1749
indacaterol	Adrenergic receptor agonist	-1.1748
monastrol	Kinesin inhibitor	-1.1747
AR-A014418	GSK inhibitor	-1.1746
ondansetron	Serotonin receptor antagonist	-1.1745
taselisib	PI3K inhibitor	-1.1744
zileuton	Leukotriene inhibitor|Lipoxygenase inhibitor	-1.1744
LY-2801653	MET inhibitor	-1.1743
harmine	DYRK inhibitor	-1.1742
KX-2391	Src inhibitor|Tubulin inhibitor	-1.174
deforolimus	MTOR inhibitor	-1.1738
betrixaban	Coagulation factor inhibitor	-1.1738
dexamethasone-acetate	Glucocorticoid receptor agonist|Corticosteroid agonist|Cytochrome P450 inhibitor	-1.1737
doramapimod	P38 MAPK inhibitor	-1.1732
NF-449	Purinergic receptor antagonist	-1.1732
AT-7867	AKT inhibitor	-1.1732
trimethoprim	Dihydrofolate reductase inhibitor	-1.173
amthamine	Histamine receptor agonist	-1.1729
aniracetam	Glutamate receptor agonist	-1.1729
paclitaxel	Tubulin inhibitor	-1.1726
chaetocin	Histone lysine methyltransferase inhibitor	-1.1725
mCPP	Serotonin receptor agonist	-1.1725
androstenol	GABA receptor antagonist	-1.1724
adapalene	Retinoid receptor agonist	-1.1724
timolol	Adrenergic receptor antagonist	-1.1723
GANT-58	GLI antagonist	-1.1722
GSK-690693	AKT inhibitor	-1.1722
SC-68376	P38 MAPK inhibitor	-1.172
STA-5326	Interleukin inhibitor	-1.172
methylene-blue	Nitric oxide production inhibitor|Guanylyl cyclase inhibitor|Monoamine oxidase inhibitor|Tau aggregation inhibitor	-1.172
losmapimod	P38 MAPK inhibitor	-1.172
rigosertib	Cell cycle inhibitor|PLK inhibitor	-1.1719
phenanthridone	PARP inhibitor	-1.1717
acalabrutinib	BTK inhibitor	-1.171
sofalcone	Mucus protecting agent	-1.171
mebendazole	Tubulin inhibitor	-1.1708
L-745870	Dopamine receptor antagonist	-1.1706
AQ-RA741	Acetylcholine receptor antagonist	-1.1706
isradipine	Calcium channel blocker	-1.1706
doxepin	Histamine receptor antagonist	-1.1705
AGK-2	SIRT inhibitor	-1.17
selumetinib	MEK inhibitor	-1.1698
eticlopride	Dopamine receptor antagonist	-1.1698
etofylline-clofibrate	Platelet aggregation inhibitor|Lipase clearing factor inhibitor	-1.1698
relcovaptan	Vasopressin receptor antagonist	-1.1697
cimetidine	Histamine receptor antagonist	-1.1694
estrone	Estrogen receptor agonist|Estrogenic hormone	-1.1693
lofepramine	Norepinephrine inhibitor|Serotonin reuptake inhibitor	-1.1693
naringenin	Aromatase inhibitor|TRPV antagonist	-1.1692
AMG-487	CC chemokine receptor antagonist	-1.169
erythromycin-ethylsuccinate	Cytochrome P450 inhibitor|Motilin receptor agonist|NFKB inhibitor|Protein synthesis inhibitor	-1.1689
etodolac	Cyclooxygenase inhibitor	-1.1689
BRD-K67174965	Mucolytic	-1.1688
remacemide	Glutamate receptor antagonist	-1.1684
caffeic-acid	HIV inhibitor|Lipoxygenase inhibitor|NFKB inhibitor|Nitric oxide production inhibitor|PPAR receptor agonist|TNF inhibitor	-1.1683
miconazole	Bacterial cell wall synthesis inhibitor	-1.168
evodiamine	ATPase inhibitor|TRPV agonist	-1.1679
targinine	Nitric oxide synthase inhibitor	-1.1677
ritodrine	Adrenergic receptor agonist	-1.1673
salmeterol	Adrenergic receptor agonist	-1.1672
amthamine	Histamine receptor agonist	-1.1669
BRD-K18135438	11-beta-HSD1 inhibitor|FXR agonist	-1.1667
levcromakalim	Potassium channel activator	-1.1666
PF-750	FAAH inhibitor	-1.1663
MDL-73005EF	Serotonin receptor antagonist	-1.1663
volasertib	PLK inhibitor	-1.1663
guaiacol	Anesthetic - local	-1.1663
SB-743921	Kinesin inhibitor	-1.1663
etilefrine	Adrenergic receptor agonist	-1.1662
tropisetron	Serotonin receptor antagonist	-1.1661
resorcinol	Phosphodiesterase inhibitor	-1.1661
adarotene	Retinoid receptor agonist	-1.1657
fluspirilene	Dopamine receptor antagonist	-1.1656
amodiaquine	Histamine receptor agonist	-1.1654
oxybuprocaine	Anesthetic - local	-1.1653
telotristat	Serotonin receptor antagonist|Serotonin release inhibitor	-1.1652
ZK-756326	CC chemokine receptor agonist	-1.1651
paracetamol	Cyclooxygenase inhibitor	-1.1646
dolasetron	Serotonin receptor antagonist	-1.1646
pirfenidone	TGF-beta receptor inhibitor	-1.1644
finasteride	5-alpha reductase inhibitor	-1.1643
droperidol	Dopamine receptor antagonist	-1.1641
basimglurant	Glutamate receptor antagonist	-1.164
thiomersal	Antibiotic	-1.164
RU-24969	Serotonin receptor agonist	-1.164
bexarotene	Retinoid receptor agonist	-1.1638
calcipotriol	Vitamin D receptor agonist	-1.1638
primaquine	Antimalarial|DNA inhibitor	-1.1635
PD-168393	EGFR inhibitor	-1.1635
BRD-K24255045	Androgen receptor antagonist	-1.1634
JWE-035	Aurora kinase inhibitor	-1.1629
mepacrine	NFKB inhibitor|Cytokine production inhibitor|p53 activator	-1.1627
TG-101348	JAK inhibitor|FLT3 inhibitor	-1.1623
estriol	Estrogen receptor agonist	-1.1622
ciclopirox	Membrane integrity inhibitor	-1.1619
BRD-K56483981	Glutamate inhibitor|Macrophage inhibitor	-1.1619
KB-R7943	Sodium channel inhibitor	-1.1617
U-54494A	Opioid receptor agonist	-1.1617
flumatinib	Bcr-Abl inhibitor	-1.1616
loxoprofen	Cyclooxygenase inhibitor|Prostanoid receptor antagonist	-1.1616
PK-11195	Benzodiazepine receptor antagonist	-1.1615
lypressin	Vasopressin receptor agonist	-1.1614
ezetimibe	Cholesterol inhibitor|Niemann-Pick C1-like 1 protein antagonist	-1.1611
arbidol	Cytochrome P450 inhibitor	-1.1611
paclitaxel	Tubulin inhibitor	-1.1611
flunisolide	Cytochrome P450 inhibitor	-1.1611
TG-100801	Src inhibitor|VEGFR inhibitor	-1.1611
modafinil	Adrenergic receptor agonist	-1.1609
roflumilast	Phosphodiesterase inhibitor	-1.1607
belinostat	HDAC inhibitor	-1.1606
STO-609	Calmodulin inhibitor	-1.1606
gallic-acid	PPAR receptor agonist|Beta amyloid inhibitor	-1.1606
carbenoxolone	11-beta-HSD1 inhibitor	-1.1604
AZD-7687	Diacylglycerol O acyltransferase inhibitor	-1.1604
rupatadine	Histamine receptor antagonist|Platelet activating factor receptor antagonist	-1.1602
ethoprop	Acetylcholinesterase inhibitor	-1.1601
SB-743921	Kinesin inhibitor	-1.1601
epirubicin	Topoisomerase inhibitor	-1.16
dantrolene	Calcium channel blocker	-1.1597
fatostatin	SREBP inhibitor	-1.1597
FGIN-1-27	Inositol monophosphatase inhibitor	-1.1596
riociguat	Guanylate cyclase activator	-1.1593
nocodazole	Tubulin inhibitor	-1.1589
floxuridine	DNA synthesis inhibitor	-1.1588
propentofylline	Adenosine receptor antagonist|Phosphodiesterase inhibitor	-1.1584
mCPP	Serotonin receptor agonist	-1.1583
loperamide	Opioid receptor agonist	-1.1583
resminostat	HDAC inhibitor	-1.1582
pazopanib	VEGFR inhibitor|KIT inhibitor|PDGFR inhibitor	-1.1582
AZD-9668	Elastase inhibitor	-1.1581
amisulpride	Dopamine receptor antagonist	-1.1579
BRD-A39747742	Estrogen receptor agonist	-1.1579
honokiol	AKT inhibitor	-1.1578
wortmannin	PI3K inhibitor	-1.1575
L-655240	Thromboxane receptor antagonist	-1.1574
taselisib	PI3K inhibitor	-1.1573
SC-12267	Dihydroorotate dehydrogenase inhibitor	-1.1573
AG-14361	PARP inhibitor	-1.1572
histamine	Histamine receptor agonist	-1.1572
firategrast	Integrin inhibitor	-1.157
AMG-232	MDM inhibitor	-1.157
bromfenac	Cyclooxygenase inhibitor	-1.157
GSK-923295	Centromere associated protein inhibitor	-1.1569
biperiden	Acetylcholine receptor antagonist	-1.1566
PSB-1115	Adenosine receptor antagonist	-1.1565
sobetirome	Thyroid hormone inhibitor	-1.1564
camptothecin	Topoisomerase inhibitor	-1.1564
crizotinib	ALK inhibitor	-1.1564
PNU-282987	Cholinergic receptor agonist	-1.1564
GSK-923295	Centromere associated protein inhibitor	-1.1564
flavokavain-b	Carcinogen	-1.1561
acexamic-acid	Gastrin inhibitor|5-alpha reductase inhibitor|Reducing agent	-1.1561
GANT-61	GLI antagonist	-1.1561
fludarabine-phosphate	DNA inhibitor|DNA repair enzyme inhibitor|Purine antagonist	-1.1555
bisoprolol	Adrenergic receptor antagonist	-1.1555
ethoprop	Acetylcholinesterase inhibitor	-1.1551
fenbendazole	Tubulin inhibitor	-1.155
AZD-6482	PI3K inhibitor	-1.155
cerulenin	Fatty acid synthase inhibitor	-1.1549
lofexidine	Adrenergic receptor agonist	-1.1548
splitomycin	SIRT inhibitor	-1.1548
bezafibrate	PPAR receptor agonist	-1.1546
levalbuterol	Adrenergic receptor agonist	-1.1546
testosterone	Androgen receptor agonist	-1.1545
CYT-997	Tubulin inhibitor	-1.1545
CEP-32496	RAF inhibitor	-1.1542
kavain	Calcium channel blocker|Sodium channel inhibitor	-1.1542
rolipram	Phosphodiesterase inhibitor	-1.1541
naproxol	Anti-inflammatory	-1.1541
bromfenac	Cyclooxygenase inhibitor	-1.1541
disopyramide	Sodium channel inhibitor	-1.154
AM-24	Lipoxygenase inhibitor	-1.154
diphenoxylate	Opioid receptor agonist	-1.154
BRD-K26664453	Tubulin inhibitor	-1.1539
pinacidil	ATP channel activator|Potassium channel activator	-1.1539
CGP-7930	GABA receptor antagonist|GABA receptor agonist	-1.1538
niacin	NADPH inhibitor|Vitamin B	-1.1537
tripelennamine	Histamine receptor antagonist	-1.1535
necrostatin-1	RIPK inhibitor	-1.1535
docetaxel	Tubulin inhibitor	-1.1535
ciprofloxacin	Bacterial DNA Gyrase inhibitor	-1.1531
nifedipine	Calcium channel blocker	-1.1531
budesonide	Glucocorticoid receptor agonist	-1.1531
sirolimus	MTOR inhibitor	-1.153
YM-90709	IL5 inhibitor	-1.1529
granisetron	Serotonin receptor antagonist	-1.1529
meptazinol	Opioid receptor agonist	-1.1528
PF-573228	Focal adhesion kinase inhibitor	-1.1525
PLX-4720	RAF inhibitor	-1.1525
acarbose	Glucosidase inhibitor	-1.1524
OSI-930	KIT inhibitor|VEGFR inhibitor	-1.1523
parbendazole	Tubulin inhibitor	-1.1523
carbacyclin	PPAR receptor agonist	-1.1523
LY-225910	CCK receptor antagonist	-1.1523
flumazenil	Benzodiazepine receptor antagonist	-1.1523
golvatinib	VEGFR inhibitor	-1.152
BRD-A20239487	Adrenergic receptor antagonist	-1.1519
memantine	Glutamate receptor antagonist	-1.1517
triciribine	AKT inhibitor	-1.1516
GSK-J1	Histone demethylase inhibitor	-1.1516
lenalidomide	Carcinogen	-1.1515
physostigmine	Cholinesterase inhibitor|Acetylcholinesterase inhibitor	-1.1515
sunitinib	FLT3 inhibitor|KIT inhibitor|PDGFR inhibitor|RET inhibitor|VEGFR inhibitor	-1.1515
KIN001-244	PDK1 Inhibitor	-1.1514
levosimendan	Calcium channel blocker	-1.1512
LY-320135	Cannabinoid receptor antagonist	-1.1511
irsogladine	Phosphodiesterase inhibitor	-1.1508
BRD-K67174965	Mucolytic	-1.1507
nomegestrol-acetate	Progesterone receptor agonist	-1.1507
bisphenol-a	Synthetic estrogen	-1.1506
dasatinib	KIT inhibitor|Bcr-Abl inhibitor|Ephrin inhibitor|PDGFR inhibitor|Src inhibitor|Tyrosine kinase inhibitor	-1.1504
ropinirole	Dopamine receptor agonist	-1.1503
BMS-191011	Potassium channel activator	-1.1502
CP-466722	ATM kinase inhibitor	-1.1502
AZ-628	RAF inhibitor	-1.1502
anamorelin	Growth hormone secretagogue receptor agonist	-1.1501
semaxanib	VEGFR inhibitor	-1.1501
proadifen	Nitric oxide synthase inhibitor	-1.1497
everolimus	MTOR inhibitor	-1.1495
digitoxin	Na/K-ATPase inhibitor	-1.1494
AMG-517	TRPV antagonist	-1.1494
GP-1a	Cannabinoid receptor agonist	-1.1493
GDC-0199	BCL inhibitor	-1.1493
hydrocortisone	Glucocorticoid receptor agonist	-1.1492
tandutinib	FLT3 inhibitor|KIT inhibitor|PDGFR inhibitor	-1.1485
piclamilast	Phosphodiesterase inhibitor	-1.1485
bicalutamide	Androgen receptor antagonist	-1.1484
amitriptyline	Norepinephrine inhibitor|Norepinephrine reuptake inhibitor|Serotonin receptor antagonist|Serotonin reuptake inhibitor	-1.148
epothilone	Tubulin inhibitor	-1.1478
meptazinol	Opioid receptor agonist	-1.1478
dicoumarol	NADPH inhibitor	-1.1476
everolimus	MTOR inhibitor	-1.1476
QL-XI-92	DDR1 inhibitor	-1.1475
BRD-A49906757	Acetylcholine receptor antagonist	-1.1474
CGS-20625	Benzodiazepine receptor agonist	-1.1474
procyclidine	Acetylcholine receptor antagonist	-1.1474
IC-261	Casein kinase inhibitor	-1.1473
TG-100801	Src inhibitor|VEGFR inhibitor	-1.1471
valrubicin	DNA inhibitor|Topoisomerase inhibitor	-1.147
SB-200646	Serotonin receptor antagonist	-1.147
etomidate	Membrane integrity inhibitor|Membrane permeability inhibitor|GABA receptor modulator	-1.147
estramustine-phosphate	DNA inhibitor|DNA alkylating agent|Estrogen receptor agonist|Tubulin inhibitor	-1.147
AR-A014418	GSK inhibitor	-1.1468
KIN001-242	Protein kinase inhibitor	-1.1465
flumatinib	Bcr-Abl inhibitor	-1.1464
SB-525334	TGF-beta receptor inhibitor	-1.1464
cabozantinib	RET inhibitor|VEGFR inhibitor	-1.1463
travoprost	Prostanoid receptor agonist	-1.1462
midodrine	Adrenergic receptor agonist	-1.1461
acrivastine	Histamine receptor antagonist	-1.1461
PD-168393	EGFR inhibitor	-1.1461
CT-7758	Integrin inhibitor	-1.1461
albendazole	Tubulin inhibitor	-1.1461
SB-334867	Orexin receptor antagonist	-1.1461
erythromycin-ethylsuccinate	Cytochrome P450 inhibitor|Motilin receptor agonist|NFKB inhibitor|Protein synthesis inhibitor	-1.1458
moxifloxacin	Bacterial DNA inhibitor	-1.1457
doxifluridine	Thymidylate synthase inhibitor	-1.1455
brivanib	FGFR inhibitor|VEGFR inhibitor	-1.1455
rigosertib	Cell cycle inhibitor|PLK inhibitor	-1.1453
meclizine	Constitutive androstane receptor (CAR) agonist	-1.1452
sunitinib	FLT3 inhibitor|KIT inhibitor|PDGFR inhibitor|RET inhibitor|VEGFR inhibitor	-1.1452
vorinostat	HDAC inhibitor	-1.1449
amrinone	Phosphodiesterase inhibitor	-1.1449
brompheniramine	Histamine receptor antagonist	-1.1449
tacrolimus	Calcineurin inhibitor	-1.1449
BMY-14802	Sigma receptor antagonist	-1.1449
tandutinib	FLT3 inhibitor|KIT inhibitor|PDGFR inhibitor	-1.1447
imatinib	PDGFR inhibitor|Bcr-Abl inhibitor|KIT inhibitor	-1.1445
deltaline	Acetylcholine receptor antagonist	-1.1444
tadalafil	Phosphodiesterase inhibitor	-1.1444
gefitinib	EGFR inhibitor	-1.1443
practolol	Adrenergic receptor antagonist	-1.1442
sirolimus	MTOR inhibitor	-1.1438
pipamperone	Dopamine receptor antagonist	-1.1438
etofenamate	Cyclooxygenase inhibitor	-1.1438
acecainide	Polarization inhibitor	-1.1438
UNC-669	L3MBTL antagonist	-1.1435
embelin	HCV inhibitor|XIAP inhibitor	-1.1435
CGK-733	ATM kinase inhibitor|ATR kinase inhibitor	-1.1432
ursolic-acid	11-beta-HSD1 inhibitor|Acetylcholinesterase inhibitor|ATPase inhibitor|Caspase inhibitor|HIV protease inhibitor|Lipid peroxidase inhibitor|NFKB inhibitor|Quorum sensing signaling modulator|STAT inhibitor|Steryl sulfatase inhibitor|Tyrosine phosphatase inhibitor	-1.1432
bopindolol	Adrenergic receptor antagonist	-1.1431
SB-225002	CC chemokine receptor antagonist	-1.143
RS-23597-190	Serotonin receptor antagonist	-1.1429
moclobemide	Monoamine oxidase inhibitor	-1.1429
brompheniramine	Histamine receptor antagonist	-1.1427
BRD-K63750851	Dehydrogenase inhibitor|Inositol monophosphatase inhibitor	-1.1424
calcipotriol	Vitamin D receptor agonist	-1.1424
motesanib	KIT inhibitor|PDGFR inhibitor|VEGFR inhibitor	-1.1424
temsirolimus	MTOR inhibitor	-1.1424
fadrozole	Aromatase inhibitor	-1.1423
eticlopride	Dopamine receptor antagonist	-1.1421
melperone	Dopamine receptor antagonist|Serotonin receptor antagonist	-1.1419
T-0156	Phosphodiesterase inhibitor	-1.1418
dolastatin-10	Tubulin inhibitor|Immunostimulant	-1.1417
carbenoxolone	11-beta-HSD1 inhibitor	-1.1416
vortioxetine	Serotonin receptor agonist|Serotonin receptor antagonist	-1.1416
GW-788388	ALK inhibitor	-1.1414
ORE-1001	ACE inhibitor	-1.1413
conivaptan	Vasopressin receptor antagonist	-1.1412
dephostatin	Tyrosine phosphatase inhibitor	-1.1412
dosulepin	Norepinephrine inhibitor|Serotonin reuptake inhibitor|Tricyclic antidepressant	-1.1411
decitabine	DNA inhibitor	-1.1409
AICA-ribonucleotide	AMPK activator	-1.1408
fasudil	Rho associated kinase inhibitor	-1.1407
BRD-K40331046	CDK inhibitor	-1.1405
A-66	PI3K inhibitor	-1.1405
MK-5108	Aurora kinase inhibitor	-1.1404
rimonabant	Cannabinoid receptor antagonist	-1.1403
xaliproden	Serotonin receptor agonist	-1.1402
ivabradine	HCN channel antagonist|Potassium channel blocker|Sodium channel inhibitor	-1.1402
PI-103	PI3K inhibitor|MTOR inhibitor	-1.1401
A-66	PI3K inhibitor	-1.1401
RS-17053	Adrenergic receptor antagonist	-1.1401
ampalex	Glutamate receptor agonist	-1.14
digoxin	Na/K-ATPase inhibitor	-1.1399
Ro-04-5595	Glutamate receptor antagonist	-1.1399
naloxone-benzoylhydrazone	Opioid receptor antagonist	-1.1398
fentiazac	Cyclooxygenase inhibitor	-1.1394
ML-179	Liver receptor homolog inverse agonist	-1.139
carmoxirole	Dopamine receptor agonist	-1.139
camicinal	Motilin receptor agonist	-1.1389
lacidipine	Calcium channel blocker	-1.1388
adapalene	Retinoid receptor agonist	-1.1387
WAY-629	Serotonin receptor agonist	-1.1387
alpelisib	PI3K inhibitor	-1.1385
prednisone	Glucocorticoid receptor agonist	-1.1384
etacrynic-acid	Sodium channel inhibitor	-1.1383
YK-4279	Apoptosis stimulant|ETV1 inhibitor	-1.138
ondansetron	Serotonin receptor antagonist	-1.1378
KD-023	ACAT inhibitor	-1.1376
pyroxamide	HDAC inhibitor	-1.1374
AZD-7545	PDK inhibitor	-1.1372
fulvestrant	Estrogen receptor antagonist	-1.1372
BRD-K89997465	Dopamine receptor antagonist	-1.1371
otamixaban	Coagulation factor inhibitor	-1.1371
pirenperone	Serotonin receptor antagonist	-1.137
synephrine	Adrenergic receptor agonist	-1.1367
PQ-401	IGF-1 inhibitor	-1.1364
BMS-754807	IGF-1 inhibitor	-1.1364
resiquimod	TLR agonist	-1.1363
ZSTK-474	PI3K inhibitor	-1.1363
cyproheptadine	Histamine receptor antagonist	-1.1362
dovitinib	EGFR inhibitor|FGFR inhibitor|FLT3 inhibitor|PDGFR inhibitor|VEGFR inhibitor	-1.1356
apixaban	Coagulation factor inhibitor	-1.1356
brequinar	Dihydroorotate dehydrogenase inhibitor	-1.1356
clemastine	Histamine receptor antagonist	-1.1356
alectinib	ALK inhibitor	-1.1355
isoxsuprine	Adrenergic receptor agonist	-1.1354
mebendazole	Tubulin inhibitor	-1.1354
buphenine	Adrenergic receptor agonist	-1.1353
CX-4945	Casein kinase inhibitor	-1.1353
SC-12267	Dihydroorotate dehydrogenase inhibitor	-1.1353
fingolimod	Immunosuppressant|Sphingosine 1 phosphate receptor agonist	-1.135
chloroquine	Antimalarial	-1.135
ZM-336372	RAF inhibitor	-1.1349
AG-879	Tyrosine kinase inhibitor|Angiogenesis inhibitor|VEGFR inhibitor	-1.1346
fenofibrate	PPAR receptor agonist	-1.1346
methysergide	Serotonin receptor antagonist	-1.1346
EO-1428	P38 MAPK inhibitor	-1.1345
mestranol	Estrogen receptor agonist	-1.1345
PNU-120596	Acetylcholine receptor agonist	-1.1345
medroxyprogesterone-acetate	Progesterone receptor agonist	-1.1341
JWE-035	Aurora kinase inhibitor	-1.1341
SB-590885	RAF inhibitor	-1.1341
RVX-208	Apolipoprotein expression enhancer	-1.1339
VX-809	CFTR channel agonist	-1.1336
fexofenadine	Histamine receptor antagonist	-1.1334
phensuximide	Succinimide antiepileptic	-1.1331
lomustine	DNA inhibitor	-1.133
pterostilbene	Cyclooxygenase inhibitor|PPAR receptor agonist	-1.1328
zafirlukast	Leukotriene receptor antagonist	-1.1327
RGFP-966	HDAC inhibitor	-1.1327
LY-2157299	TGF-beta receptor inhibitor	-1.1326
veliparib	PARP inhibitor	-1.1326
L-693403	Sigma receptor agonist|Sigma receptor antagonist	-1.1321
FR-180204	MAP kinase inhibitor	-1.132
desvenlafaxine	Serotonin receptor antagonist	-1.1319
betrixaban	Coagulation factor inhibitor	-1.1318
mocetinostat	HDAC inhibitor	-1.1318
cabozantinib	RET inhibitor|VEGFR inhibitor	-1.1317
mocetinostat	HDAC inhibitor	-1.1317
thiorphan	Membrane integrity inhibitor	-1.1316
tacrolimus	Calcineurin inhibitor	-1.1315
nelarabine	DNA inhibitor|T cell inhibitor	-1.1314
SN-38	Topoisomerase inhibitor	-1.1313
vorinostat	HDAC inhibitor	-1.1312
moclobemide	Monoamine oxidase inhibitor	-1.1312
apremilast	Phosphodiesterase inhibitor	-1.1312
ziprasidone	Dopamine receptor antagonist|Serotonin receptor antagonist	-1.1312
emedastine	Histamine receptor antagonist	-1.1311
thiorphan	Membrane integrity inhibitor	-1.1311
dolastatin-10	Tubulin inhibitor|Immunostimulant	-1.1311
obatoclax	BCL inhibitor	-1.131
SU-4312	Tyrosine kinase inhibitor|PDGFR inhibitor|VEGFR inhibitor	-1.1309
ACY-1215	HDAC inhibitor	-1.1309
endo-IWR-1	PARP inhibitor	-1.1308
entinostat	HDAC inhibitor	-1.1305
butein	EGFR inhibitor|Src inhibitor	-1.1304
LY-320135	Cannabinoid receptor antagonist	-1.1299
betamethasone-valerate	Glucocorticoid receptor agonist	-1.1298
molindone	Dopamine receptor antagonist	-1.1298
duloxetine	Norepinephrine inhibitor|Serotonin reuptake inhibitor	-1.1298
megestrol-acetate	Progesterone receptor agonist|DNA inhibitor|Steroidal progestin	-1.1297
bemesetron	Serotonin receptor antagonist	-1.1297
SU-11652	Tyrosine kinase inhibitor	-1.1296
clotrimazole	Cytochrome P450 inhibitor|Imidazoline ligand	-1.1294
enzastaurin	PKC inhibitor	-1.1293
BRD-K01815685	Aryl hydrocarbon receptor agonist|Indoleamine 2,3-dioxygenase inhibitor	-1.1293
progesterone	Progesterone receptor agonist	-1.1293
isoxicam	Cyclooxygenase inhibitor	-1.1291
antalarmin	Corticosteroid antagonist	-1.1289
sarcosine	GlyT-1 inhibitor	-1.1289
NMS-1286937	PLK inhibitor	-1.1287
blonanserin	Dopamine receptor antagonist|Serotonin receptor antagonist	-1.1287
betulinic-acid	Apoptosis stimulant|Caspase activator|Diacylglycerol O acyltransferase inhibitor|HIV inhibitor|NFKB activator|SARS coronavirus 3C-like protease inhibitor|Topoisomerase inhibitor	-1.1287
ASP-3026	ALK inhibitor	-1.1286
PA-824	Nitric oxide donor	-1.1286
docetaxel	Tubulin inhibitor	-1.1286
estrone	Estrogen receptor agonist	-1.1286
RG-2833	HDAC inhibitor	-1.1285
oxaprozin	Cyclooxygenase inhibitor	-1.1282
quercetagetin	PIM inhibitor	-1.128
NU-7026	DNA inhibitor|MTOR inhibitor|PI3K inhibitor	-1.128
chlorpropamide	ATP channel blocker	-1.1279
JNJ-38877605	MET inhibitor	-1.1278
AMG-232	MDM inhibitor	-1.1277
nutlin-3	MDM inhibitor	-1.1276
maraviroc	CC chemokine receptor antagonist	-1.1276
aminogenistein	Src inhibitor	-1.1273
NSC-3852	HDAC inhibitor	-1.1271
tiagabine	GABA receptor antagonist	-1.1271
voxtalisib	MTOR inhibitor|PI3K inhibitor	-1.127
defactinib	Focal adhesion kinase inhibitor	-1.127
genistein	Tyrosine kinase inhibitor	-1.127
VU-0240551	Solute carrier family member inhibitor	-1.1268
AZD-6482	PI3K inhibitor	-1.1267
BRD-K08177763	MTOR inhibitor	-1.1267
bucladesine	Adenosine receptor agonist|CAMP stimulant	-1.1267
KU-55933	ATM kinase inhibitor	-1.1266
tivantinib	Tyrosine kinase inhibitor	-1.1266
W-13	Calmodulin inhibitor	-1.1266
rigosertib	Cell cycle inhibitor|PLK inhibitor	-1.1266
methotrexate	Dihydrofolate reductase inhibitor	-1.1265
tamibarotene	Retinoid receptor agonist	-1.1263
betamethasone	Glucocorticoid receptor agonist	-1.1261
MLN-8054	Aurora kinase inhibitor|Protein kinase inhibitor|Tubulin inhibitor	-1.1261
hydrocortisone	Glucocorticoid receptor agonist	-1.126
mexiletine	Sodium channel inhibitor	-1.1258
maprotiline	Norepinephrine reuptake inhibitor|Tricyclic antidepressant	-1.1258
moxifloxacin	Bacterial DNA inhibitor	-1.1258
zonisamide	Sodium channel inhibitor|Calcium channel blocker	-1.1257
nitrendipine	Calcium channel blocker	-1.1257
SMER-28	Autophagy inducer	-1.1256
SMER-28	Autophagy inducer	-1.1253
etoricoxib	Cyclooxygenase inhibitor	-1.1253
linezolid	Bacterial 50S ribosomal subunit inhibitor	-1.1252
BRD-K08177763	MTOR inhibitor	-1.1251
pinaverium	Calcium channel blocker	-1.125
AG-490	EGFR inhibitor|ERBB2 inhibitor|JAK inhibitor	-1.1249
lorazepam	Benzodiazepine receptor agonist	-1.1249
desmethylclozapine	Acetylcholine receptor agonist	-1.1248
danazol	Estrogen receptor antagonist|Progesterone receptor agonist	-1.1245
SB-2343	MTOR inhibitor|PI3K inhibitor	-1.1245
pasireotide	Somatostatin receptor agonist	-1.1244
piribedil	Dopamine receptor agonist	-1.1243
montelukast	Leukotriene receptor antagonist	-1.1241
GR-103691	Dopamine receptor antagonist	-1.1241
voxtalisib	MTOR inhibitor|PI3K inhibitor	-1.124
bosutinib	Src inhibitor|Abl inhibitor|Bcr-Abl inhibitor	-1.1238
folic-acid	Folate receptor ligand	-1.1238
ZM-323881	VEGFR inhibitor	-1.1238
SC-560	Cyclooxygenase inhibitor	-1.1238
levalbuterol	Adrenergic receptor agonist	-1.1237
cycloheximide	Protein synthesis inhibitor	-1.1236
CGS-21680	Adenosine receptor agonist	-1.1235
regorafenib	FGFR inhibitor|KIT inhibitor|PDGFR inhibitor|RAF inhibitor|RET inhibitor|VEGFR inhibitor	-1.1234
procaine	HMGCR inhibitor	-1.1233
cinaciguat	Guanylate cyclase activator	-1.1231
piretanide	Glucocorticoid receptor agonist	-1.123
orlistat	Lipase inhibitor	-1.1228
acenocoumarol	Vitamin K antagonist	-1.1228
BRD-K01815685	Aryl hydrocarbon receptor agonist|Indoleamine 2,3-dioxygenase inhibitor	-1.1228
verapamil	Calcium channel blocker	-1.1226
paclitaxel	Tubulin inhibitor	-1.1226
sirolimus	MTOR inhibitor	-1.1225
AG-957	Protein tyrosine kinase inhibitor	-1.1225
asymmetrical-dimethylarginine	Nitric oxide synthase inhibitor	-1.1222
purvalanol-b	CDK inhibitor	-1.1221
FK-888	Tachykinin antagonist	-1.1221
clonidine	Adrenergic receptor agonist	-1.122
voxtalisib	MTOR inhibitor|PI3K inhibitor	-1.122
clobetasol	Glucocorticoid receptor agonist	-1.1219
TGX-221	PI3K inhibitor	-1.1218
ebselen	Cyclooxygenase inhibitor|Glutathione peroxidase agonist|H+/K+-ATPase inhibitor|Nitric oxide synthase inhibitor	-1.1218
colchicine	Tubulin inhibitor	-1.1218
risperidone	Dopamine receptor antagonist|Serotonin receptor antagonist	-1.1217
fenbendazole	Tubulin inhibitor	-1.1216
metoclopramide	Dopamine receptor antagonist|Serotonin receptor antagonist	-1.1216
VX-702	P38 MAPK inhibitor	-1.1216
RS-504393	CC chemokine receptor antagonist	-1.1213
lestaurtinib	FLT3 inhibitor|Growth factor receptor inhibitor|JAK inhibitor	-1.1212
ursolic-acid	11-beta-HSD1 inhibitor|Acetylcholinesterase inhibitor|ATPase inhibitor|Caspase inhibitor|HIV protease inhibitor|Lipid peroxidase inhibitor|NFKB inhibitor|Quorum sensing signaling modulator|STAT inhibitor|Steryl sulfatase inhibitor|Tyrosine phosphatase inhibitor	-1.121
bavisant	Histamine receptor antagonist	-1.121
griseofulvin	Tubulin inhibitor	-1.121
fluticasone-propionate	Glucocorticoid receptor agonist	-1.1209
resatorvid	TLR antagonist	-1.1208
pantoprazole	Proton pump inhibitor	-1.1207
QL-X-138	MTOR inhibitor	-1.1207
BRD-A13133631	Glucocorticoid receptor agonist	-1.1206
idarubicin	Topoisomerase inhibitor	-1.1205
HMN-214	PLK inhibitor	-1.1205
talmapimod	P38 MAPK inhibitor	-1.1204
deforolimus	MTOR inhibitor	-1.1204
BAY-11-7082	NFKB inhibitor	-1.1203
etretinate	Protein synthesis inhibitor	-1.1202
epothilone	Tubulin inhibitor	-1.1201
crizotinib	ALK inhibitor	-1.1199
obatoclax	BCL inhibitor	-1.1199
linifanib	PDGFR inhibitor|VEGFR inhibitor	-1.1198
NU-1025	PARP inhibitor|DNA dependent protein kinase inhibitor	-1.1198
BRD-K76674262	Protein synthesis inhibitor	-1.1197
withaferin-a	IKK inhibitor	-1.1196
MST-312	Telomerase inhibitor	-1.1196
moxifloxacin	Bacterial DNA inhibitor	-1.1194
mestinon	Cholinesterase inhibitor	-1.1194
nimetazepam	GABA receptor agonist	-1.1193
ifenprodil	Adrenergic receptor antagonist|Glutamate receptor antagonist	-1.1189
trametinib	MEK inhibitor	-1.1189
WZ-4002	EGFR inhibitor	-1.1189
PSB-06126	NTPDase inhibitor	-1.1188
indatraline	Norepinephrine inhibitor	-1.1188
LE-300	Dopamine receptor antagonist	-1.1188
ftorafur	Thymidylate synthase inhibitor	-1.1186
CGP-53353	EGFR inhibitor|PKC inhibitor	-1.1186
delanzomib	Proteasome inhibitor	-1.1186
ganaxolone	GABA receptor antagonist	-1.1184
teniposide	Topoisomerase inhibitor	-1.1183
sonidegib	Smoothened receptor antagonist	-1.1181
LY-2183240	FAAH inhibitor	-1.118
ketoconazole	Sterol demethylase inhibitor	-1.118
mepyramine	Histamine receptor antagonist	-1.1179
tamibarotene	Retinoid receptor agonist	-1.1178
balaglitazone	Insulin sensitizer|PPAR receptor agonist	-1.1177
idelalisib	PI3K inhibitor	-1.1177
artemether	Antimalarial	-1.1176
BRD-K79511609	Adenosine receptor agonist	-1.1176
balaglitazone	Insulin sensitizer|PPAR receptor agonist	-1.1175
BE-2254	Adrenergic receptor antagonist	-1.1174
phenolphthalein	Indicator dye	-1.1172
ceritinib	ALK inhibitor	-1.1171
ticlopidine	Purinergic receptor antagonist	-1.117
BAM-7	BAX activator	-1.117
BML-257	AKT inhibitor|HCV inhibitor	-1.1169
aceclofenac	Prostanoid receptor antagonist	-1.1169
roxithromycin	Bacterial 50S ribosomal subunit inhibitor	-1.1167
zacopride	Serotonin receptor antagonist	-1.1166
KX-2391	Src inhibitor|Tubulin inhibitor	-1.1166
AZ-628	RAF inhibitor	-1.1165
PF-03814735	Aurora kinase inhibitor	-1.1163
AM-630	Cannabinoid receptor antagonist	-1.1161
nutlin-3	MDM inhibitor	-1.116
acalabrutinib	BTK inhibitor	-1.1159
WAY-161503	Serotonin receptor agonist	-1.1158
BRD-K92980438	Hexokinase inhibitor	-1.1156
ketotifen	Histamine receptor agonist|Leukotriene receptor antagonist|Phosphodiesterase inhibitor	-1.1154
beclomethasone-dipropionate	Immunosuppressant|Glucocorticoid receptor agonist	-1.1153
SGC-707	PRMT inhibitor	-1.1153
paclitaxel	Tubulin inhibitor	-1.1151
clemastine	Histamine receptor antagonist	-1.1151
masoprocol	Lipoxygenase inhibitor	-1.1148
isamoltane	Adrenergic receptor antagonist	-1.1147
PF-431396	Focal adhesion kinase inhibitor	-1.1146
tolbutamide	ATP channel blocker	-1.1146
warfarin	Vitamin K antagonist	-1.1146
ZM-447439	Aurora kinase inhibitor	-1.1146
cyclazosin	Adrenergic receptor antagonist	-1.1144
aspirin	Cyclooxygenase inhibitor	-1.1143
saracatinib	Src inhibitor	-1.1141
CI-966	GAT inhibitor	-1.114
rilmenidine	Adrenergic receptor agonist|Imidazoline receptor agonist	-1.1139
rilmenidine	Adrenergic receptor agonist|Imidazoline receptor agonist	-1.1136
isoflupredone-acetate	Glucocorticoid receptor agonist	-1.1134
SDZ-205-557	Serotonin receptor antagonist	-1.1132
GDC-0068	AKT inhibitor	-1.1131
PPT	Estrogen receptor agonist	-1.1131
famotidine	Histamine receptor antagonist	-1.1127
LY-2801653	MET inhibitor	-1.1126
ML-167	CLK inhibitor|DYRK inhibitor	-1.1126
SR-2640	Leukotriene receptor antagonist	-1.1126
apigenin	Casein kinase inhibitor|Cell proliferation inhibitor|Cytochrome P450 inhibitor	-1.1124
ozagrel	Thromboxane synthase inhibitor	-1.1124
dienogest	Progesterone receptor agonist	-1.1122
clomipramine	Serotonin receptor antagonist	-1.1122
CITCO	CAR agonist	-1.1122
LE-300	Dopamine receptor antagonist	-1.1121
AZD-1480	JAK inhibitor	-1.1119
ruxolitinib	JAK inhibitor	-1.1119
AMG-487	CC chemokine receptor antagonist	-1.1118
desmopressin-acetate	Vasopressin receptor agonist	-1.1117
BRD-K43405658	Protein tyrosine kinase inhibitor	-1.1117
GDC-0980	MTOR inhibitor|PI3K inhibitor	-1.1116
CGS-15943	Adenosine receptor antagonist	-1.1114
ifenprodil	Adrenergic receptor antagonist|Glutamate receptor antagonist	-1.1113
MLN-0128	MTOR inhibitor	-1.1113
canagliflozin	Sodium channel inhibitor	-1.1113
haloperidol	Dopamine receptor antagonist	-1.1112
ramipril	ACE inhibitor	-1.1112
YM-155	Survivin inhibitor	-1.1111
carbachol	Cholinergic receptor agonist	-1.111
nisoldipine	Calcium channel blocker	-1.1109
olmesartan	Angiotensin receptor antagonist	-1.1109
procaine	HMGCR inhibitor	-1.1107
MDL-73005EF	Serotonin receptor antagonist	-1.1107
AM-281	Cannabinoid receptor antagonist	-1.1107
BRD-A13133631	Glucocorticoid receptor agonist	-1.1106
brimonidine	Adrenergic receptor agonist	-1.1106
CGP-13501	GABA receptor antagonist	-1.1101
mefloquine	Adenosine receptor antagonist|Hemoglobin antagonist	-1.1099
batimastat	Matrix metalloprotease inhibitor	-1.1098
dpn	Estrogen receptor agonist	-1.1096
brivanib	FGFR inhibitor|VEGFR inhibitor	-1.1095
linezolid	Bacterial 50S ribosomal subunit inhibitor	-1.1095
caffeine	Adenosine receptor antagonist|Phosphodiesterase inhibitor	-1.1095
amthamine	Histamine receptor agonist	-1.1094
sarcosine	GlyT-1 inhibitor	-1.1094
bepotastine	Histamine receptor antagonist	-1.1094
BX-795	IKK inhibitor	-1.1093
losartan	Angiotensin receptor antagonist	-1.1092
tramadol	Opioid receptor agonist|Norepinephrine reuptake inhibitor|Serotonin reuptake inhibitor	-1.1091
alpelisib	PI3K inhibitor	-1.1091
CGP-37157	Calcium channel blocker|Mitochondrial Na+/Ca2+ exchanger antagonist|Sodium/calcium exchange inhibitor	-1.1091
bexarotene	Retinoid receptor agonist	-1.1088
cyclopamine	Smoothened receptor antagonist	-1.1088
BRD-A68039575	Aromatase inhibitor	-1.1087
gemcitabine	Ribonucleoside reductase inhibitor	-1.1086
SB-590885	RAF inhibitor	-1.1086
Y-39983	Rho associated kinase inhibitor	-1.1085
apicidin	HDAC inhibitor	-1.1085
IC-261	Casein kinase inhibitor	-1.1083
glafenine	DeltaF508-CFTR Correctors	-1.1083
ursolic-acid	11-beta-HSD1 inhibitor|Acetylcholinesterase inhibitor|Caspase inhibitor|HIV protease inhibitor|Lipid peroxidase inhibitor|Quorum sensing signaling modulator|Steryl sulfatase inhibitor|Tyrosine phosphatase inhibitor|ATPase inhibitor|NFKB inhibitor|STAT inhibitor	-1.1083
vesamicol	Acetylcholinesterase inhibitor	-1.1082
embelin	HCV inhibitor|XIAP inhibitor	-1.1082
sirolimus	MTOR inhibitor	-1.1082
carbamazepine	Carboxamide antiepileptic	-1.1081
teriflunomide	Dihydroorotate dehydrogenase inhibitor	-1.108
GDC-0068	AKT inhibitor	-1.108
KIN001-244	PDK1 Inhibitor	-1.1078
acifran	Cholesterol inhibitor	-1.1078
mirtazapine	Adrenergic receptor antagonist|Serotonin receptor antagonist	-1.1077
isoconazole	Fungal lanosterol demethylase inhibitor	-1.1077
SR-48692	Neurotensin receptor antagonist	-1.1076
iguratimod	Cyclooxygenase inhibitor|NFKB inhibitor	-1.1076
AVN-944	Inosine monophosphate dehydrogenase inhibitor	-1.1075
regorafenib	FGFR inhibitor|KIT inhibitor|PDGFR inhibitor|RAF inhibitor|RET inhibitor|VEGFR inhibitor	-1.1075
U-0126	MEK inhibitor	-1.1075
citalopram	Serotonin receptor antagonist	-1.1074
tagatose	Phospholipase inhibitor	-1.1071
Ro-28-1675	Glucokinase activator	-1.107
GW-0742	PPAR receptor agonist|Insulin sensitizer	-1.107
chloroquine	Antimalarial	-1.1069
PD-123319	ACE inhibitor	-1.1068
valproic-acid	HDAC inhibitor|GABA receptor agonist|Voltage-gated sodium channel blocker	-1.1068
lamotrigine	Serotonin receptor antagonist|Sodium channel inhibitor	-1.1067
pyrvinium-pamoate	Androgen receptor antagonist|AKT inhibitor	-1.1067
desoxypeganine	Acetylcholinesterase inhibitor|Monoamine oxidase inhibitor	-1.1066
bazedoxifene	Selective estrogen receptor modulator (SERM)	-1.1065
bisbenzimide	DNA binding agent	-1.1064
clocortolone-pivalate	Steroid	-1.1063
baricitinib	JAK inhibitor	-1.1063
QX-314	Sodium channel inhibitor	-1.1062
biperiden	Acetylcholine receptor antagonist	-1.1062
ozagrel	Thromboxane synthase inhibitor	-1.1062
zonisamide	Sodium channel inhibitor|Calcium channel blocker	-1.1061
daunorubicin	RNA synthesis inhibitor|Topoisomerase inhibitor	-1.1059
albendazole	Tubulin inhibitor	-1.1058
staurosporine	PKC inhibitor	-1.1058
dicycloverine	Acetylcholine receptor antagonist	-1.1057
CC-401	JNK inhibitor	-1.1055
tivozanib	VEGFR inhibitor	-1.1054
STO-609	Calmodulin inhibitor	-1.1052
tamoxifen	Estrogen receptor antagonist|Selective estrogen receptor modulator (SERM)	-1.1051
cobicistat	Cytochrome P450 inhibitor	-1.1051
auranofin	NFKB inhibitor	-1.105
flutamide	Androgen receptor antagonist	-1.105
BRD-K47869605	Tubulin inhibitor	-1.105
LY-294002	MTOR inhibitor|DNA dependent protein kinase inhibitor|Phosphodiesterase inhibitor|PLK inhibitor	-1.1049
embelin	HCV inhibitor|XIAP inhibitor	-1.1049
carglumic-acid	Carbamoyl phosphate synthase activator	-1.1048
docetaxel	Tubulin inhibitor	-1.1047
quercetin	Polar auxin transport inhibitor	-1.1046
acitretin	Retinoid receptor agonist	-1.1044
trimethoprim	Dihydrofolate reductase inhibitor	-1.1043
butalbital	GABA receptor antagonist	-1.1043
BRD-A63236097	Tumor necrosis factor production inhibitor	-1.1043
PCI-29732	BTK inhibitor	-1.1041
CYT-997	Tubulin inhibitor	-1.104
nialamide	Monoamine oxidase inhibitor	-1.1038
dequalinium	PKC inhibitor	-1.1038
PSB-11	Adenosine receptor antagonist	-1.1038
benserazide	DOPA decarboxylase inhibitor	-1.1037
resorcinol	Phosphodiesterase inhibitor	-1.1035
AST-1306	EGFR inhibitor	-1.1032
ML-213	Potassium channel activator	-1.1032
erlotinib	EGFR inhibitor	-1.1031
minaprine	Serotonin receptor antagonist	-1.1028
estriol	Estrogen receptor agonist	-1.1028
nepafenac	Cyclooxygenase inhibitor	-1.1027
MGCD-265	VEGFR inhibitor	-1.1025
piceatannol	Syk inhibitor	-1.1025
methylene-blue	Nitric oxide production inhibitor|Guanylyl cyclase inhibitor|Monoamine oxidase inhibitor|Tau aggregation inhibitor	-1.1025
MK-2206	AKT inhibitor	-1.1025
amtolmetin-guacil	Cyclooxygenase inhibitor	-1.1024
hydroflumethiazide	Sodium channel inhibitor	-1.1023
gliquidone	Sulfonylurea	-1.1022
fluconazole	Sterol demethylase inhibitor	-1.1022
guanethidine	Adrenergic receptor antagonist	-1.1021
BTS-54505	Dopamine receptor antagonist|Adrenergic receptor antagonist|Norepinephrine reuptake inhibitor|Serotonin reuptake inhibitor	-1.1019
SR-2640	Leukotriene receptor antagonist	-1.1019
brexpiprazole	Dopamine receptor antagonist	-1.1018
telmisartan	Angiotensin receptor antagonist	-1.1018
aprepitant	Tachykinin antagonist	-1.1016
SA-792709	Retinoid receptor agonist	-1.1016
ouabain	Na/K-ATPase inhibitor	-1.1015
PP-2	Src inhibitor	-1.1015
RX-821002	Adrenergic receptor antagonist	-1.1013
belinostat	HDAC inhibitor	-1.1013
cyclophosphamide	DNA alkylating agent	-1.1013
PP-30	RAF inhibitor	-1.1012
hydrochlorothiazide	Thiazide diuretic	-1.1012
otilonium	Acetylcholine receptor antagonist	-1.1011
orteronel	Androgen receptor antagonist|Cytochrome P450 inhibitor	-1.1011
selegiline	Monoamine oxidase inhibitor	-1.1009
chaetocin	Histone lysine methyltransferase inhibitor	-1.1008
taxifolin	Opioid receptor antagonist	-1.1007
bemegride	Chemoreceptor agonist	-1.1005
GW-583340	Receptor tyrosine protein kinase inhibitor|EGFR inhibitor|ERBB2 inhibitor	-1.1005
AZD-7762	CHK inhibitor	-1.1005
cyclazosin	Adrenergic receptor antagonist	-1.1005
octopamine	Trace amine associated receptor agonist	-1.1005
triptorelin	Gonadotropin receptor agonist	-1.1005
fingolimod	Immunosuppressant|Sphingosine 1 phosphate receptor agonist	-1.1004
metergoline	Dopamine receptor agonist|Serotonin receptor antagonist	-1.1004
moexipril	ACE inhibitor	-1.1004
malathion	Cholinesterase inhibitor	-1.1004
mycophenolate-mofetil	Inosine monophosphate dehydrogenase inhibitor|Dehydrogenase inhibitor|Hydroxycarboxylic acid receptor agonist|Immunosuppressant|Inositol monophosphatase inhibitor	-1.1003
oxibendazole	Tubulin inhibitor	-1.1002
KIN001-127	ITK inhibitor	-1.1002
E-7438	Histone lysine methyltransferase inhibitor	-1.1001
enalapril	ACE inhibitor	-1.1001
vorinostat	HDAC inhibitor	-1.1
tacedinaline	HDAC inhibitor	-1.0999
arbidol	Cytochrome P450 inhibitor	-1.0997
NU-7441	P-glycoprotein inhibitor|DNA dependent protein kinase inhibitor	-1.0996
BRD-K18059238	Cyclooxygenase inhibitor|Prostanoid receptor agonist	-1.0996
DMBI	PDGFR inhibitor|VEGFR inhibitor	-1.0995
golvatinib	VEGFR inhibitor	-1.0995
BRD-K08177763	MTOR inhibitor	-1.0993
AZD-8055	MTOR inhibitor	-1.0993
tacrine	Acetylcholinesterase inhibitor	-1.0992
saracatinib	Src inhibitor	-1.0992
AICA-ribonucleotide	AMPK activator	-1.0991
PF-543	Sphingosine kinase inhibitor	-1.099
etoposide	Topoisomerase inhibitor	-1.099
LY-2157299	TGF-beta receptor inhibitor	-1.0989
umbelliferone	Cyclooxygenase inhibitor	-1.0989
benzotript	CCK receptor antagonist	-1.0989
metformin	Insulin sensitizer	-1.0988
saxagliptin	Dipeptidyl peptidase inhibitor	-1.0986
scoulerine	Adrenergic receptor antagonist|GABA receptor antagonist|Serotonin receptor antagonist	-1.0986
BML-259	CDK inhibitor	-1.0986
GSK-923295	Centromere associated protein inhibitor	-1.0985
picotamide	Thromboxane receptor antagonist|Thromboxane synthase inhibitor	-1.0985
ramipril	ACE inhibitor	-1.0985
meglitinide	Potassium channel antagonist	-1.0984
ML-7	Muscle relaxant	-1.0984
bosutinib	Src inhibitor|Abl inhibitor|Bcr-Abl inhibitor	-1.0983
JX-401	P38 MAPK inhibitor	-1.0981
tranexamic-acid	Fibrinogen stimulant|Plasminogen activator inhibitor	-1.098
I-BET-762	Bromodomain inhibitor	-1.0979
midostaurin	FLT3 inhibitor|KIT inhibitor|PKC inhibitor	-1.0977
dosulepin	Norepinephrine inhibitor|Serotonin reuptake inhibitor|Tricyclic antidepressant	-1.0977
PX-12	Thioredoxin inhibitor	-1.0976
naloxone	Opioid receptor antagonist	-1.0975
SKF-81297	Dopamine receptor agonist	-1.0975
estriol	Estrogen receptor agonist	-1.0975
dalcetrapib	Cholesterol inhibitor	-1.0974
K-858	Kinesin inhibitor	-1.0974
NVP-TAE226	Protein tyrosine kinase inhibitor	-1.0973
levetiracetam	Calcium channel blocker	-1.0972
triamcinolone	Glucocorticoid receptor agonist	-1.0972
ML-179	Liver receptor homolog inverse agonist	-1.0972
atovaquone	Mitochondrial inhibitor	-1.0971
FTI-276	Farnesyltransferase inhibitor	-1.0971
acitretin	Retinoid receptor agonist	-1.097
BRD-K18135438	11-beta-HSD1 inhibitor|FXR agonist	-1.097
T-98475	Gonadotropin receptor antagonist	-1.097
nelarabine	DNA inhibitor|T cell inhibitor	-1.0969
pindolol	Adrenergic receptor antagonist	-1.0969
PIK-75	PI3K inhibitor	-1.0968
ZD-7114	Adrenergic receptor agonist	-1.0967
VU-0413807-2	Calcium channel blocker	-1.0966
olanzapine	Dopamine receptor antagonist|Serotonin receptor antagonist	-1.0966
clofibrate	PPAR receptor agonist	-1.0965
erythromycin-ethylsuccinate	Cytochrome P450 inhibitor|Motilin receptor agonist|NFKB inhibitor|Protein synthesis inhibitor	-1.0964
tozasertib	Aurora kinase inhibitor|Bcr-Abl inhibitor|FLT3 inhibitor|JAK inhibitor	-1.0964
nitrocaramiphen	Cholinergic receptor antagonist	-1.0964
meclizine	Constitutive androstane receptor (CAR) agonist	-1.0963
AMG-232	MDM inhibitor	-1.0963
palomid-529	AKT inhibitor|FGFR inhibitor|MTOR inhibitor|VEGFR inhibitor	-1.0962
aminomethyltransferase	Nitric oxide synthase inhibitor	-1.0961
ABT-737	BCL inhibitor	-1.096
epothilone-b	Tubulin inhibitor	-1.096
PH-797804	P38 MAPK inhibitor	-1.0959
telatinib	KIT inhibitor|PDGFR inhibitor|VEGFR inhibitor	-1.0959
PF-04691502	MTOR inhibitor|PI3K inhibitor	-1.0959
lidocaine	Histamine receptor agonist	-1.0958
enobosarm	Androgen receptor antagonist	-1.0958
calcifediol	Vitamin D receptor agonist	-1.0958
masitinib	KIT inhibitor|PDGFR inhibitor|Src inhibitor	-1.0956
pimobendan	Calcium channel blocker|Phosphodiesterase inhibitor	-1.0956
endo-IWR-1	PARP inhibitor	-1.0956
fananserin	Dopamine receptor antagonist|Serotonin receptor antagonist	-1.0956
amiodarone	Potassium channel antagonist	-1.0953
dorsomorphin	AMPK inhibitor	-1.0952
gestrinone	Progesterone receptor antagonist	-1.0952
sodium-butyrate	HDAC inhibitor	-1.0951
duloxetine	Norepinephrine inhibitor|Serotonin reuptake inhibitor	-1.0949
didanosine	Nucleoside reverse transcriptase inhibitor	-1.0949
budipine	Glutamate receptor antagonist	-1.0948
wortmannin	PI3K inhibitor	-1.0948
trap-101	Opioid receptor antagonist|Nociceptin/orphanin FQ (NOP) receptor antagonist	-1.0947
tolmetin	Cyclooxygenase inhibitor	-1.0946
CNX-774	BTK inhibitor	-1.0945
fluconazole	Sterol demethylase inhibitor	-1.0944
travoprost	Prostanoid receptor agonist	-1.0943
AZ-20	ATR kinase inhibitor	-1.0943
levonorgestrel	Estrogen receptor agonist|Glucocorticoid receptor antagonist|Progesterone receptor agonist|Progesterone receptor antagonist	-1.0942
manumycin-a	Farnesyltransferase inhibitor|NFKB inhibitor	-1.0942
torcetrapib	Cholesteryl ester transfer protein inhibitor	-1.0941
YM-155	Survivin inhibitor	-1.0941
promazine	Dopamine receptor antagonist	-1.094
AZ-628	RAF inhibitor	-1.094
DL-PDMP	Glucosyltransferase inhibitor	-1.0939
amiloride	Sodium channel inhibitor	-1.0939
MST-312	Telomerase inhibitor	-1.0939
bifemelane	Acetylcholine receptor agonist	-1.0938
ursolic-acid	11-beta-HSD1 inhibitor|Acetylcholinesterase inhibitor|Caspase inhibitor|HIV protease inhibitor|Lipid peroxidase inhibitor|Quorum sensing signaling modulator|Steryl sulfatase inhibitor|Tyrosine phosphatase inhibitor|ATPase inhibitor|NFKB inhibitor|STAT inhibitor	-1.0936
valrubicin	DNA inhibitor|Topoisomerase inhibitor	-1.0936
ursodiol	Nuclear factor erythroid derived, like (NRF2) activator	-1.0936
amrinone	Phosphodiesterase inhibitor	-1.0936
quiflapon	Leukotriene inhibitor	-1.0935
minaprine	Serotonin receptor antagonist	-1.0935
CV-1808	Adenosine receptor agonist	-1.0935
saracatinib	Src inhibitor	-1.0934
QS-11	ARFGAP inhibitor	-1.0934
efavirenz	HIV inhibitor	-1.0932
ribavirin	Antiviral	-1.0932
ulipristal	Progesterone receptor antagonist	-1.0931
etodolac	Cyclooxygenase inhibitor	-1.0929
alvocidib	CDK inhibitor	-1.0929
BRD-K28761384	Dopamine receptor antagonist	-1.0928
tozasertib	Aurora kinase inhibitor|Bcr-Abl inhibitor|FLT3 inhibitor|JAK inhibitor	-1.0927
XL-147	PI3K inhibitor	-1.0926
cinobufagin	Na/K-ATPase inhibitor	-1.0926
cyclazosin	Adrenergic receptor antagonist	-1.0926
ibrutinib	BTK inhibitor	-1.0925
levocetirizine	Histamine receptor antagonist	-1.0925
diazepam	Benzodiazepine receptor agonist	-1.0923
BP-554	Serotonin receptor agonist	-1.0923
MLN-4924	Nedd activating enzyme inhibitor	-1.0922
donepezil	Acetylcholinesterase inhibitor	-1.0922
vecuronium	Acetylcholine receptor antagonist	-1.092
paclitaxel	Tubulin inhibitor	-1.092
MK-8245	Stearoyl-CoA desaturase inhibitor	-1.0917
tamoxifen	Estrogen receptor antagonist|Selective estrogen receptor modulator (SERM)	-1.0916
xaliproden	Serotonin receptor agonist	-1.0916
AZD-5363	AKT inhibitor	-1.0915
mepazine	Mucus protecting agent	-1.0915
GSK-1070916	Aurora kinase inhibitor	-1.0915
talazoparib	PARP inhibitor	-1.0914
SC-560	Cyclooxygenase inhibitor	-1.0914
NU-6027	CDK inhibitor	-1.0913
KHS-101	Neural stem cell inducer	-1.0912
BIX-01294	DNA inhibitor|Histone lysine methyltransferase inhibitor	-1.0912
E-2012	Gamma secretase inhibitor	-1.0911
escitalopram	Selective serotonin reuptake inhibitor (SSRI)	-1.091
TAK-715	P38 MAPK inhibitor	-1.0907
ozagrel	Thromboxane synthase inhibitor	-1.0905
buspirone	Serotonin receptor agonist	-1.0905
efatutazone	PPAR receptor agonist	-1.0904
nutlin-3	MDM inhibitor	-1.0904
XAV-939	Tankyrase inhibitor	-1.0903
roscovitine	CDK inhibitor	-1.0902
alrestatin	Aldose reductase inhibitor	-1.0901
miglitol	Glucosidase inhibitor	-1.0901
tienilic-acid	Sodium channel inhibitor	-1.09
alectinib	ALK inhibitor	-1.0899
pentoxifylline	Phosphodiesterase inhibitor	-1.0898
tacedinaline	HDAC inhibitor	-1.0898
rotigotine	Dopamine receptor agonist	-1.0897
GW-9508	Fatty acid receptor agonist|Free fatty acid receptor agonist|G protein-coupled receptor agonist	-1.0897
nitrendipine	Calcium channel blocker	-1.0897
PRE-084	Sigma receptor agonist	-1.0889
mycophenolate-mofetil	Inosine monophosphate dehydrogenase inhibitor|Dehydrogenase inhibitor|Hydroxycarboxylic acid receptor agonist|Immunosuppressant|Inositol monophosphatase inhibitor	-1.0888
nateglinide	Insulin secretagogue	-1.0885
NGB-2904	Dopamine receptor antagonist	-1.0885
chlortalidone	Carbonic anhydrase inhibitor	-1.0884
tamoxifen	Estrogen receptor antagonist|Selective estrogen receptor modulator (SERM)	-1.0883
nicotinamide	Protein synthesis stimulant	-1.0882
A-66	PI3K inhibitor	-1.0881
ostarine	Androgen receptor antagonist	-1.0881
terbinafine	Fungal squalene epoxidase inhibitor	-1.088
PCO-400	Potassium channel activator	-1.088
metoprolol	Adrenergic receptor antagonist	-1.0879
CG-930	JNK inhibitor	-1.0876
KIN001-055	EGFR inhibitor|JAK inhibitor|Leukotriene inhibitor|Mediator release inhibitor	-1.0876
temazepam	GABA receptor agonist	-1.0875
sirolimus	MTOR inhibitor	-1.0875
maxacalcitol	Vitamin D receptor agonist	-1.0874
lomitapide	Microsomal trigylceride transfer protein inhibitor	-1.0874
zaleplon	Benzodiazepine receptor agonist	-1.0873
talnetant	Tachykinin antagonist	-1.0872
BRD-K49657628	EGFR inhibitor|Tyrosine kinase inhibitor	-1.087
felodipine	Calcium channel blocker	-1.0868
clenbuterol	Adrenergic receptor agonist	-1.0868
rebastinib	Bcr-Abl inhibitor|TIE tyrosine kinase inhibitor|VEGFR inhibitor	-1.0868
PF-4800567	Casein kinase inhibitor	-1.0868
CGS-20625	Benzodiazepine receptor agonist	-1.0868
cutamesine	Sigma receptor agonist	-1.0867
digoxin	Na/K-ATPase inhibitor	-1.0866
plerixafor	CC chemokine receptor antagonist	-1.0866
anagrelide	Phosphodiesterase inhibitor	-1.0866
ATN-161	Integrin inhibitor	-1.0865
niflumic-acid	Cyclooxygenase inhibitor	-1.0865
estrone	Estrogen receptor agonist	-1.0864
ifosfamide	DNA alkylating agent	-1.0864
linifanib	PDGFR inhibitor|VEGFR inhibitor	-1.0864
dovitinib	EGFR inhibitor|FGFR inhibitor|FLT3 inhibitor|PDGFR inhibitor|VEGFR inhibitor	-1.0863
pramipexole	Dopamine receptor agonist	-1.0863
AMG-487	CC chemokine receptor antagonist	-1.0862
ibrutinib	BTK inhibitor	-1.0862
mefenamic-acid	Cyclooxygenase inhibitor	-1.0862
BRD-K47000838	Tubulin inhibitor	-1.0861
semaxanib	VEGFR inhibitor	-1.0858
nocodazole	Tubulin inhibitor	-1.0858
defactinib	Focal adhesion kinase inhibitor	-1.0857
pentoxifylline	Phosphodiesterase inhibitor	-1.0857
MK-2206	AKT inhibitor	-1.0856
phentolamine	Adrenergic receptor antagonist	-1.0856
galantamine	Acetylcholinesterase inhibitor	-1.0856
PF-03758309	P21 activated kinase inhibitor	-1.0856
mexiletine	Sodium channel inhibitor	-1.0855
sirolimus	MTOR inhibitor	-1.0855
pemirolast	Mediator release inhibitor	-1.0854
ALW-II-38-3	Ephrin inhibitor	-1.0852
phenylbutazone	Cyclooxygenase inhibitor|Prostanoid receptor antagonist	-1.0852
ditolylguanidine	Sigma receptor agonist	-1.0852
azaperone	Dopamine receptor antagonist	-1.0851
VX-809	CFTR channel agonist	-1.0851
sobetirome	Thyroid hormone inhibitor	-1.0849
BRD-K26664453	Tubulin inhibitor	-1.0849
dolutegravir	HIV inhibitor	-1.0849
chloroxine	Opioid receptor antagonist	-1.0848
BRD-A63236097	Tumor necrosis factor production inhibitor	-1.0848
ML-193	G protein-coupled receptor antagonist	-1.0845
CI-976	ACAT inhibitor	-1.0845
niflumic-acid	Cyclooxygenase inhibitor	-1.0845
ATPA	Glutamate receptor agonist	-1.0844
PCI-29732	BTK inhibitor	-1.0844
JWE-035	Aurora kinase inhibitor	-1.0844
urapidil	Adrenergic receptor antagonist	-1.0843
terbinafine	Fungal squalene epoxidase inhibitor	-1.0842
medrysone	Glucocorticoid receptor agonist	-1.0842
linsitinib	IGF-1 inhibitor	-1.0842
loteprednol	Glucocorticoid receptor agonist|Phospholipase inhibitor	-1.0841
ingenol-mebutate	PKC activator	-1.0841
FGIN-1-27	Inositol monophosphatase inhibitor	-1.0839
AG-494	EGFR inhibitor|Tyrosine kinase inhibitor	-1.0839
U-0126	MEK inhibitor	-1.0837
clofarabine	Ribonucleoside reductase inhibitor	-1.0835
ALW-II-38-3	Ephrin inhibitor	-1.0835
captopril	ACE inhibitor	-1.0835
AMG-208	Tyrosine kinase inhibitor	-1.0834
fluphenazine	Dopamine receptor antagonist	-1.0834
sirolimus	MTOR inhibitor	-1.0833
ZM-39923	JAK inhibitor	-1.0832
edrophonium	Acetylcholinesterase inhibitor	-1.0831
navitoclax	BCL inhibitor	-1.083
fananserin	Dopamine receptor antagonist|Serotonin receptor antagonist	-1.0827
salirasib	MTOR inhibitor	-1.0827
BMS-641988	Androgen receptor antagonist	-1.0825
chlorogenic-acid	Antioxidant	-1.0824
ritanserin	Serotonin receptor antagonist	-1.0824
gemfibrozil	Lipoprotein lipase activator	-1.0823
LY-303511	Casein kinase inhibitor|PI3K inhibitor	-1.0823
tiapride	Dopamine receptor antagonist	-1.0823
GR-144053	Integrin inhibitor	-1.0823
valsartan	Angiotensin receptor antagonist	-1.0822
BRD-K22969690	Bacterial 50S ribosomal subunit inhibitor	-1.0822
decitabine	DNA inhibitor	-1.0822
AVN-944	Inosine monophosphate dehydrogenase inhibitor	-1.082
SA-94315	Caspase inhibitor	-1.082
CAY-10415	Insulin sensitizer	-1.0818
triptorelin	Gonadotropin receptor agonist	-1.0818
LY-344864	Serotonin receptor agonist	-1.0817
TC-H-106	HDAC inhibitor	-1.0815
nebivolol	Adrenergic receptor antagonist	-1.0813
MK-2206	AKT inhibitor	-1.0813
triclabendazole	Tubulin inhibitor	-1.0811
SU-11652	Tyrosine kinase inhibitor	-1.081
ibutamoren	Growth hormone secretagogue receptor agonist	-1.0809
ciclesonide	Glucocorticoid receptor agonist	-1.0806
ICI-199441	Opioid receptor agonist	-1.0805
BMS-641988	Androgen receptor antagonist	-1.0805
taselisib	PI3K inhibitor	-1.0803
Ro-15-4513	GABA receptor agonist	-1.0803
dasatinib	KIT inhibitor|Bcr-Abl inhibitor|Ephrin inhibitor|PDGFR inhibitor|Src inhibitor|Tyrosine kinase inhibitor	-1.0802
dinaciclib	CDK inhibitor	-1.0801
temozolomide	DNA alkylating agent	-1.0801
embelin	HCV inhibitor|XIAP inhibitor	-1.0801
clotrimazole	Cytochrome P450 inhibitor|Imidazoline ligand	-1.0801
dolasetron	Serotonin receptor antagonist	-1.08
anamorelin	Growth hormone secretagogue receptor agonist	-1.08
bisphenol-a	Synthetic estrogen	-1.0799
MBX-2982	Glucose dependent insulinotropic receptor agonist	-1.0799
homochlorcyclizine	Antihistamine	-1.0799
RS-127445	Serotonin receptor antagonist	-1.0798
amlexanox	Histamine receptor antagonist	-1.0796
alaproclate	Serotonin receptor antagonist	-1.0795
AT-13387	HSP inhibitor	-1.0793
H-89	PKA inhibitor	-1.0793
bifemelane	Acetylcholine receptor agonist	-1.0793
MGCD-265	VEGFR inhibitor	-1.0793
clofibrate	PPAR receptor agonist	-1.0792
BRD-K57926513	PDGFR inhibitor	-1.079
talmapimod	P38 MAPK inhibitor	-1.079
niflumic-acid	Cyclooxygenase inhibitor	-1.079
GDC-0941	PI3K inhibitor	-1.079
UNC-669	L3MBTL antagonist	-1.079
regadenoson	Adenosine receptor agonist	-1.0789
CX-4945	Casein kinase inhibitor	-1.0788
tacrolimus	Calcineurin inhibitor	-1.0788
filanesib	Kinesin inhibitor	-1.0786
trifluridine	DNA directed DNA polymerase inhibitor|Thymidylate synthase inhibitor	-1.0785
CX-4945	Casein kinase inhibitor	-1.0785
RS-79948	Adrenergic receptor antagonist	-1.0783
vardenafil	Phosphodiesterase inhibitor	-1.0782
ethisterone	Progestogen hormone	-1.0781
alvimopan	Opioid receptor antagonist	-1.078
guggulsterone	Estrogen receptor agonist|Cholesterol inhibitor|FXR antagonist|IKK inhibitor|Progesterone receptor agonist|PXR agonist	-1.078
refametinib	MEK inhibitor	-1.078
TAK-715	P38 MAPK inhibitor	-1.078
AZD-9291	EGFR inhibitor	-1.0778
phenamil	TRPV antagonist	-1.0778
BML-190	Cannabinoid receptor antagonist	-1.0778
vorinostat	HDAC inhibitor	-1.0775
ZM-336372	RAF inhibitor	-1.0774
AZD-3463	ALK inhibitor|IGF-1 inhibitor	-1.0773
CGP-12177	Adrenergic receptor agonist	-1.0773
AZD-5363	AKT inhibitor	-1.0773
apocynin	NADPH inhibitor	-1.0773
CX-4945	Casein kinase inhibitor	-1.0771
sirolimus	MTOR inhibitor	-1.0771
CC-401	JNK inhibitor	-1.0771
enobosarm	Androgen receptor antagonist	-1.0771
K-858	Kinesin inhibitor	-1.077
afatinib	EGFR inhibitor	-1.0769
tecastemizole	Histamine receptor antagonist	-1.0768
VE-821	ATR kinase inhibitor	-1.0767
isocarboxazid	Monoamine oxidase inhibitor	-1.0766
MDL-72832	Serotonin receptor agonist	-1.0765
NMS-1286937	PLK inhibitor	-1.0763
procaterol	Adrenergic receptor agonist	-1.0759
PSB-36	Adenosine receptor antagonist	-1.0759
candesartan-cilextil	Angiotensin receptor antagonist	-1.0757
sofalcone	Mucus protecting agent	-1.0756
TAK-715	P38 MAPK inhibitor	-1.0754
LY-341495	Glutamate receptor antagonist	-1.0753
cediranib	VEGFR inhibitor|KIT inhibitor	-1.0753
formoterol	Adrenergic receptor agonist	-1.075
linezolid	Bacterial 50S ribosomal subunit inhibitor	-1.075
prochlorperazine	Dopamine receptor antagonist	-1.075
dihydroxyphenylglycine	Glutamate receptor agonist	-1.075
BRD-K43405658	Protein tyrosine kinase inhibitor	-1.0746
clomipramine	Serotonin receptor antagonist	-1.0745
floxuridine	DNA synthesis inhibitor	-1.0745
tipiracil	Thymidine phosphorylase inhibitor	-1.0745
tivantinib	Tyrosine kinase inhibitor	-1.0744
acenocoumarol	Vitamin K antagonist	-1.0744
nizatidine	Histamine receptor antagonist	-1.0744
lidoflazine	Calcium channel blocker	-1.0743
MST-312	Telomerase inhibitor	-1.0742
lafutidine	Histamine receptor antagonist	-1.0742
rasagiline	Monoamine oxidase inhibitor	-1.0742
metatinib	Bcr-Abl inhibitor	-1.0742
T-0156	Phosphodiesterase inhibitor	-1.0741
mefenamic-acid	Cyclooxygenase inhibitor	-1.074
quinapril	ACE inhibitor	-1.0737
sumatriptan	Serotonin receptor agonist	-1.0736
escitalopram	Selective serotonin reuptake inhibitor (SSRI)	-1.0736
tyrphostin	EGFR inhibitor	-1.0735
UNC-0321	Histone lysine methyltransferase inhibitor	-1.0734
AVN-944	Inosine monophosphate dehydrogenase inhibitor	-1.0733
droperidol	Dopamine receptor antagonist	-1.0733
trimethobenzamide	Histamine receptor antagonist	-1.0732
SB-269970	Serotonin receptor antagonist	-1.0732
SR-27897	CCK receptor antagonist	-1.0731
ISOX	HDAC inhibitor	-1.0731
indoprofen	Cyclooxygenase inhibitor|Prostanoid receptor antagonist	-1.0731
hymecromone	Monoamine oxidase inhibitor	-1.073
palomid-529	AKT inhibitor|FGFR inhibitor|MTOR inhibitor|VEGFR inhibitor	-1.073
salermide	SIRT inhibitor	-1.073
CP-945598	Cannabinoid receptor antagonist	-1.073
GSK-2334470	PDK inhibitor	-1.0729
lidocaine	Histamine receptor agonist	-1.0728
dronedarone	Adrenergic receptor antagonist	-1.0727
thiothixene	Dopamine receptor antagonist	-1.0726
PP-2	Src inhibitor	-1.0726
trifluoperazine	Dopamine receptor antagonist	-1.0725
indapamide	Thiazide diuretic	-1.0725
docetaxel	Tubulin inhibitor	-1.0725
NS-1619	Calcium channel activator	-1.0724
altanserin	Serotonin receptor antagonist	-1.0722
topotecan	Topoisomerase inhibitor	-1.0722
otilonium	Acetylcholine receptor antagonist	-1.0722
sacubitril	Neprilysin inhibitor	-1.0721
O6-benzylguanine	O6-alkylguanine-DNA alkyltransferase inhibitor	-1.072
sirolimus	MTOR inhibitor	-1.072
scopolamine	Acetylcholine receptor antagonist	-1.072
cinanserin	Serotonin receptor antagonist	-1.0718
proglumide	CCK receptor antagonist	-1.0718
naproxen	Cyclooxygenase inhibitor	-1.0717
pinacidil	ATP channel activator|Potassium channel activator	-1.0716
tracazolate	GABA receptor antagonist	-1.0715
MK-0812	CC chemokine receptor antagonist	-1.0715
promethazine	Histamine receptor antagonist	-1.0715
omeprazole	Proton pump inhibitor	-1.0715
brivanib	FGFR inhibitor|VEGFR inhibitor	-1.0711
L-692585	Growth hormone releasing peptide ligand agonist	-1.0711
dinaciclib	CDK inhibitor	-1.071
pimavanserin	Serotonin receptor antagonist	-1.0708
AG-879	Tyrosine kinase inhibitor|Angiogenesis inhibitor|VEGFR inhibitor	-1.0708
BIBU-1361	EGFR inhibitor	-1.0707
enalaprilat	ACE inhibitor	-1.0706
pyrvinium-pamoate	Androgen receptor antagonist|AKT inhibitor	-1.0705
resorcinol	Phosphodiesterase inhibitor	-1.0704
isoniazid	Bacterial cell wall synthesis inhibitor|Cyclooxygenase inhibitor	-1.0704
KU-55933	ATM kinase inhibitor	-1.0703
AS-605240	PI3K inhibitor	-1.0702
taselisib	PI3K inhibitor	-1.0702
azelaic-acid	Tyrosinase inhibitor	-1.0702
AT-7867	AKT inhibitor	-1.0701
BML-259	CDK inhibitor	-1.07
ivachtin	Caspase inhibitor	-1.0699
alitretinoin	Retinoid receptor agonist	-1.0699
alaproclate	Serotonin receptor antagonist	-1.0699
propylpyrazole	Estrogen receptor agonist	-1.0699
betulinic-acid	Apoptosis stimulant|Caspase activator|Diacylglycerol O acyltransferase inhibitor|HIV inhibitor|NFKB activator|SARS coronavirus 3C-like protease inhibitor|Topoisomerase inhibitor	-1.0698
EPZ-5676	DOT1L inhibitor	-1.0696
UK-383367	Procollagen C-Endopeptidase Inhibitors	-1.0695
daidzein	Estrogen receptor agonist	-1.0695
GSK-1292263	Glucose dependent insulinotropic receptor agonist	-1.0695
ARRY-334543	EGFR inhibitor	-1.0694
JNJ-26481585	HDAC inhibitor	-1.0693
AMG-517	TRPV antagonist	-1.0693
alpelisib	PI3K inhibitor	-1.0692
basimglurant	Glutamate receptor antagonist	-1.069
pizotifen	Serotonin receptor antagonist	-1.069
trovafloxacin	Bacterial DNA inhibitor	-1.0689
L-690488	Inositol monophosphatase inhibitor	-1.0689
dihydrodeoxygedunin	Growth factor receptor activator	-1.0688
PF-573228	Focal adhesion kinase inhibitor	-1.0688
lomerizine	Calcium channel blocker	-1.0687
nobiletin	MEK inhibitor	-1.0686
pazopanib	VEGFR inhibitor|KIT inhibitor|PDGFR inhibitor	-1.0686
RG-7388	MDM inhibitor	-1.0685
BRD-K26664453	Tubulin inhibitor	-1.0685
erythromycin-ethylsuccinate	Cytochrome P450 inhibitor|Motilin receptor agonist|NFKB inhibitor|Protein synthesis inhibitor	-1.0683
linsitinib	IGF-1 inhibitor	-1.0682
BRD-A01593789	5-alpha reductase inhibitor	-1.0681
BRD-A39747742	Estrogen receptor agonist	-1.0679
folic-acid	Folate receptor ligand	-1.0679
mocetinostat	HDAC inhibitor	-1.0678
bucladesine	Adenosine receptor agonist|CAMP stimulant	-1.0677
nitrocaramiphen	Cholinergic receptor antagonist	-1.0676
torin-1	MTOR inhibitor|PI3K inhibitor	-1.0676
GP-1a	Cannabinoid receptor agonist	-1.0676
pirlindole	Monoamine oxidase inhibitor	-1.0675
L-701252	Glutamate receptor antagonist	-1.0675
pregnenolone	Glutamate receptor antagonist	-1.0674
glafenine	DeltaF508-CFTR Correctors	-1.0673
AZD-7762	CHK inhibitor	-1.0672
hydrocortisone-valerate	Corticosteroid agonist|Glucocorticoid receptor agonist	-1.0672
BRD-K45330754	Estrogen receptor agonist	-1.0671
AGK-2	SIRT inhibitor	-1.0671
AMG-232	MDM inhibitor	-1.067
fulvestrant	Estrogen receptor antagonist	-1.067
safingol	PKC inhibitor	-1.0669
dabrafenib	RAF inhibitor	-1.0668
tolvaptan	Vasopressin receptor antagonist	-1.0668
elesclomol	Oxidizing agent	-1.0667
carbenoxolone	11-beta-HSD1 inhibitor	-1.0667
LY-303511	Casein kinase inhibitor|PI3K inhibitor	-1.0667
[truncated: 36,518 more rows]

## Sheet: VKH recurrent-CMap
Table S7: Identification of potential drugs for VKH recurrent.Related to Figure 7B.
pert_iname	moa	ncs
PD-198306	MAP kinase inhibitor|MEK inhibitor	-1.7906
PHA-665752	MET inhibitor	-1.744
tacrolimus	Calcineurin inhibitor	-1.6808
zacopride	Serotonin receptor antagonist	-1.6766
GSK-269962	Rho associated kinase inhibitor	-1.6503
cyclosporin-a	Calcineurin inhibitor	-1.5977
PF-573228	Focal adhesion kinase inhibitor	-1.5928
ivermectin	GABA receptor agonist	-1.5866
BRD-K92073408	Progestogen hormone|Progesterone receptor agonist	-1.5782
hexachlorophene	Potassium channel activator	-1.5732
danazol	Estrogen receptor antagonist|Progesterone receptor agonist	-1.5701
DBeQ	ATPase inhibitor	-1.5499
clobenpropit	Histamine receptor antagonist	-1.5417
clobetasol	Glucocorticoid receptor agonist	-1.529
dexniguldipine	Calmodulin inhibitor	-1.5261
pazopanib	VEGFR inhibitor|KIT inhibitor|PDGFR inhibitor	-1.5236
CAY-10470	NFKB inhibitor	-1.5233
BRD-K73261812	Beta catenin inhibitor	-1.5233
propylpyrazole	Estrogen receptor agonist	-1.5179
nadolol	Adrenergic receptor antagonist	-1.5175
I-BET-762	Bromodomain inhibitor	-1.5146
medroxyprogesterone-acetate	Progesterone receptor agonist	-1.5146
avanafil	Phosphodiesterase inhibitor	-1.5136
dronedarone	Adrenergic receptor antagonist	-1.5029
zaldaride	Calmodulin inhibitor	-1.5002
roscovitine	CDK inhibitor	-1.4975
CNX-774	BTK inhibitor	-1.4936
zatebradine	HCN channel antagonist	-1.4912
PF-750	FAAH inhibitor	-1.49
ozagrel	Thromboxane synthase inhibitor	-1.4892
ML-281	Serine/threonine kinase inhibitor	-1.485
aripiprazole	Serotonin receptor agonist|Serotonin receptor antagonist	-1.4825
tolvaptan	Vasopressin receptor antagonist	-1.4781
hydrocortisone	Glucocorticoid receptor agonist	-1.4768
tetracycline	Bacterial 30S ribosomal subunit inhibitor	-1.4762
diosmin	Aryl hydrocarbon receptor agonist|Capillary stabilizing agent	-1.4718
mephenytoin	Hydantoin antiepileptic	-1.4707
valdecoxib	Cyclooxygenase inhibitor	-1.47
BRD-A92439610	Immunosuppressant|Corticosteroid agonist|Glucocorticoid receptor agonist	-1.4675
BAY-11-7082	NFKB inhibitor	-1.4646
lypressin	Vasopressin receptor agonist	-1.4644
desoxycortone	Mineralocorticoid receptor agonist	-1.4641
P-22077	Ubiquitin specific protease inhibitor	-1.4639
TG-101348	JAK inhibitor|FLT3 inhibitor	-1.4634
doxycycline	Bacterial 30S ribosomal subunit inhibitor	-1.4629
Ro-28-1675	Glucokinase activator	-1.4627
ixazomib	Proteasome inhibitor	-1.4625
proglumide	CCK receptor antagonist	-1.4602
ASC-J9	Androgen receptor agonist	-1.4582
SB-239063	P38 MAPK inhibitor	-1.4567
etomidate	Membrane integrity inhibitor|Membrane permeability inhibitor|GABA receptor modulator	-1.4555
PD-407824	PKC inhibitor	-1.4548
estriol	Estrogen receptor agonist	-1.4547
sotrastaurin	PKC inhibitor	-1.4514
clocortolone-pivalate	Steroid	-1.4506
ciclesonide	Glucocorticoid receptor agonist	-1.4497
PFI-1	Bromodomain inhibitor	-1.4475
sumatriptan	Serotonin receptor agonist	-1.4422
ibrutinib	BTK inhibitor	-1.4391
palomid-529	AKT inhibitor|FGFR inhibitor|MTOR inhibitor|VEGFR inhibitor	-1.4388
droperidol	Dopamine receptor antagonist	-1.4382
bifemelane	Acetylcholine receptor agonist	-1.4382
azacitidine	DNA methyltransferase inhibitor	-1.4362
fluticasone	Glucocorticoid receptor agonist	-1.4342
gossypol	BCL inhibitor|MCL1 inhibitor	-1.4333
monastrol	Kinesin inhibitor	-1.4297
RGFP-966	HDAC inhibitor	-1.4296
AVL-292	BTK inhibitor	-1.4283
CD-1530	Retinoid receptor agonist	-1.4274
BRL-37344	Adrenergic receptor agonist	-1.4269
phentolamine	Adrenergic receptor antagonist	-1.4268
dicycloverine	Acetylcholine receptor antagonist	-1.4261
malonoben	Protein tyrosine kinase inhibitor	-1.426
talazoparib	PARP inhibitor	-1.4257
PF-562271	Focal adhesion kinase inhibitor	-1.4249
delanzomib	Proteasome inhibitor	-1.4245
levonorgestrel	Estrogen receptor agonist|Glucocorticoid receptor antagonist|Progesterone receptor agonist|Progesterone receptor antagonist	-1.4243
doxazosin	Adrenergic receptor antagonist	-1.4237
varenicline	Acetylcholine receptor agonist	-1.4209
adarotene	Retinoid receptor agonist	-1.4197
halometasone	Glucocorticoid receptor agonist	-1.4195
lomerizine	Calcium channel blocker	-1.4194
afatinib	EGFR inhibitor	-1.4175
betamethasone	Glucocorticoid receptor agonist	-1.4173
tacedinaline	HDAC inhibitor	-1.4172
CI-976	ACAT inhibitor	-1.417
bepotastine	Histamine receptor antagonist	-1.4166
ZK-164015	Estrogen receptor antagonist	-1.4154
AZD-1981	CRTH receptor antagonist	-1.4143
pantoprazole	Proton pump inhibitor	-1.41
moexipril	ACE inhibitor	-1.4098
BRD-A01593789	5-alpha reductase inhibitor	-1.4093
vindesine	Tubulin inhibitor	-1.4076
LX-1031	Tryptophan hydroxylase inhibitor	-1.4073
bis-tyrphostin	EGFR inhibitor	-1.4064
avasimibe	ACAT inhibitor	-1.4049
KD-025	Rho associated kinase inhibitor	-1.404
azithromycin	Bacterial 50S ribosomal subunit inhibitor	-1.4031
barasertib	Aurora kinase inhibitor	-1.4031
CP-55940	Cannabinoid receptor agonist	-1.403
lisinopril	ACE inhibitor	-1.4015
withaferin-a	IKK inhibitor	-1.4006
SB-431542	TGF-beta receptor inhibitor	-1.4003
quinpirole	Dopamine receptor agonist	-1.3976
econazole	Lanosterol demethylase inhibitor|Bacterial cell wall synthesis inhibitor|Sterol demethylase inhibitor	-1.3968
chloroxine	Opioid receptor antagonist	-1.3966
EI-247	IGF-1 inhibitor	-1.3965
niclosamide	DNA inhibitor|STAT inhibitor	-1.3958
labetalol	Adrenergic receptor antagonist	-1.3957
BRD-A63236097	Tumor necrosis factor production inhibitor	-1.3956
LY-2811376	Beta secretase inhibitor	-1.3955
BRD-K68336408	EGFR inhibitor	-1.3953
CO-101244	Ionotropic glutamate receptor antagonist	-1.3937
arcyriaflavin-a	CDK inhibitor	-1.3914
paclitaxel	Tubulin inhibitor	-1.3905
DPI-201106	Sodium channel activator	-1.3901
pterostilbene	Cyclooxygenase inhibitor|PPAR receptor agonist	-1.3876
NCS-382	GABA receptor antagonist	-1.3866
alectinib	ALK inhibitor	-1.3857
ercalcitriol	Vitamin D receptor agonist	-1.3852
AM-24	Lipoxygenase inhibitor	-1.3847
LY-2886721	Beta secretase inhibitor	-1.3843
ATN-161	Integrin inhibitor	-1.3843
nefazodone	Serotonin receptor antagonist|Adrenergic receptor antagonist|Norepinephrine reuptake inhibitor|Serotonin reuptake inhibitor	-1.3842
exemestane	Aromatase inhibitor	-1.3842
calcitriol	Vitamin D receptor agonist	-1.384
ingenol-mebutate	PKC activator	-1.3838
ceritinib	ALK inhibitor	-1.3815
LY-165163	Serotonin receptor antagonist	-1.3814
pioglitazone	PPAR receptor agonist|Insulin sensitizer	-1.381
rigosertib	Cell cycle inhibitor|PLK inhibitor	-1.3808
YM-155	Survivin inhibitor	-1.3806
ambroxol	Sodium channel inhibitor	-1.3804
quizartinib	FLT3 inhibitor	-1.3804
piroxicam	Cyclooxygenase inhibitor	-1.3802
thiothixene	Dopamine receptor antagonist	-1.3799
CG-930	JNK inhibitor	-1.3797
CP-466722	ATM kinase inhibitor	-1.3792
galeterone	Androgen receptor antagonist	-1.3792
minoxidil	KATP activator|Vasodilator	-1.379
bortezomib	NFKB inhibitor|Proteasome inhibitor	-1.3786
paricalcitol	Vitamin D receptor agonist	-1.3785
AZ-10417808	Caspase inhibitor	-1.3772
siramesine	Sigma receptor antagonist	-1.3766
telbivudine	DNA inhibitor	-1.3762
lidoflazine	Calcium channel blocker	-1.376
brivanib	FGFR inhibitor|VEGFR inhibitor	-1.3759
medrysone	Glucocorticoid receptor agonist	-1.3754
selumetinib	MEK inhibitor	-1.3744
NSC-663284	CDC inhibitor	-1.3743
navitoclax	BCL inhibitor	-1.3739
MG-132	Proteasome inhibitor	-1.3733
LY-2090314	GSK inhibitor	-1.3727
vardenafil	Phosphodiesterase inhibitor	-1.3717
GR-127935	Serotonin receptor antagonist	-1.3712
cyclopiazonic-acid	ATPase inhibitor	-1.3711
barasertib-HQPA	Aurora kinase inhibitor	-1.371
PF-04447943	Phosphodiesterase inhibitor	-1.3707
GGTI-298	GGTase inhibitor	-1.3704
ganaxolone	GABA receptor antagonist	-1.3696
rimexolone	Glucocorticoid receptor agonist	-1.3691
bazedoxifene	Selective estrogen receptor modulator (SERM)	-1.3691
levcromakalim	Potassium channel activator	-1.3689
PCA-4248	Platelet activating factor receptor antagonist	-1.3682
reserpine	Vesicular monoamine transporter inhibitor	-1.3682
PD-184352	MEK inhibitor	-1.3681
WZ-4002	EGFR inhibitor	-1.3677
AGN-192403	Imidazoline receptor ligand	-1.3674
ebelactone-b	Lipase inhibitor	-1.367
thioridazine	Dopamine receptor antagonist	-1.3656
nortriptyline	Tricyclic antidepressant	-1.3654
hymecromone	Monoamine oxidase inhibitor	-1.3654
SCH-28080	ATPase inhibitor	-1.365
EMD-1214063	HGF receptor inhibitor	-1.3649
ispinesib	Kinesin inhibitor	-1.3648
racecadotril	Enkephalinase inhibitor	-1.3647
hesperidin	Flavanone glycoside	-1.3644
RU-58841	Androgen receptor antagonist	-1.3643
spiperone	Dopamine receptor antagonist	-1.3642
NCH-51	HDAC inhibitor	-1.3641
ZM-306416	Abl inhibitor|Src inhibitor|VEGFR inhibitor	-1.3619
AG-879	Tyrosine kinase inhibitor|Angiogenesis inhibitor|VEGFR inhibitor	-1.3619
FK-888	Tachykinin antagonist	-1.3618
tomelukast	Leukotriene receptor antagonist	-1.3617
SU-11274	Hepatocyte growth factor receptor inhibitor|Tyrosine kinase inhibitor	-1.3615
semaxanib	VEGFR inhibitor	-1.3601
adapalene	Retinoid receptor agonist	-1.36
amiodarone	Potassium channel antagonist	-1.3598
capsazepine	TRPV agonist	-1.3596
PX-12	Thioredoxin inhibitor	-1.3583
pirenperone	Serotonin receptor antagonist	-1.3583
verapamil	Calcium channel blocker	-1.358
beclomethasone-dipropionate	Immunosuppressant|Glucocorticoid receptor agonist	-1.3579
methylnorlichexanthone	Aurora kinase inhibitor|PIM inhibitor|VEGFR inhibitor	-1.3578
GSK-461364	PLK inhibitor	-1.3575
molindone	Dopamine receptor antagonist	-1.3571
VX-661	CFTR channel agonist	-1.3566
rifapentine	Bacterial RNA polymerase inhibitor	-1.3565
tosedostat	Peptidase inhibitor	-1.3562
L-701324	Glutamate receptor antagonist	-1.3555
batimastat	Matrix metalloprotease inhibitor	-1.3532
mepacrine	NFKB inhibitor|Cytokine production inhibitor|p53 activator	-1.3531
phenacetin	Cyclooxygenase inhibitor	-1.3528
zolpidem	Benzodiazepine receptor agonist	-1.3518
vanoxerine	Dopamine receptor antagonist	-1.3517
alprostadil	Prostanoid receptor agonist	-1.3514
BRD-K07303502	Cytosolic phospholipase inhibitor	-1.3511
flubendazole	Tubulin inhibitor	-1.351
vilazodone	Serotonin receptor antagonist	-1.3505
cinnarizine	Calcium channel blocker	-1.3501
repaglinide	Insulin secretagogue	-1.3501
spironolactone	Mineralocorticoid receptor antagonist	-1.3498
bupropion	Dopamine receptor antagonist	-1.349
WT-171	HDAC inhibitor	-1.3486
UK-383367	Procollagen C-Endopeptidase Inhibitors	-1.3482
BRD-A49765801	Glucocorticoid receptor agonist	-1.3479
ciprofloxacin	Bacterial DNA Gyrase inhibitor	-1.3476
SKI-II	Sphingosine kinase inhibitor	-1.3474
dexketoprofen	Cyclooxygenase inhibitor	-1.3469
tracazolate	GABA receptor antagonist	-1.3456
mCPP	Serotonin receptor agonist	-1.3449
prostaglandin	Prostanoid receptor antagonist	-1.344
AG-494	EGFR inhibitor|Tyrosine kinase inhibitor	-1.344
DMP-777	Elastase inhibitor	-1.344
latanoprost	Prostanoid receptor agonist	-1.3426
ISOX	HDAC inhibitor	-1.3422
simeprevir	HCV inhibitor	-1.3421
maxacalcitol	Vitamin D receptor agonist	-1.3419
tofacitinib	JAK inhibitor	-1.3418
amuvatinib	FLT3 inhibitor|KIT inhibitor|PDGFR inhibitor|RAD51 inhibitor|RET tyrosine kinase inhibitor	-1.3418
oxibendazole	Tubulin inhibitor	-1.3415
progesterone	Progesterone receptor agonist	-1.341
BRD-K16133773	17,20 lyase inhibitor|Cytochrome P450 inhibitor|Steroid sulfatase inhibitor|Androgen biosynthesis inhibitor	-1.3407
resminostat	HDAC inhibitor	-1.3406
ellagic-acid	Glutathione transferase inhibitor|Aldose reductase inhibitor|Beta secretase inhibitor|HCV inhibitor|HIV inhibitor|Quorum sensing signaling modulator|Reverse transcriptase inhibitor	-1.3405
SB-221284	Serotonin receptor antagonist	-1.3401
levothyroxine	Thyroid hormone stimulant	-1.3396
beclometasone	Glucocorticoid receptor agonist	-1.3395
drospirenone	Mineralocorticoid receptor antagonist	-1.339
fluocinolone	Glucocorticoid receptor agonist	-1.3389
voreloxin	Topoisomerase inhibitor	-1.3384
LY-364947	TGF-beta receptor inhibitor|P38 MAPK inhibitor	-1.3384
fluvastatin	HMGCR inhibitor	-1.3382
givinostat	HDAC inhibitor	-1.3378
triamcinolone	Glucocorticoid receptor agonist	-1.3374
halcinonide	Glucocorticoid receptor agonist	-1.3371
cutamesine	Sigma receptor agonist	-1.3364
E-2012	Gamma secretase inhibitor	-1.3364
mometasone	Glucocorticoid receptor agonist|Immunosuppressant	-1.3363
SR-27897	CCK receptor antagonist	-1.3361
desmethylclozapine	Acetylcholine receptor agonist	-1.3351
xylazine	Adrenergic receptor agonist	-1.3347
LM-1685	Cyclooxygenase inhibitor	-1.3347
BML-190	Cannabinoid receptor antagonist	-1.3342
amoxicillin	Penicillin binding protein inhibitor	-1.3332
basimglurant	Glutamate receptor antagonist	-1.3329
pirfenidone	TGF-beta receptor inhibitor	-1.3329
diclofenac	Cyclooxygenase inhibitor	-1.3327
scopolamine	Acetylcholine receptor antagonist	-1.3317
thapsigargin	ATPase inhibitor	-1.3316
ranolazine	Sodium channel inhibitor	-1.3316
crizotinib	ALK inhibitor	-1.3313
metenkephalin	Immunostimulant	-1.3309
pramipexole	Dopamine receptor agonist	-1.3308
PF-3845	FAAH inhibitor	-1.3306
ibuprofen	Cyclooxygenase inhibitor	-1.3304
SB-505124	ALK inhibitor	-1.3303
duloxetine	Norepinephrine inhibitor|Serotonin reuptake inhibitor	-1.3303
triclabendazole	Tubulin inhibitor	-1.3302
AZD-5438	CDK inhibitor	-1.3301
hydrocortisone-hemisuccinate	Glucocorticoid receptor agonist	-1.3299
MRS-1754	Adenosine receptor antagonist	-1.3298
tamibarotene	Retinoid receptor agonist	-1.3296
UNC-1215	L3MBTL antagonist	-1.3293
tozasertib	Aurora kinase inhibitor|Bcr-Abl inhibitor|FLT3 inhibitor|JAK inhibitor	-1.3292
metronidazole	Bacterial DNA inhibitor	-1.3284
alrestatin	Aldose reductase inhibitor	-1.327
CGP-13501	GABA receptor antagonist	-1.3268
diltiazem	Calcium channel blocker	-1.3264
hydrocortisone-acetate	Corticosteroid agonist|Glucocorticoid receptor agonist	-1.3263
BRD-K20986251	FXR antagonist|Vitamin D receptor agonist	-1.3259
BW-723C86	Serotonin receptor agonist	-1.3255
cabergoline	Dopamine receptor agonist	-1.3252
BMS-387032	CDK inhibitor|Cell cycle inhibitor|MCL1 inhibitor	-1.3251
SR-12813	FXR agonist	-1.3249
disulfiram	Aldehyde dehydrogenase inhibitor|DNA methyltransferase inhibitor|TRPV agonist	-1.3242
oxybenzone	Lipase inhibitor	-1.3242
atorvastatin	HMGCR inhibitor	-1.3241
tropisetron	Serotonin receptor antagonist	-1.324
atovaquone	Mitochondrial inhibitor	-1.3232
voglibose	Glucosidase inhibitor	-1.3223
KIN001-127	ITK inhibitor	-1.3217
BRD-K47869605	Tubulin inhibitor	-1.3212
anthraquinone	CDC inhibitor	-1.3202
bitopertin	Glycine transporter inhibitor	-1.3198
dasatinib	KIT inhibitor|Bcr-Abl inhibitor|Ephrin inhibitor|PDGFR inhibitor|Src inhibitor|Tyrosine kinase inhibitor	-1.3196
curcumin	Cyclooxygenase inhibitor|Histone acetyltransferase inhibitor|Lipoxygenase inhibitor|NFKB inhibitor	-1.3193
NVP-BGJ398	FGFR inhibitor	-1.3185
fraxidin	Carbonic anhydrase inhibitor	-1.3184
prednisolone	Glucocorticoid receptor agonist	-1.3179
GSK-0660	PPAR receptor antagonist	-1.3175
regorafenib	FGFR inhibitor|KIT inhibitor|PDGFR inhibitor|RAF inhibitor|RET inhibitor|VEGFR inhibitor	-1.317
penfluridol	Calcium channel blocker	-1.317
trans-cinnamaldehyde	Aldose reductase inhibitor|TRPV agonist	-1.3164
cyclizine	Histamine receptor antagonist	-1.3164
belinostat	HDAC inhibitor	-1.3162
BRD-K43405658	Protein tyrosine kinase inhibitor	-1.3161
estradiol	Estrogen receptor agonist	-1.3161
KIN001-242	Protein kinase inhibitor	-1.3156
obatoclax	BCL inhibitor	-1.3155
erlotinib	EGFR inhibitor	-1.3152
L-692585	Growth hormone releasing peptide ligand agonist	-1.3139
cytisine	Acetylcholine receptor agonist	-1.3136
MBX-2982	Glucose dependent insulinotropic receptor agonist	-1.3131
acalabrutinib	BTK inhibitor	-1.313
puromycin	Protein synthesis inhibitor	-1.313
berberine	LDL receptor activator	-1.3125
forskolin	Adenylyl cyclase activator	-1.3118
phenoxybenzamine	Adrenergic receptor antagonist	-1.3116
SGC-CBP30	Bromodomain inhibitor	-1.3115
flavoxate	Acetylcholine receptor antagonist	-1.3113
JWE-035	Aurora kinase inhibitor	-1.3112
theobromine	Phosphodiesterase inhibitor	-1.3111
sofalcone	Mucus protecting agent	-1.3109
sertindole	Dopamine receptor antagonist|Serotonin receptor antagonist	-1.3108
BNTX	Opioid receptor antagonist	-1.3106
andarine	Androgen receptor antagonist	-1.3104
sorafenib	RAF inhibitor|FLT3 inhibitor|KIT inhibitor|PDGFR inhibitor|RET inhibitor|VEGFR inhibitor	-1.3073
zardaverine	Phosphodiesterase inhibitor	-1.307
bethanechol	Acetylcholine receptor agonist	-1.307
BI-2536	PLK inhibitor	-1.3067
allopurinol	Xanthine oxidase inhibitor	-1.3067
quinidine	Sodium channel inhibitor	-1.3067
E-4031	Potassium channel antagonist	-1.3063
vesamicol	Acetylcholinesterase inhibitor	-1.3061
gemcitabine	Ribonucleoside reductase inhibitor	-1.306
daunorubicin	RNA synthesis inhibitor|Topoisomerase inhibitor	-1.3059
PNU-120596	Acetylcholine receptor agonist	-1.3048
BMS-641988	Androgen receptor antagonist	-1.3046
acarbose	Glucosidase inhibitor	-1.3044
bithionol	Autotaxin inhibitor	-1.3043
CMPD-1	P38 MAPK inhibitor	-1.3042
cytochalasin-d	Tubulin inhibitor	-1.3039
VU-0404997-2	Glutamate receptor antagonist	-1.3039
CA-074-Me	Cathepsin inhibitor	-1.3038
carprofen	Cyclooxygenase inhibitor	-1.3038
dexamethasone	Glucocorticoid receptor agonist|Corticosteroid agonist|Cytochrome P450 inhibitor	-1.3038
glycitein	TNF inhibitor	-1.3037
betaxolol	Adrenergic receptor antagonist	-1.3035
nabumetone	Cyclooxygenase inhibitor	-1.3034
vinpocetine	Phosphodiesterase inhibitor|Sodium channel blocker	-1.3027
MDL-72832	Serotonin receptor agonist	-1.3014
cycloheximide	Protein synthesis inhibitor	-1.3011
perphenazine	Dopamine receptor antagonist	-1.301
volasertib	PLK inhibitor	-1.2997
dolasetron	Serotonin receptor antagonist	-1.2996
NSC-95397	CDC inhibitor	-1.299
dacomitinib	EGFR inhibitor	-1.2986
gallopamil	Calcium channel blocker	-1.2981
ecopipam	Dopamine receptor antagonist	-1.2981
oleoylethanolamide	Cannabinoid receptor agonist|Glucose dependent insulinotropic receptor agonist|Potassium channel blocker|PPAR receptor agonist	-1.2976
MK-5108	Aurora kinase inhibitor	-1.296
nemonapride	Dopamine receptor antagonist	-1.2953
veliparib	PARP inhibitor	-1.2953
SA-792709	Retinoid receptor agonist	-1.2947
anandamide	Cannabinoid receptor agonist	-1.2946
PF-04457845	FAAH inhibitor	-1.2938
domperidone	Dopamine receptor antagonist	-1.2936
furosemide	Diuretic	-1.2933
nefiracetam	Acetylcholine receptor agonist|GABA receptor agonist	-1.2932
SB-216763	GSK inhibitor	-1.2931
rosuvastatin	HMGCR inhibitor	-1.292
timonacic	Antioxidant	-1.2919
telatinib	KIT inhibitor|PDGFR inhibitor|VEGFR inhibitor	-1.2918
R-547	CDK inhibitor	-1.2918
lorazepam	Benzodiazepine receptor agonist	-1.2916
mycophenolate-mofetil	Inosine monophosphate dehydrogenase inhibitor|Dehydrogenase inhibitor|Hydroxycarboxylic acid receptor agonist|Immunosuppressant|Inositol monophosphatase inhibitor	-1.2914
IC-261	Casein kinase inhibitor	-1.2913
IBC-293	Hydroxycarboxylic acid receptor agonist	-1.2912
netupitant	Tachykinin antagonist	-1.291
bimatoprost	Prostanoid receptor agonist	-1.2907
kynurenic-acid	Glutamate receptor antagonist	-1.2895
GW-9662	PPAR receptor antagonist	-1.2895
phenytoin	Hydantoin antiepileptic	-1.2893
PS-178990	Androgen receptor antagonist	-1.2891
strychnine	Acetylcholine receptor antagonist	-1.2887
MK-1775	WEE1 kinase inhibitor	-1.2886
aminoglutethimide	Glucocorticoid receptor antagonist	-1.2882
SB-705498	TRPV antagonist	-1.2882
YM-298198	Glutamate receptor antagonist	-1.2881
azelaic-acid	Tyrosinase inhibitor	-1.2877
lomitapide	Microsomal trigylceride transfer protein inhibitor	-1.2876
PD-0325901	MEK inhibitor|MAP kinase inhibitor|Protein kinase inhibitor	-1.2876
telenzepine	Acetylcholine receptor antagonist	-1.2875
indirubin	CDK inhibitor|GSK inhibitor	-1.2866
carmoxirole	Dopamine receptor agonist	-1.2855
tramiprosate	Beta amyloid inhibitor	-1.2844
taladegib	Smoothened receptor antagonist	-1.284
nebivolol	Adrenergic receptor antagonist	-1.2838
diphenyleneiodonium	Nitric oxide synthase inhibitor	-1.2836
LY-2603618	CHK inhibitor	-1.2833
canertinib	EGFR inhibitor	-1.2832
mephentermine	Adrenergic receptor agonist	-1.2826
bumetanide	Solute carrier family member inhibitor	-1.2826
benzethonium	Sodium channel inhibitor	-1.2816
JTC-801	Opioid receptor antagonist	-1.2812
daidzein	Estrogen receptor agonist	-1.2811
chrysin	Breast cancer resistance protein inhibitor	-1.2808
EMF-BCA1-64	Caspase inhibitor	-1.2803
calcipotriol	Vitamin D receptor agonist	-1.2802
devazepide	CCK receptor antagonist	-1.2798
erastin	Ion channel antagonist	-1.279
trovafloxacin	Bacterial DNA inhibitor	-1.2788
irinotecan	Topoisomerase inhibitor	-1.2786
budesonide	Glucocorticoid receptor agonist	-1.2785
terfenadine	Histamine receptor antagonist	-1.2784
rotenone	Mitochondrial inhibitor	-1.2776
TC-1	Beta secretase inhibitor	-1.2775
BI-D1870	Ribosomal protein inhibitor	-1.277
zaprinast	Phosphodiesterase inhibitor	-1.2764
lonidamine	Glucokinase inhibitor	-1.2762
terazosin	Adrenergic receptor antagonist	-1.2759
etofenamate	Cyclooxygenase inhibitor	-1.2757
trifluoperazine	Dopamine receptor antagonist	-1.2754
CGK-733	ATM kinase inhibitor|ATR kinase inhibitor	-1.275
azathioprine	Dehydrogenase inhibitor	-1.2746
nicardipine	Calcium channel blocker	-1.2742
nelfinavir	HIV inhibitor	-1.2739
dilazep	Adenosine receptor antagonist	-1.2737
triprolidine	Histamine receptor antagonist	-1.2736
icariin	Phosphodiesterase inhibitor	-1.2733
raclopride	Dopamine receptor antagonist	-1.2727
REV-5901	Leukotriene receptor antagonist|Lipoxygenase inhibitor	-1.2725
EI-273	PKC inhibitor	-1.272
indoximod	Indoleamine 2,3-dioxygenase inhibitor	-1.2719
BRD-K22848513	Nuclear factor erythroid derived, like (NRF2) activator|Apoptosis stimulant|BCL inhibitor|Glutathione Reductase (NADPH) Activators|Heme Oxygenase Activators|IKK-1 (IKK-alpha) Inhibitors|NFKB inhibitor|Nitric oxide production inhibitor|PPAR receptor agonist|Reducing agent	-1.2711
eflornithine	Ornithine decarboxylase inhibitor	-1.2704
metergoline	Dopamine receptor agonist|Serotonin receptor antagonist	-1.2704
D-4476	TGF-beta receptor inhibitor	-1.2702
pimozide	Dopamine receptor antagonist	-1.2697
PIK-93	PI3K inhibitor	-1.2697
trazodone	Adrenergic receptor antagonist|Serotonin receptor antagonist|Serotonin reuptake inhibitor	-1.2691
MLN-4924	Nedd activating enzyme inhibitor	-1.2688
BRD-K61033289	PPAR receptor agonist	-1.2685
blonanserin	Dopamine receptor antagonist|Serotonin receptor antagonist	-1.268
nilotinib	Bcr-Abl inhibitor|Abl inhibitor	-1.268
desoxypeganine	Acetylcholinesterase inhibitor|Monoamine oxidase inhibitor	-1.268
ABT-751	Tubulin inhibitor	-1.268
dehydroepiandrosterone	Protein synthesis stimulant	-1.2679
flecainide	Sodium channel inhibitor	-1.2678
PD-102807	Acetylcholine receptor antagonist	-1.2678
dabigatran-etexilate	Thrombin inhibitor|Serine protease inhibitor	-1.2677
palovarotene	Retinoid receptor agonist	-1.2677
QL-XI-92	DDR1 inhibitor	-1.2676
tacrine	Acetylcholinesterase inhibitor	-1.2675
bosutinib	Src inhibitor|Abl inhibitor|Bcr-Abl inhibitor	-1.2674
dinoprost	Prostacyclin analog	-1.2673
troglitazone	PPAR receptor agonist|Insulin sensitizer	-1.2673
PF-04691502	MTOR inhibitor|PI3K inhibitor	-1.2666
cisapride	Serotonin receptor agonist	-1.2666
quiflapon	Leukotriene inhibitor	-1.2664
deracoxib	Cyclooxygenase inhibitor	-1.2664
ketoconazole	Sterol demethylase inhibitor	-1.2662
loratadine	Histamine receptor antagonist	-1.2661
wiskostatin	Neural Wiskott-Aldrich syndrome protein inhibitor	-1.2658
sirolimus	MTOR inhibitor	-1.2658
L-690488	Inositol monophosphatase inhibitor	-1.2655
piceatannol	Syk inhibitor	-1.2654
FGIN-1-27	Inositol monophosphatase inhibitor	-1.2638
phenethyl-isothiocyanate	Carcinogen	-1.2637
methimazole	Antithyroid agent	-1.263
vortioxetine	Serotonin receptor agonist|Serotonin receptor antagonist	-1.2629
triclosan	Enoyl-[acyl-carrier-protein] reductase [NADH] inhibitor	-1.2627
GSK-1904529A	IGF-1 inhibitor	-1.2626
alvimopan	Opioid receptor antagonist	-1.2625
ODQ	Guanylyl cyclase inhibitor	-1.2618
GSK-429286A	Rho associated kinase inhibitor	-1.2618
cyclazosin	Adrenergic receptor antagonist	-1.2616
memantine	Glutamate receptor antagonist	-1.2615
phenanthridone	PARP inhibitor	-1.2614
daminozide	KDM2A inhibitor	-1.2611
eicosatetraynoic-acid	Cyclooxygenase inhibitor|Lipoxygenase inhibitor	-1.2611
deferiprone	Chelating agent	-1.2608
meloxicam	Cyclooxygenase inhibitor	-1.2601
dequalinium	PKC inhibitor	-1.2599
tasquinimod	Angiogenesis inhibitor|S100A9 inhibitor	-1.2596
golvatinib	VEGFR inhibitor	-1.2595
TAS-103	Topoisomerase inhibitor	-1.2594
fluspirilene	Dopamine receptor antagonist	-1.2594
bezafibrate	PPAR receptor agonist	-1.259
ellipticine	Topoisomerase inhibitor	-1.259
ALX-5407	Glycine transporter inhibitor	-1.2587
SB-200646	Serotonin receptor antagonist	-1.2583
amodiaquine	Histamine receptor agonist	-1.2581
taranabant	Cannabinoid receptor antagonist	-1.2581
levopropoxyphene	Antitussive	-1.258
celecoxib	Cyclooxygenase inhibitor	-1.258
irbesartan	Angiotensin receptor antagonist	-1.2575
torin-2	MTOR inhibitor	-1.2574
biperiden	Acetylcholine receptor antagonist	-1.2573
AT-9283	Aurora kinase inhibitor|Abl inhibitor|Bcr-Abl inhibitor|FLT3 inhibitor|JAK inhibitor|Protein kinase inhibitor|Tubulin inhibitor	-1.2571
torin-1	MTOR inhibitor|PI3K inhibitor	-1.2568
cetirizine	Histamine receptor antagonist	-1.2565
RAF-265	RAF inhibitor|VEGFR inhibitor	-1.255
hispidin	PKC inhibitor	-1.2549
RG-108	DNA inhibitor	-1.2541
KI-16425	Lysophosphatidic acid receptor antagonist	-1.2536
luteolin	Glucosidase inhibitor	-1.2531
SR-59230A	Adrenergic receptor antagonist	-1.2528
metolazone	Carbonic anhydrase inhibitor	-1.2526
thiethylperazine	Dopamine receptor antagonist	-1.2519
nimodipine	Calcium channel blocker	-1.2516
PK-11195	Benzodiazepine receptor antagonist	-1.2516
armodafinil	Adrenergic receptor agonist	-1.2516
MK-2206	AKT inhibitor	-1.2515
MST-312	Telomerase inhibitor	-1.2515
R-96544	Serotonin receptor antagonist	-1.2511
VU-0366037-2	Glutamate receptor antagonist	-1.2511
retinol	Retinoid receptor agonist	-1.2508
BMS-777607	AXL kinase inhibitor|FLT3 inhibitor|HGF receptor inhibitor|Macrophage inhibitor|MET inhibitor|Tyrosine kinase inhibitor	-1.2507
necrostatin-1	RIPK inhibitor	-1.2506
cilostazol	Phosphodiesterase inhibitor	-1.2504
fasudil	Rho associated kinase inhibitor	-1.2502
moclobemide	Monoamine oxidase inhibitor	-1.2499
alvespimycin	HSP inhibitor	-1.2497
elacridar	P-glycoprotein inhibitor	-1.2496
piretanide	Glucocorticoid receptor agonist	-1.2488
anagrelide	Phosphodiesterase inhibitor	-1.2488
EGF-816	EGFR inhibitor	-1.2485
ZK-93426	Benzodiazepine receptor antagonist	-1.2484
thioguanine	Purine antagonist	-1.2484
ML-3163	P38 MAPK inhibitor	-1.2481
SB-590885	RAF inhibitor	-1.2481
tolcapone	Catechol O methyltransferase inhibitor	-1.2479
benazepril	ACE inhibitor	-1.2478
dutasteride	5-alpha reductase inhibitor	-1.2469
seocalcitol	Vitamin D receptor agonist	-1.2468
AST-1306	EGFR inhibitor	-1.2465
piperine	Monoamine oxidase inhibitor	-1.2463
BU-224	Imidazoline receptor agonist|Imidazoline ligand	-1.2462
AZD-8055	MTOR inhibitor	-1.2459
piperidolate	Acetylcholine receptor antagonist	-1.2459
XMD-885	MAP kinase inhibitor	-1.2459
OTX-015	Bromodomain inhibitor	-1.2451
XL-147	PI3K inhibitor	-1.245
PU-H71	HSP inhibitor	-1.245
zosuquidar	P-glycoprotein inhibitor	-1.2441
semagacestat	Gamma secretase inhibitor	-1.244
TC-S-7006	MAP kinase inhibitor	-1.2439
BMS-536924	IGF-1 inhibitor	-1.2435
triciribine	AKT inhibitor	-1.2434
AM-404	Cyclooxygenase inhibitor|FAAH inhibitor|TRPV antagonist	-1.2434
goserelin-acetate	Gonadotropin receptor agonist	-1.2431
clonazepam	GABA receptor agonist	-1.2429
teriflunomide	Dihydroorotate dehydrogenase inhibitor	-1.2426
olprinone	Phosphodiesterase inhibitor	-1.2423
tamsulosin	Adrenergic receptor antagonist	-1.2418
BRD-A49680073	JAK inhibitor|Lipocortin synthesis stimulant|STAT inhibitor	-1.2416
JNK-9L	JNK inhibitor	-1.2411
tretinoin	Retinoid receptor agonist|Retinoid receptor ligand	-1.241
P-1075	ATP channel activator|Potassium channel activator	-1.2409
XMD-1150	LRRK inhibitor	-1.2405
RS-17053	Adrenergic receptor antagonist	-1.2404
mofezolac	Cyclooxygenase inhibitor	-1.2402
AS-605240	PI3K inhibitor	-1.2401
guggulsterone	Estrogen receptor agonist|Cholesterol inhibitor|FXR antagonist|IKK inhibitor|Progesterone receptor agonist|PXR agonist	-1.2397
asenapine	Dopamine receptor antagonist|Serotonin receptor antagonist	-1.2396
meclizine	Constitutive androstane receptor (CAR) agonist	-1.239
AMN-082	Glutamate receptor antagonist	-1.239
RVX-208	Apolipoprotein expression enhancer	-1.239
naloxone	Opioid receptor antagonist	-1.2389
maraviroc	CC chemokine receptor antagonist	-1.2388
gefitinib	EGFR inhibitor	-1.2388
ammonium-perfluorocaprylate	PIM inhibitor	-1.2387
MAZ-51	VEGFR inhibitor	-1.238
promazine	Dopamine receptor antagonist	-1.2378
bufalin	Na/K-ATPase inhibitor	-1.2374
E-7438	Histone lysine methyltransferase inhibitor	-1.2373
entinostat	HDAC inhibitor	-1.237
IKK-16	IKK inhibitor	-1.2369
bindarit	NFKB inhibitor	-1.2368
GR-113808	Serotonin receptor antagonist	-1.2368
BGT-226	PI3K inhibitor	-1.2365
CGP-12177	Adrenergic receptor agonist	-1.2364
epoxycholesterol	LXR agonist	-1.2364
megestrol-acetate	Progesterone receptor agonist|DNA inhibitor|Steroidal progestin	-1.2363
cilengitide	Integrin inhibitor	-1.2362
LXR-623	LXR agonist	-1.2362
paroxetine	Selective serotonin reuptake inhibitor (SSRI)	-1.2361
UNC-0642	Histone lysine methyltransferase inhibitor	-1.2361
fludarabine-phosphate	DNA inhibitor|DNA repair enzyme inhibitor|Purine antagonist	-1.2357
rifabutin	Bacterial protein synthesis inhibitor	-1.2356
aloisine	CDK inhibitor|CFTR channel agonist|GSK inhibitor	-1.2355
DL-PDMP	Glucosyltransferase inhibitor	-1.2344
deguelin	NADPH inhibitor	-1.2344
XE-991	Potassium channel antagonist	-1.2342
licarbazepine	Voltage-gated sodium channel blocker	-1.2339
propentofylline	Adenosine receptor antagonist|Phosphodiesterase inhibitor	-1.2334
diclofenamide	Carbonic anhydrase inhibitor	-1.233
aminocaproic-acid	Plasminogen activator inhibitor	-1.2327
suvorexant	Orexin receptor antagonist	-1.2327
amrinone	Phosphodiesterase inhibitor	-1.2326
R-59022	Diacylglycerol kinase inhibitor|Protein kinase inhibitor	-1.2326
HMN-214	PLK inhibitor	-1.2325
thiomersal	Antibiotic	-1.2324
olmesartan	Angiotensin receptor antagonist	-1.2317
carbamazepine	Carboxamide antiepileptic	-1.2317
PSB-11	Adenosine receptor antagonist	-1.2312
BRD-K01815685	Aryl hydrocarbon receptor agonist|Indoleamine 2,3-dioxygenase inhibitor	-1.2312
tegafur	Thymidylate synthase inhibitor	-1.2311
BIBU-1361	EGFR inhibitor	-1.2308
nimesulide	Cyclooxygenase inhibitor	-1.2307
IPI-145	PI3K inhibitor	-1.2305
SB-205384	GABA receptor antagonist	-1.2305
PD-173074	FGFR inhibitor|VEGFR inhibitor	-1.2302
probucol	Atherogenesis inhibitor	-1.2301
JNJ-10191584	Histamine receptor antagonist	-1.23
A-66	PI3K inhibitor	-1.2298
MF-101	Estrogen receptor agonist	-1.2296
MGCD-265	VEGFR inhibitor	-1.2294
sitagliptin	Dipeptidyl peptidase inhibitor	-1.2293
dobutamine	Adrenergic receptor agonist	-1.2285
fenofibrate	PPAR receptor agonist	-1.2284
spiroxatrine	Serotonin receptor antagonist	-1.2282
LY-303511	Casein kinase inhibitor|PI3K inhibitor	-1.228
pomalidomide	Angiogenesis inhibitor|TNF inhibitor	-1.2279
saccharin	DNA inhibitor	-1.2275
lavendustin-c	EGFR inhibitor	-1.2272
LY-215490	Glutamate receptor antagonist	-1.2271
lovastatin	HMGCR inhibitor	-1.2271
Y-134	Estrogen receptor antagonist	-1.2268
QX-314	Sodium channel inhibitor	-1.2264
pravastatin	HMGCR inhibitor	-1.2262
flucytosine	Antifungal	-1.2259
PD-158780	EGFR inhibitor	-1.2259
timolol	Adrenergic receptor antagonist	-1.2256
T-0070907	PPAR receptor antagonist	-1.2255
flumetasone	Glucocorticoid receptor agonist	-1.2255
flunisolide	Cytochrome P450 inhibitor	-1.225
ribavirin	Antiviral	-1.2247
vemurafenib	RAF inhibitor	-1.2241
terbinafine	Fungal squalene epoxidase inhibitor	-1.224
BRD-K68202742	HDAC inhibitor|CDK expression enhancer|ID1 expression inhibitor	-1.2239
SB-756050	G protein-coupled receptor agonist	-1.2228
GDC-0068	AKT inhibitor	-1.2227
flunarizine	Calcium channel blocker	-1.2226
EMD-386088	Serotonin receptor agonist	-1.2225
calcifediol	Vitamin D receptor agonist	-1.2224
trequinsin	Phosphodiesterase inhibitor	-1.2223
tivantinib	Tyrosine kinase inhibitor	-1.2221
fingolimod	Immunosuppressant|Sphingosine 1 phosphate receptor agonist	-1.2219
cianidanol	Fatty acid synthase inhibitor	-1.2219
GR-144053	Integrin inhibitor	-1.2216
naltriben	Opioid receptor antagonist	-1.2215
primaquine	Antimalarial|DNA inhibitor	-1.2214
bupivacaine	Sodium channel inhibitor	-1.2213
clotrimazole	Cytochrome P450 inhibitor|Imidazoline ligand	-1.2213
TER-14687	Inhibitor of translocation of PKCq in T cells	-1.2213
mubritinib	Receptor tyrosine protein kinase inhibitor	-1.221
VU-0413807-2	Calcium channel blocker	-1.2204
AGI-6780	Isocitrate dehydrogenase inhibitor	-1.2202
lobelanidine	Acetylcholine receptor antagonist|Dopamine receptor modulator|Opioid receptor antagonist|Vesicular monoamine transporter inhibitor	-1.2201
iodophenpropit	Histamine receptor antagonist	-1.22
bavisant	Histamine receptor antagonist	-1.2199
HLI-373	MDM inhibitor	-1.2198
GW-0742	PPAR receptor agonist|Insulin sensitizer	-1.2196
ketotifen	Histamine receptor agonist|Leukotriene receptor antagonist|Phosphodiesterase inhibitor	-1.2196
EBPC	Aldose reductase inhibitor	-1.2192
linsitinib	IGF-1 inhibitor	-1.2192
lenalidomide	Carcinogen	-1.219
GSK-1070916	Aurora kinase inhibitor	-1.219
VU-0365114-2	M5 modulator	-1.219
linopirdine	Potassium channel antagonist	-1.2185
pranlukast	Leukotriene receptor antagonist	-1.2185
prednisone	Glucocorticoid receptor agonist	-1.2181
reboxetine	Adrenergic receptor antagonist	-1.218
NSC-632839	Ubiquitin specific protease inhibitor	-1.2179
AG-957	Protein tyrosine kinase inhibitor	-1.2176
BRD-K97440753	Adrenergic receptor antagonist|Prolactin inhibitor	-1.2171
cilostamide	Phosphodiesterase inhibitor	-1.217
pyroxamide	HDAC inhibitor	-1.2168
pyrimethamine	Dihydrofolate reductase inhibitor	-1.2167
docetaxel	Tubulin inhibitor	-1.2163
milrinone	Phosphodiesterase inhibitor	-1.2162
trilostane	3beta-hydroxy-delta5-steroid dehydrogenase inhibitor	-1.2161
tolazamide	ATP channel blocker	-1.2159
albendazole	Tubulin inhibitor	-1.2156
AM-580	Retinoid receptor agonist	-1.2156
nilutamide	Androgen receptor antagonist	-1.2156
resorcinol	Phosphodiesterase inhibitor	-1.2155
SQ-22536	Adenylyl cyclase inhibitor	-1.2154
febuxostat	Xanthine oxidase inhibitor	-1.2152
estrone	Estrogen receptor agonist	-1.2151
SANT-2	Smoothened receptor antagonist	-1.215
defactinib	Focal adhesion kinase inhibitor	-1.2147
ketanserin	Serotonin receptor antagonist	-1.2146
alclometasone	Glucocorticoid receptor agonist	-1.2142
artemisinin	DNA inhibitor	-1.2142
pyrazolanthrone	JNK inhibitor	-1.214
nicergoline	Adrenergic receptor antagonist	-1.214
meptazinol	Opioid receptor agonist	-1.2138
oxprenolol	Adrenergic receptor antagonist	-1.2138
idelalisib	PI3K inhibitor	-1.2136
etofylline-clofibrate	Platelet aggregation inhibitor|Lipase clearing factor inhibitor	-1.2136
QS-11	ARFGAP inhibitor	-1.2133
ML-9	Muscle relaxant	-1.2132
SB-269970	Serotonin receptor antagonist	-1.2129
BRD-K28120222	NFKB inhibitor	-1.2125
vismodegib	Hedgehog pathway inhibitor|Smoothened receptor antagonist	-1.2122
rimonabant	Cannabinoid receptor antagonist	-1.2114
motesanib	KIT inhibitor|PDGFR inhibitor|VEGFR inhibitor	-1.2111
finasteride	5-alpha reductase inhibitor	-1.211
cobicistat	Cytochrome P450 inhibitor	-1.2109
ICI-199441	Opioid receptor agonist	-1.2109
testosterone	Androgen receptor agonist	-1.2108
deforolimus	MTOR inhibitor	-1.2108
kenpaullone	CDK inhibitor|GSK inhibitor	-1.2108
mesulergine	Dopamine receptor agonist	-1.2108
DUP-697	Cyclooxygenase inhibitor	-1.2108
phenformin	AMPK activator	-1.2107
R-428	AXL kinase inhibitor	-1.2105
SR-48692	Neurotensin receptor antagonist	-1.2103
farnesol	FXR agonist|Monoamine oxidase inhibitor|NFKB activator|PPAR receptor agonist	-1.2099
BX-795	IKK inhibitor	-1.2097
DY-131	Estrogen receptor agonist	-1.2092
CGP-55845	GABA receptor antagonist	-1.209
strophanthidin	Na/K-ATPase inhibitor	-1.2087
oxybuprocaine	Anesthetic - local	-1.2086
DCPIB	Chloride channel blocker|Gap junction modulator|Glutamate inhibitor	-1.2085
flumazenil	Benzodiazepine receptor antagonist	-1.2085
diacerein	Interleukin inhibitor	-1.2082
BIBX-1382	EGFR inhibitor|Tyrosine kinase inhibitor	-1.2082
nomegestrol-acetate	Progesterone receptor agonist	-1.2079
resatorvid	TLR antagonist	-1.2078
BRD-K09991945	PKC inhibitor	-1.2076
rilpivirine	Non-nucleoside reverse transcriptase inhibitor	-1.2074
TAK-715	P38 MAPK inhibitor	-1.207
lomustine	DNA inhibitor	-1.2068
CGP-7930	GABA receptor antagonist|GABA receptor agonist	-1.2067
BTS-54505	Dopamine receptor antagonist|Adrenergic receptor antagonist|Norepinephrine reuptake inhibitor|Serotonin reuptake inhibitor	-1.2062
doxorubicin	Topoisomerase inhibitor	-1.2059
trametinib	MEK inhibitor	-1.2057
miglustat	Glycosylation inhibitor	-1.2057
JNJ-38877605	MET inhibitor	-1.2055
tanaproget	Progesterone receptor agonist	-1.2049
SSR-69071	Leukocyte elastase inhibitor	-1.2049
ruxolitinib	JAK inhibitor	-1.2047
fadrozole	Aromatase inhibitor	-1.2047
dexamethasone-acetate	Glucocorticoid receptor agonist|Corticosteroid agonist|Cytochrome P450 inhibitor	-1.2047
lomefloxacin	Bacterial DNA Gyrase inhibitor	-1.2042
GSK-1838705A	IGF-1 inhibitor	-1.2042
GANT-61	GLI antagonist	-1.2039
clenbuterol	Adrenergic receptor agonist	-1.2036
efaroxan	Adrenergic receptor antagonist	-1.2036
piceid	Glucosidase inhibitor	-1.2031
lapatinib	EGFR inhibitor|ERBB2 inhibitor	-1.2031
nicotine	Acetylcholine receptor agonist	-1.2031
brefeldin-a	Protein synthesis inhibitor|BIG1 inhibitor	-1.2028
mepazine	Mucus protecting agent	-1.2024
EX-527	SIRT inhibitor	-1.2022
exifone	Nootropic agent	-1.202
AZD-4547	FGFR inhibitor	-1.2018
ibutilide	Potassium channel antagonist	-1.2014
PI-103	PI3K inhibitor|MTOR inhibitor	-1.2012
telmisartan	Angiotensin receptor antagonist	-1.2004
androstenedione	Cytochrome P450 inhibitor	-1.2003
fluocinolone-acetonide	Corticosteroid agonist|Glucocorticoid receptor agonist	-1.1998
acecainide	Polarization inhibitor	-1.1996
diphenidol	Acetylcholine receptor agonist	-1.1991
ganetespib	HSP inhibitor	-1.1989
picotamide	Thromboxane receptor antagonist|Thromboxane synthase inhibitor	-1.1986
manumycin-a	Farnesyltransferase inhibitor|NFKB inhibitor	-1.1986
NVP-TAE226	Protein tyrosine kinase inhibitor	-1.1984
chaetocin	Histone lysine methyltransferase inhibitor	-1.1979
ZM-447439	Aurora kinase inhibitor	-1.1977
acivicin	Gamma glutamyltransferase Inhibitors	-1.1977
felodipine	Calcium channel blocker	-1.1973
BRD-A39747742	Estrogen receptor agonist	-1.1973
losartan	Angiotensin receptor antagonist	-1.1973
urapidil	Adrenergic receptor antagonist	-1.1972
BRD-K04923131	GSK inhibitor|Lipoxygenase inhibitor	-1.1966
refametinib	MEK inhibitor	-1.1966
BRD-K89997465	Dopamine receptor antagonist	-1.1964
GDC-0879	RAF inhibitor	-1.1962
bifonazole	Sterol demethylase inhibitor	-1.1957
ursolic-acid	11-beta-HSD1 inhibitor|Acetylcholinesterase inhibitor|ATPase inhibitor|Caspase inhibitor|HIV protease inhibitor|Lipid peroxidase inhibitor|NFKB inhibitor|Quorum sensing signaling modulator|STAT inhibitor|Steryl sulfatase inhibitor|Tyrosine phosphatase inhibitor	-1.1956
SB-525334	TGF-beta receptor inhibitor	-1.1951
BRD-K10016611	Acetylcholinesterase inhibitor	-1.195
risperidone	Dopamine receptor antagonist|Serotonin receptor antagonist	-1.1946
BRD-K45330754	Estrogen receptor agonist	-1.1944
SB-203580	P38 MAPK inhibitor	-1.1942
CL-218872	GABA receptor agonist	-1.1938
splitomycin	SIRT inhibitor	-1.1938
BRD-K30697463	Glucocorticoid receptor agonist	-1.1938
etravirine	Non-nucleoside reverse transcriptase inhibitor	-1.1937
ZM-39923	JAK inhibitor	-1.1934
BIX-02189	MEK inhibitor	-1.1933
GANT-58	GLI antagonist	-1.1931
pentoxifylline	Phosphodiesterase inhibitor	-1.1928
mibefradil	Calcium channel blocker	-1.1928
etazolate	Phosphodiesterase inhibitor	-1.1925
ecabet	Gastrin inhibitor|Urease inhibitor	-1.1924
niguldipine	Adrenergic receptor antagonist|Calcium channel blocker	-1.1923
OSI-930	KIT inhibitor|VEGFR inhibitor	-1.1922
estropipate	Estrogen receptor agonist	-1.1922
FR-180204	MAP kinase inhibitor	-1.192
LY-320135	Cannabinoid receptor antagonist	-1.1919
SDM-25N	Opioid receptor antagonist	-1.1917
erythromycin-estolate	Bacterial 50S ribosomal subunit inhibitor	-1.1916
demecarium	Acetylcholinesterase inhibitor	-1.1915
SDZ-NKT-343	Tachykinin antagonist	-1.1913
tranylcypromine	Monoamine oxidase inhibitor	-1.1913
donepezil	Acetylcholinesterase inhibitor	-1.1911
trimebutine	Opioid receptor agonist	-1.191
isoreserpine	Vesicular monoamine transporter inhibitor	-1.1908
norfloxacin	Bacterial DNA Gyrase inhibitor	-1.1907
WYE-125132	MTOR inhibitor	-1.1906
GW-405833	Cannabinoid receptor agonist	-1.1905
GSK-2636771	PI3K inhibitor	-1.1904
BI-78D3	JNK inhibitor	-1.1901
GYKI-52466	Glutamate receptor antagonist|Kainate receptor antagonist	-1.19
LY-341495	Glutamate receptor antagonist	-1.1896
chlortalidone	Carbonic anhydrase inhibitor	-1.1893
SB-203186	Serotonin receptor antagonist	-1.1892
canagliflozin	Sodium channel inhibitor	-1.1891
fenoldopam	Dopamine receptor agonist	-1.1888
BRD-K33211335	Glutamate receptor antagonist|Sigma receptor agonist	-1.1888
BRD-A04553218	Histamine receptor antagonist	-1.1885
GR-235	Estrogen receptor agonist|FXR antagonist|Progesterone receptor agonist	-1.1885
oxypurinol	Xanthine oxidase inhibitor	-1.1883
pergolide	Dopamine receptor agonist	-1.1882
AGI-5198	Isocitrate dehydrogenase inhibitor	-1.1879
cytarabine	Ribonucleotide reductase inhibitor	-1.1877
voriconazole	Cytochrome P450 inhibitor	-1.1876
raloxifene	Estrogen receptor antagonist|Selective estrogen receptor modulator (SERM)	-1.1876
cyclobenzaprine	Adrenergic receptor agonist|Serotonin receptor agonist	-1.1876
A-366	Histone lysine methyltransferase inhibitor	-1.1875
BRD-K41708980	Immunosuppressant|Corticosteroid agonist|Glucocorticoid receptor agonist	-1.1874
guanethidine	Adrenergic receptor antagonist	-1.1873
mitotane	Carcinogen	-1.187
liothyronine	Thyroid hormone stimulant	-1.1869
apigenin	Casein kinase inhibitor|Cell proliferation inhibitor|Cytochrome P450 inhibitor	-1.1868
trelagliptin	Dipeptidyl peptidase inhibitor	-1.1862
simvastatin	HMGCR inhibitor	-1.1862
pyrrolidine-dithiocarbamate	NFKB inhibitor	-1.1859
wortmannin	PI3K inhibitor	-1.1858
oligomycin-a	ATP synthase inhibitor|ATPase inhibitor	-1.1857
reversine	Aurora kinase inhibitor	-1.1856
TW-37	BCL inhibitor	-1.1855
NVP-BHG712	Ephrin inhibitor	-1.185
pinocembrin	CYP1B1 inhibitor	-1.1849
BRD-K72166146	Serotonin receptor agonist	-1.1846
pentamidine	Anti-pneumocystis agent	-1.1845
piclamilast	Phosphodiesterase inhibitor	-1.1843
FK-866	Niacinamide phosphoribosyltransferase inhibitor	-1.184
GW-501516	PPAR receptor agonist|Insulin sensitizer	-1.1833
gitoxigenin	Na/K-ATPase inhibitor	-1.1832
loxoprofen	Cyclooxygenase inhibitor|Prostanoid receptor antagonist	-1.183
eptifibatide	Platelet aggregation inhibitor	-1.1829
quetiapine	Dopamine receptor antagonist|Serotonin receptor antagonist	-1.1829
cariprazine	Dopamine receptor antagonist	-1.1828
moxifloxacin	Bacterial DNA inhibitor	-1.1828
GDC-0834	BTK inhibitor	-1.1827
KO-143	Breast cancer resistance protein inhibitor	-1.1827
bambuterol	Adrenergic receptor agonist	-1.1825
amitriptyline	Norepinephrine inhibitor|Norepinephrine reuptake inhibitor|Serotonin receptor antagonist|Serotonin reuptake inhibitor	-1.1824
NSC-693868	CDK inhibitor|GSK inhibitor	-1.182
CCT-031374	WNT inhibitor	-1.182
inosine	Neurotrophic agent	-1.182
moxonidine	Imidazoline receptor agonist	-1.1818
sildenafil	Phosphodiesterase inhibitor	-1.1816
Mps1-IN-1	Monopolar spindle 1 kinase inhibitor	-1.1814
theophylline	Adenosine receptor antagonist	-1.1812
nelarabine	DNA inhibitor|T cell inhibitor	-1.181
neratinib	EGFR inhibitor	-1.181
floxuridine	DNA synthesis inhibitor	-1.1809
cyproheptadine	Histamine receptor antagonist	-1.1808
importazole	Importin inhibitor	-1.1806
KU-C103428N	CDC inhibitor|Rho associated kinase inhibitor	-1.1801
D-64131	Tubulin inhibitor	-1.1801
zileuton	Leukotriene inhibitor|Lipoxygenase inhibitor	-1.1801
lonafarnib	Farnesyltransferase inhibitor	-1.1798
dyclonine	Sodium channel inhibitor	-1.1797
LY-16350	Dopamine receptor agonist	-1.1797
LY-2228820	P38 MAPK inhibitor	-1.1796
pyrvinium-pamoate	Androgen receptor antagonist|AKT inhibitor	-1.1795
RS-39604	Serotonin receptor antagonist	-1.1795
estramustine	DNA inhibitor	-1.1795
BAY-36-7620	Glutamate receptor antagonist	-1.1793
proxyfan	Histamine receptor antagonist	-1.179
JW-55	Tankyrase inhibitor	-1.1786
ML-141	CDC inhibitor	-1.1778
AT-13387	HSP inhibitor	-1.1773
LE-135	Retinoid receptor agonist	-1.1773
pregnenolone	Glutamate receptor antagonist	-1.1771
rebastinib	Bcr-Abl inhibitor|TIE tyrosine kinase inhibitor|VEGFR inhibitor	-1.1771
SKF-96365	Calcium channel blocker	-1.177
diclofensine	Dopamine receptor antagonist	-1.1767
Y-26763	Potassium channel activator	-1.1764
kavain	Calcium channel blocker|Sodium channel inhibitor	-1.1761
varespladib	Secretory phospholipase inhibitor	-1.1758
venlafaxine	Serotonin receptor antagonist|Adrenergic receptor antagonist|Norepinephrine reuptake inhibitor	-1.1758
myricetin	Androgen receptor agonist|Cytochrome P450 inhibitor	-1.1756
ZK-756326	CC chemokine receptor agonist	-1.1754
histamine	Histamine receptor agonist	-1.1752
oxaprozin	Cyclooxygenase inhibitor	-1.1749
nobiletin	MEK inhibitor	-1.1748
darapladib	Phospholipase inhibitor	-1.1747
everolimus	MTOR inhibitor	-1.1741
merimepodib	Inosine monophosphate dehydrogenase inhibitor	-1.1739
BRD-K19136521	CDK inhibitor|GSK inhibitor	-1.1737
LY-2784544	JAK inhibitor	-1.1734
phenylbutyrate	HDAC inhibitor	-1.1731
alvocidib	CDK inhibitor	-1.1731
midodrine	Adrenergic receptor agonist	-1.1727
brompheniramine	Histamine receptor antagonist	-1.1724
levetiracetam	Calcium channel blocker	-1.1723
proguanil	Dihydrofolate reductase inhibitor	-1.1722
dapagliflozin	Sodium/glucose cotransporter inhibitor	-1.1722
PF-04217903	MET inhibitor	-1.1721
felbinac	Cyclooxygenase inhibitor	-1.172
rofecoxib	Cyclooxygenase inhibitor	-1.1719
castanospermine	Glucosidase inhibitor	-1.1717
L-2167	PPAR receptor agonist	-1.1716
chlorpropamide	ATP channel blocker	-1.1715
metamizole	Cyclooxygenase inhibitor|Opioid receptor agonist	-1.1712
odanacatib	Cathepsin inhibitor	-1.1711
letrozole	Aromatase inhibitor	-1.1708
elesclomol	Oxidizing agent	-1.1705
brequinar	Dihydroorotate dehydrogenase inhibitor	-1.1705
DG-041	Prostanoid receptor antagonist	-1.1701
rhodomyrtoxin-b	Carcinogen|DNA intercalating agent	-1.1698
UB-165	Acetylcholine receptor agonist	-1.1696
KB-R7943	Sodium channel inhibitor	-1.1691
flutamide	Androgen receptor antagonist	-1.169
piribedil	Dopamine receptor agonist	-1.169
epirizole	Cyclooxygenase inhibitor	-1.1689
NSC-697923	Ubiquitin-conjugating enzyme inhibitor	-1.1685
fenretinide	Apoptosis stimulant|Retinoid receptor agonist	-1.1685
thalidomide	TNF inhibitor	-1.1684
telotristat	Serotonin receptor antagonist|Serotonin release inhibitor	-1.1683
methapyrilene	Histamine receptor antagonist	-1.1683
YC-1	Guanylyl cyclase activator	-1.1681
altanserin	Serotonin receptor antagonist	-1.168
PNU-74654	Beta catenin inhibitor	-1.168
milacemide	Monoamine oxidase inhibitor	-1.1675
masoprocol	Lipoxygenase inhibitor	-1.1672
SC-10	Protein kinase activator	-1.1671
LY-2183240	FAAH inhibitor	-1.1669
BRD-A36707673	LXR agonist	-1.1668
sonidegib	Smoothened receptor antagonist	-1.1665
NVP-AUY922	HSP inhibitor	-1.1663
GNF-2	Bcr-Abl inhibitor	-1.1663
brexpiprazole	Dopamine receptor antagonist	-1.1662
adaprev	TGF-beta receptor inhibitor	-1.1662
NSC-3852	HDAC inhibitor	-1.166
amthamine	Histamine receptor agonist	-1.166
methoxsalen	DNA inhibitor	-1.166
folic-acid	Folate receptor ligand	-1.1659
SB-218795	Tachykinin antagonist	-1.1658
carteolol	Adrenergic receptor antagonist	-1.1658
MRS-1220	Adenosine receptor antagonist	-1.1657
guaiacol	Anesthetic - local	-1.1655
AZD-8931	EGFR inhibitor	-1.1646
dpn	Estrogen receptor agonist	-1.164
BRD-K59573506	Androgen receptor antagonist|Progesterone receptor agonist|Testosterone receptor antagonist	-1.1639
senicapoc	Potassium channel blocker	-1.1633
rosmarinic-acid	GABA receptor antagonist	-1.163
isoquercetin	Aldose reductase inhibitor	-1.1625
levofloxacin	Bacterial DNA Gyrase inhibitor	-1.1625
pargyline	Monoamine oxidase inhibitor	-1.1622
selegiline	Monoamine oxidase inhibitor	-1.1621
cromoglicic-acid	Immunosuppressant	-1.1621
BMS-754807	IGF-1 inhibitor	-1.1621
PD-123319	ACE inhibitor	-1.162
alimemazine	Histamine receptor agonist	-1.1619
CITCO	CAR agonist	-1.1618
SID-26681509	Cathepsin inhibitor	-1.1616
BIIB-021	HSP inhibitor	-1.1616
olmesartan-medoxomil	Angiotensin receptor antagonist	-1.1603
perindopril	ACE inhibitor	-1.1602
GDC-0199	BCL inhibitor	-1.1601
AR-A014418	GSK inhibitor	-1.1601
dabrafenib	RAF inhibitor	-1.16
naproxol	Anti-inflammatory	-1.1599
NF-449	Purinergic receptor antagonist	-1.1598
ticagrelor	Purinergic receptor antagonist	-1.1598
candesartan-cilextil	Angiotensin receptor antagonist	-1.1598
SQ-29548	Thromboxane receptor antagonist	-1.1597
U-0126	MEK inhibitor	-1.1595
CGP-52411	EGFR inhibitor	-1.159
GBR-12935	Dopamine receptor antagonist	-1.1589
profenamine	Butyrylcholinesterase inhibitor|Cholinergic receptor antagonist	-1.1588
doxylamine	Histamine receptor antagonist	-1.1586
dopamine	Dopamine receptor agonist	-1.1586
m-chlorophenylbiguanide	Serotonin receptor agonist	-1.1585
PCI-24781	HDAC inhibitor	-1.1583
kawain	Calcium channel blocker|MTOR inhibitor|Sodium channel inhibitor	-1.1583
trifluridine	DNA directed DNA polymerase inhibitor|Thymidylate synthase inhibitor	-1.158
AMG-517	TRPV antagonist	-1.1577
BML-257	AKT inhibitor|HCV inhibitor	-1.1577
haloperidol	Dopamine receptor antagonist	-1.1576
CAY-10594	Phospholipase inhibitor	-1.1574
pifithrin-mu	p53 inhibitor	-1.1569
RU-24969	Serotonin receptor agonist	-1.1568
IOX2	HIF Inhibitor	-1.1566
acipimox	Cholesterol inhibitor	-1.1563
reichstein	Androgen receptor antagonist	-1.1563
benzonatate	Anesthetic - local	-1.1562
imiquimod	Interferon inducer|TLR agonist	-1.156
BRD-K34533029	EGFR inhibitor	-1.1557
OMDM-2	FAAH inhibitor	-1.1556
ZD-7288	HCN channel antagonist	-1.1555
palmitoylethanolamide	Cannabinoid receptor agonist	-1.1554
ABT-724	Dopamine receptor agonist	-1.1549
AM-251	Cannabinoid receptor antagonist	-1.1546
PQ-401	IGF-1 inhibitor	-1.1546
equilin	Estrogen receptor agonist	-1.1543
lobeline	Acetylcholine receptor antagonist	-1.1543
KU-55933	ATM kinase inhibitor	-1.1539
ursodiol	Nuclear factor erythroid derived, like (NRF2) activator	-1.1539
PRX-08066	Serotonin receptor antagonist	-1.1537
trichlormethiazide	Chloride channel blocker	-1.1537
trimetazidine	3-ketoacyl CoA thiolase inhibitor	-1.1536
CTS-1027	Metalloproteinase inhibitor	-1.1536
HU-211	Glutamate receptor antagonist	-1.1532
cilomilast	Phosphodiesterase inhibitor	-1.1531
amlexanox	Histamine receptor antagonist	-1.1529
disopyramide	Sodium channel inhibitor	-1.1528
linezolid	Bacterial 50S ribosomal subunit inhibitor	-1.1528
DR-2313	PARP inhibitor	-1.1527
protriptyline	Tricyclic antidepressant	-1.1527
tenovins	SIRT inhibitor|p53 activator	-1.1527
inhibitor-BEC	Arginase inhibitor	-1.1526
BRD-K63750851	Dehydrogenase inhibitor|Inositol monophosphatase inhibitor	-1.1524
BRD-K87919739	Receptor tyrosine protein kinase inhibitor	-1.1523
phenylbutazone	Cyclooxygenase inhibitor|Prostanoid receptor antagonist	-1.152
evodiamine	ATPase inhibitor|TRPV agonist	-1.1516
guanaben-acetate	Adrenergic receptor agonist	-1.1513
BRD-K82216340	Progesterone receptor agonist	-1.1513
milnacipran	Serotonin receptor antagonist	-1.1512
mazindol	Dopamine receptor antagonist|Serotonin reuptake inhibitor	-1.1512
QW-BI-011	Histone lysine methyltransferase inhibitor	-1.1511
tolbutamide	ATP channel blocker	-1.1506
formestane	Aromatase inhibitor	-1.1505
BRD-K26011976	Topoisomerase inhibitor	-1.15
MK-2461	FGFR inhibitor|VEGFR inhibitor	-1.15
GP-2a	Cannabinoid receptor agonist	-1.1498
ambrisentan	Endothelin receptor antagonist	-1.1496
bisoprolol	Adrenergic receptor antagonist	-1.1495
tazarotene	Retinoid receptor agonist	-1.1492
telcagepant	Calcitonin antagonist	-1.1491
esmolol	Adrenergic receptor antagonist	-1.1489
indiplon	Benzodiazepine receptor agonist|GABA receptor agonist	-1.1488
pirarubicin	Topoisomerase inhibitor	-1.1487
cediranib	VEGFR inhibitor|KIT inhibitor	-1.1485
vorinostat	HDAC inhibitor	-1.1482
BAY-61-3606	Syk inhibitor	-1.1482
JX-401	P38 MAPK inhibitor	-1.1481
fentiazac	Cyclooxygenase inhibitor	-1.1476
sorbinil	Aldose reductase inhibitor	-1.1475
desvenlafaxine	Serotonin receptor antagonist	-1.1473
lamotrigine	Serotonin receptor antagonist|Sodium channel inhibitor	-1.1472
phenylephrine	Adrenergic receptor agonist	-1.147
BRL-54443	Serotonin receptor agonist	-1.1467
phloretin	Sodium channel inhibitor	-1.1465
mefloquine	Adenosine receptor antagonist|Hemoglobin antagonist	-1.1464
PAC-1	Caspase activator	-1.1464
talnetant	Tachykinin antagonist	-1.1462
mercaptopurine	Immunosuppressant|Protein synthesis inhibitor|Purine antagonist	-1.1462
RS-102221	Serotonin receptor antagonist	-1.1462
caffeine	Adenosine receptor antagonist|Phosphodiesterase inhibitor	-1.1461
BRD-K72541103	JAK inhibitor	-1.1461
mifepristone	Glucocorticoid receptor antagonist|Progesterone receptor antagonist	-1.1459
CGS-21680	Adenosine receptor agonist	-1.1457
leflunomide	Dihydroorotate dehydrogenase inhibitor|PDGFR inhibitor	-1.1457
perhexiline	Carnitine palmitoyltransferase inhibitor	-1.1455
CYT-997	Tubulin inhibitor	-1.1454
procaterol	Adrenergic receptor agonist	-1.1454
oxandrolone	Androgen receptor agonist	-1.145
BRD-K88741031	Tyrosine kinase inhibitor|EGFR inhibitor	-1.145
zolmitriptan	Serotonin receptor agonist	-1.1449
modafinil	Adrenergic receptor agonist	-1.1448
TAK-733	MEK inhibitor	-1.1447
acepromazine	Dopamine receptor antagonist	-1.1447
betahistine	Histamine receptor agonist|Histamine receptor antagonist	-1.1446
aspirin	Cyclooxygenase inhibitor	-1.1445
AR-C133057XX	Nitric oxide synthase inhibitor	-1.1442
fexofenadine	Histamine receptor antagonist	-1.1439
ketorolac	Cyclooxygenase inhibitor	-1.1439
RG-2833	HDAC inhibitor	-1.1438
maprotiline	Norepinephrine inhibitor|Tricyclic antidepressant	-1.1437
BRD-K59058747	Mucolytic	-1.1436
enzastaurin	PKC inhibitor	-1.1434
metoclopramide	Dopamine receptor antagonist|Serotonin receptor antagonist	-1.1432
CX-4945	Casein kinase inhibitor	-1.1432
CC-401	JNK inhibitor	-1.143
flavokavain-b	Carcinogen	-1.1429
candesartan	Angiotensin receptor antagonist	-1.1428
SU-6656	Src inhibitor	-1.1428
AZD-5363	AKT inhibitor	-1.1427
capsaicin	TRPV agonist	-1.1424
VX-765	Caspase inhibitor	-1.142
T-98475	Gonadotropin receptor antagonist	-1.1419
BRD-K92980438	Hexokinase inhibitor	-1.1415
guanadrel	Adrenergic receptor antagonist	-1.1414
SGX-523	HGF receptor inhibitor	-1.1413
anamorelin	Growth hormone secretagogue receptor agonist	-1.1412
BRD-K48195008	Estrogen receptor agonist|Estrogenic hormone	-1.1407
gestrinone	Progesterone receptor antagonist	-1.1407
retigabine	Potassium channel activator	-1.1406
chloroquine	Antimalarial	-1.1402
BRD-A02367930	Estrogen receptor agonist|DNA directed DNA polymerase stimunlant|Estrogenic component in oral contraceptives	-1.1402
mefenamic-acid	Cyclooxygenase inhibitor	-1.1398
BRD-A68039575	Aromatase inhibitor	-1.1395
cholic-acid	Bile acid	-1.1395
ebselen	Cyclooxygenase inhibitor|Glutathione peroxidase agonist|H+/K+-ATPase inhibitor|Nitric oxide synthase inhibitor	-1.1391
doxepin	Histamine receptor antagonist	-1.1388
GR-89696	Opioid receptor agonist	-1.1387
alitretinoin	Retinoid receptor agonist	-1.1385
O-2050	Cannabinoid receptor antagonist	-1.1385
amoxapine	Norepinephrine inhibitor	-1.1385
KIN001-055	EGFR inhibitor|JAK inhibitor|Leukotriene inhibitor|Mediator release inhibitor	-1.1385
ALW-II-49-7	Ephrin inhibitor	-1.1384
isometheptene	Vasoconstrictor	-1.1382
melperone	Dopamine receptor antagonist|Serotonin receptor antagonist	-1.1381
metatinib	Bcr-Abl inhibitor	-1.1379
voapaxar	Thrombin inhibitor	-1.1378
oxatomide	Histamine receptor antagonist	-1.1375
CGP-53353	EGFR inhibitor|PKC inhibitor	-1.1375
tibolone	Estrogen receptor agonist|Androgen receptor agonist|Progesterone receptor agonist	-1.1375
BRD-K08177763	MTOR inhibitor	-1.1373
doxapram	Potassium channel antagonist	-1.1369
skatole	Thrombin inhibitor	-1.1368
perillyl-alcohol	Apoptosis stimulant|Cell cycle inhibitor|Farnesyltransferase inhibitor	-1.1366
miconazole	Bacterial cell wall synthesis inhibitor	-1.1365
EHNA	Adenosine deaminase inhibitor	-1.1364
rociletinib	EGFR inhibitor	-1.1364
teniposide	Topoisomerase inhibitor	-1.1359
STO-609	Calmodulin inhibitor	-1.1358
clomifene	Estrogen receptor antagonist	-1.1358
thiorphan	Membrane integrity inhibitor	-1.1357
C-1	Protein kinase inhibitor	-1.1355
zibotentan	Endothelin receptor antagonist	-1.1353
budipine	Glutamate receptor antagonist	-1.1352
zidovudine	Reverse transcriptase inhibitor	-1.1352
marimastat	Matrix metalloprotease inhibitor	-1.1351
BRD-K73589401	Mineralocorticoid receptor agonist	-1.1351
MK-8033	MET inhibitor	-1.1347
fidarestat	Aldose reductase inhibitor	-1.1347
vandetanib	EGFR inhibitor|RET tyrosine kinase inhibitor|VEGFR inhibitor	-1.1345
mesoridazine	Dopamine receptor antagonist	-1.1345
levocetirizine	Histamine receptor antagonist	-1.1344
BMY-7378	Adrenergic receptor antagonist|Serotonin receptor antagonist	-1.1343
epothilone	Tubulin inhibitor	-1.1342
BRD-K26619122	GABA receptor antagonist	-1.1338
formoterol	Adrenergic receptor agonist	-1.1334
baricitinib	JAK inhibitor	-1.1333
ipratropium	Acetylcholine receptor antagonist	-1.1333
apocynin	NADPH inhibitor	-1.1328
GW-5074	RAF inhibitor|LRRK inhibitor	-1.1325
doxofylline	Adenosine receptor antagonist	-1.1325
norgestrel	Progesterone receptor agonist	-1.1321
rosiglitazone	PPAR receptor agonist|Insulin sensitizer	-1.1319
fluoxetine	Selective serotonin reuptake inhibitor (SSRI)	-1.1318
pinaverium	Calcium channel blocker	-1.1312
aminogenistein	Src inhibitor	-1.1305
ABT-239	Histamine receptor antagonist	-1.1301
mirin	MRE11A exonuclease inhibitor	-1.1301
ostarine	Androgen receptor antagonist	-1.13
enalapril	ACE inhibitor	-1.1298
BRD-K17415526	Protein tyrosine kinase inhibitor	-1.1297
L-694247	Serotonin receptor agonist	-1.1297
IOWH-032	CFTR channel antagonist	-1.1296
ftorafur	Thymidylate synthase inhibitor	-1.1296
naftopidil	Adrenergic receptor antagonist	-1.1292
JTE-013	Lysophospholipid receptor antagonist	-1.1292
birinapant	XIAP inhibitor	-1.1291
BRD-K16762525	Bacterial 50S ribosomal subunit inhibitor	-1.129
droxinostat	HDAC inhibitor	-1.1288
ORG-9768	Adrenergic receptor antagonist	-1.1286
VT-464	Cytochrome P450 inhibitor	-1.1281
Merck60	HDAC inhibitor	-1.1281
pemetrexed	Dihydrofolate reductase inhibitor|Thymidylate synthase inhibitor	-1.1278
clofibric-acid	PPAR receptor agonist	-1.1277
ACY-1215	HDAC inhibitor	-1.1276
riociguat	Guanylate cyclase activator	-1.1275
ATPA	Glutamate receptor agonist	-1.1275
apomorphine	Dopamine receptor agonist	-1.1273
SCH-79797	Proteasome inhibitor	-1.1272
DPO-1	Potassium channel antagonist	-1.127
ICI-162846	Histamine receptor antagonist	-1.1267
isoxicam	Cyclooxygenase inhibitor	-1.1266
zafirlukast	Leukotriene receptor antagonist	-1.1266
cimetidine	Histamine receptor antagonist	-1.1266
LCL-161	XIAP inhibitor	-1.1265
siguazodan	Phosphodiesterase inhibitor	-1.1265
RS-23597-190	Serotonin receptor antagonist	-1.1264
TAS-301	Calcium channel blocker	-1.1262
dapivirine	Non-nucleoside reverse transcriptase inhibitor	-1.1261
SC-12267	Dihydroorotate dehydrogenase inhibitor	-1.1261
gemfibrozil	Lipoprotein lipase activator	-1.1261
pimobendan	Calcium channel blocker|Phosphodiesterase inhibitor	-1.126
WYE-354	MTOR inhibitor	-1.1259
TG-100801	Src inhibitor|VEGFR inhibitor	-1.1257
terbutaline	Adrenergic receptor agonist	-1.1253
phenazone	Cyclooxygenase inhibitor	-1.1253
imexon	Apoptosis stimulant|Ribonucleoside reductase inhibitor	-1.125
BRD-A13133631	Glucocorticoid receptor agonist	-1.1249
SKF-81297	Dopamine receptor agonist	-1.1244
fumonisin-b1	Sphingosine kinase inhibitor	-1.1243
dipyridamole	Phosphodiesterase inhibitor	-1.1237
delivert	Angiotensin receptor agonist	-1.1237
itopride	Dopamine receptor antagonist	-1.1234
mestinon	Cholinesterase inhibitor	-1.1232
L-803087	Somatostatin receptor agonist	-1.1231
thiotepa	Cytochrome P450 inhibitor	-1.123
methantheline	Acetylcholine receptor antagonist	-1.1227
T-0901317	LXR agonist|ABC transporter expression enhancer|ROR inverse agonist	-1.1227
BMS-599626	EGFR inhibitor|Receptor tyrosine protein kinase inhibitor	-1.1227
RS-102895	CCR antagonist	-1.1227
AZD-3463	ALK inhibitor|IGF-1 inhibitor	-1.1224
riboflavin	Vitamin B	-1.122
GS-39783	GABA receptor antagonist	-1.1217
guanfacine	Adrenergic receptor agonist	-1.1216
orteronel	Androgen receptor antagonist|Cytochrome P450 inhibitor	-1.1215
trimethoprim	Dihydrofolate reductase inhibitor	-1.121
acefylline	Adenosine receptor agonist	-1.1205
dephostatin	Tyrosine phosphatase inhibitor	-1.1204
PP-30	RAF inhibitor	-1.1203
cerivastatin	HMGCR inhibitor	-1.1203
RG-14620	EGFR inhibitor	-1.1201
DNQX	Glutamate receptor antagonist	-1.1198
SGI-1776	PIM inhibitor	-1.1194
prednisolone-hemisuccinate	Glucocorticoid receptor agonist	-1.1189
m-3M3FBS	Phospholipase activator	-1.1189
nitrendipine	Calcium channel blocker	-1.1187
mestranol	Estrogen receptor agonist	-1.1185
TEPP-46	Pyruvate kinase isozyme activator	-1.1185
TC-H-106	HDAC inhibitor	-1.1182
AT-7867	AKT inhibitor	-1.1182
FPL-64176	Calcium channel activator	-1.118
ampalex	Glutamate receptor agonist	-1.1179
ritanserin	Serotonin receptor antagonist	-1.1175
temozolomide	DNA alkylating agent	-1.1175
L-693403	Sigma receptor agonist|Sigma receptor antagonist	-1.1171
ZK-93423	Benzodiazepine receptor agonist	-1.1169
anisomycin	DNA inhibitor	-1.1169
EPZ-5676	DOT1L inhibitor	-1.1166
nisoldipine	Calcium channel blocker	-1.1165
GDC-0349	PIM inhibitor	-1.116
methylprednisolone	Glucocorticoid receptor agonist	-1.1159
PLX-4720	RAF inhibitor	-1.1159
pirinixic-acid	PPAR receptor agonist	-1.1158
tandutinib	FLT3 inhibitor|KIT inhibitor|PDGFR inhibitor	-1.1156
SC-9	Protein synthesis stimulant	-1.1155
erythromycin	NFKB inhibitor	-1.1154
coumarin	Vitamin K antagonist	-1.1154
tecastemizole	Histamine receptor antagonist	-1.1153
AS-1949490	SHIP2 phosphatase inhibitor	-1.1152
gimeracil	Dihydropyrimidine dehydrogenase inhibitor	-1.1152
darifenacin	Acetylcholine receptor antagonist	-1.1152
remoxipride	Dopamine receptor antagonist	-1.1151
BADGE	PPAR receptor antagonist	-1.115
fludrocortisone-acetate	Glucocorticoid receptor agonist|Mineralocorticoid receptor agonist	-1.1145
efatutazone	PPAR receptor agonist	-1.1141
BRD-K76674262	Protein synthesis inhibitor	-1.114
BVT-948	Tyrosine phosphatase inhibitor	-1.1137
edaravone	Nootropic agent	-1.1135
carbimazole	Antithyroid agent	-1.1135
L-690330	Inositol monophosphatase inhibitor	-1.1135
nandrolone	Imidazoline receptor agonist	-1.1132
lafutidine	Histamine receptor antagonist	-1.1131
eriodictyol	Cytochrome P450 inhibitor	-1.1129
brinzolamide	Carbonic anhydrase inhibitor	-1.1127
ABT-737	BCL inhibitor	-1.1126
fluvoxamine	Selective serotonin reuptake inhibitor (SSRI)	-1.1124
KBG	Neprilysin inhibitor	-1.1124
ZM-323881	VEGFR inhibitor	-1.1122
salermide	SIRT inhibitor	-1.1122
glafenine	DeltaF508-CFTR Correctors	-1.1121
aniracetam	Glutamate receptor agonist	-1.1121
ML-347	ALK inhibitor	-1.1118
escitalopram	Selective serotonin reuptake inhibitor (SSRI)	-1.1118
tubacin	HDAC inhibitor	-1.1117
VE-821	ATR kinase inhibitor	-1.1111
valproic-acid	HDAC inhibitor|GABA receptor agonist|Voltage-gated sodium channel blocker	-1.111
methotrexate	Dihydrofolate reductase inhibitor	-1.1109
emodin	11-beta-HSD1 inhibitor	-1.1107
valspodar	P-glycoprotein inhibitor	-1.1105
AMG-232	MDM inhibitor	-1.1103
glycopyrrolate	Acetylcholine receptor antagonist	-1.1102
balsalazide	Cyclooxygenase inhibitor	-1.11
BIX-01294	DNA inhibitor|Histone lysine methyltransferase inhibitor	-1.1098
arglabin	Farnesyltransferase inhibitor	-1.1097
noscapine	Bradykinin receptor antagonist|Tubulin polymerization inhibitor	-1.1094
U-99194	Dopamine receptor antagonist	-1.1093
PCI-29732	BTK inhibitor	-1.1092
AT-7519	CDK inhibitor|Cell cycle inhibitor	-1.1089
clozapine	Serotonin receptor antagonist|Dopamine receptor antagonist	-1.1085
amcinonide	Glucocorticoid receptor agonist	-1.1084
palbociclib	CDK inhibitor	-1.1084
rupatadine	Histamine receptor antagonist|Platelet activating factor receptor antagonist	-1.1084
dexloxiglumide	CCK receptor antagonist	-1.1082
L-655240	Thromboxane receptor antagonist	-1.1082
CHIR-99021	GSK inhibitor	-1.1077
oxymetholone	Androgen receptor agonist	-1.1075
L-168049	Glucagon receptor antagonist	-1.1074
CGS-15943	Adenosine receptor antagonist	-1.1074
hydrocortisone-valerate	Corticosteroid agonist|Glucocorticoid receptor agonist	-1.1073
epothilone-b	Tubulin inhibitor	-1.1071
nifedipine	Calcium channel blocker	-1.107
mitoxantrone	Topoisomerase inhibitor	-1.1067
gabazine	GABA receptor antagonist	-1.1063
ZK-811752	CC chemokine receptor antagonist	-1.1063
PF-03758309	P21 activated kinase inhibitor	-1.1063
GDC-0152	XIAP inhibitor	-1.1062
NNC-05-2090	GAT inhibitor|GABA uptake inhibitor	-1.1059
ataluren	CFTR channel agonist|Dystrophin stimulant	-1.1057
cerulenin	Fatty acid synthase inhibitor	-1.1057
GW-842166	Cannabinoid receptor agonist	-1.1055
levocabastine	Histamine receptor antagonist	-1.1055
LY-225910	CCK receptor antagonist	-1.1055
scriptaid	HDAC inhibitor	-1.1053
GTP-14564	FLT3 inhibitor|Tyrosine kinase inhibitor	-1.1052
PD-98059	MEK inhibitor|MAP kinase inhibitor	-1.1045
rilmenidine	Adrenergic receptor agonist|Imidazoline receptor agonist	-1.1044
rucaparib	PARP inhibitor	-1.1036
RG-4733	Gamma secretase inhibitor	-1.1035
clofibrate	PPAR receptor agonist	-1.1034
BRD-K72783841	EGFR inhibitor	-1.1032
orlistat	Lipase inhibitor	-1.1031
UK-356618	Metalloproteinase inhibitor	-1.1029
thiostrepton	Protein synthesis inhibitor	-1.1029
eugenol	Androgen receptor antagonist	-1.1028
glipizide	Sulfonylurea	-1.1027
saquinavir	HIV inhibitor	-1.102
tioconazole	Sterol demethylase inhibitor	-1.1017
betulinic-acid	Apoptosis stimulant|Caspase activator|Diacylglycerol O acyltransferase inhibitor|HIV integrase inhibitor|NFKB activator|SARS coronavirus 3C-like protease inhibitor|Topoisomerase inhibitor	-1.1014
etoposide	Topoisomerase inhibitor	-1.1013
digitoxin	Na/K-ATPase inhibitor	-1.1011
dienestrol	Estrogen receptor agonist	-1.1011
levosimendan	Calcium channel blocker	-1.1011
ZD-7155	Angiotensin receptor antagonist	-1.1009
triflupromazine	Dopamine receptor antagonist	-1.1008
sunitinib	FLT3 inhibitor|KIT inhibitor|PDGFR inhibitor|RET inhibitor|VEGFR inhibitor	-1.1007
BRD-K03670461	EGFR inhibitor	-1.1002
olomoucine	CDK inhibitor	-1.0999
KF-38789	P selectin inhibitor	-1.0998
razoxane	Chelating agent|Topoisomerase inhibitor	-1.0996
BMS-191011	Potassium channel activator	-1.0996
fulvestrant	Estrogen receptor antagonist	-1.0995
aminopurvalanol-a	Tyrosine kinase inhibitor|CDK inhibitor	-1.0995
ivacaftor	CFTR channel antagonist	-1.0994
carfilzomib	Proteasome inhibitor	-1.0992
GR-159897	Tachykinin antagonist	-1.0991
tetrabenazine	Vesicular monoamine transporter inhibitor	-1.0989
LY-288513	CCK receptor antagonist	-1.0988
salvinorin-a	Opioid receptor agonist	-1.0986
AZD-1283	Purinergic receptor antagonist	-1.0985
Ro-19-4605	GABA receptor agonist	-1.098
pasireotide	Somatostatin receptor agonist	-1.0979
MK-0773	Androgen receptor antagonist	-1.0978
probenecid	Uricosuric	-1.0978
cinanserin	Serotonin receptor antagonist	-1.0978
tiludronate	Bone resorption inhibitor|Osteoclast inhibitor	-1.0978
CGP-57380	MAP kinase inhibitor	-1.0977
oligomycin-c	ATP synthase inhibitor|ATPase inhibitor	-1.0977
oxymetazoline	Adrenergic receptor agonist	-1.0977
lucitanib	FGFR inhibitor|VEGFR inhibitor	-1.0972
SCH-58261	Adenosine receptor antagonist	-1.0971
naringenin	Aromatase inhibitor|TRPV antagonist	-1.097
hydroflumethiazide	Sodium channel inhibitor	-1.0967
LY-344864	Serotonin receptor agonist	-1.0966
pyrazinamide	Fatty acid synthase inhibitor	-1.0965
isoconazole	Fungal lanosterol demethylase inhibitor	-1.0963
ranitidine	Histamine receptor antagonist	-1.0962
pheniramine	Histamine receptor antagonist	-1.0961
physostigmine	Cholinesterase inhibitor|Acetylcholinesterase inhibitor	-1.0961
EI-231	Casein kinase inhibitor	-1.0961
benzbromarone	Chloride channel blocker	-1.096
SB-743921	Kinesin inhibitor	-1.0958
hyperforin	Cyclooxygenase inhibitor|Dopamine uptake inhibitor|Interleukin inhibitor|Lipoxygenase inhibitor|Serotonin reuptake inhibitor	-1.0957
sparfloxacin	Bacterial DNA Gyrase inhibitor	-1.0954
tamoxifen	Estrogen receptor antagonist|Selective estrogen receptor modulator (SERM)	-1.0954
mebendazole	Tubulin inhibitor	-1.0952
L-741626	Dopamine receptor antagonist	-1.095
UNC-669	L3MBTL antagonist	-1.0949
BRD-K18135438	11-beta-HSD1 inhibitor|FXR agonist	-1.0946
SAL-1	Adenosine receptor antagonist	-1.0945
OSI-027	MTOR inhibitor	-1.0945
ZM-336372	RAF inhibitor	-1.0942
KW-2449	Abl inhibitor|Aurora kinase inhibitor|FLT3 inhibitor	-1.0938
AS-703026	MEK inhibitor	-1.0938
tyrphostin	EGFR inhibitor	-1.0932
ripasudil	Rho associated kinase inhibitor	-1.0926
SB-216641	Serotonin receptor antagonist	-1.0926
P-5091	Ubiquitin specific protease inhibitor	-1.0925
SU-4312	Tyrosine kinase inhibitor|PDGFR inhibitor|VEGFR inhibitor	-1.0924
argatroban	Thrombin inhibitor	-1.0922
alfaxalone	Chloride channel activator|GABA receptor agonist	-1.0921
BIBR-1532	Telomerase inhibitor	-1.0921
ITE	Aryl hydrocarbon receptor agonist	-1.092
SA-94315	Caspase inhibitor	-1.0918
BAY-87-2243	HIF Inhibitor	-1.0916
carbacyclin	PPAR receptor agonist	-1.0916
valrubicin	DNA inhibitor|Topoisomerase inhibitor	-1.0915
pamidronate	Bone resorption inhibitor	-1.0914
sibutramine	Serotonin receptor antagonist	-1.0912
fenbufen	Cyclooxygenase inhibitor	-1.0912
alprenolol	Adrenergic receptor antagonist	-1.0909
naproxen	Cyclooxygenase inhibitor	-1.0906
dacinostat	HDAC inhibitor	-1.0906
digoxin	Na/K-ATPase inhibitor	-1.0905
topiroxostat	Xanthine oxidase inhibitor	-1.0903
quercetin	Polar auxin transport inhibitor	-1.0901
olaparib	PARP inhibitor	-1.0901
CI-966	GAT inhibitor	-1.09
griseofulvin	Tubulin inhibitor	-1.0899
GSK-2334470	PDK inhibitor	-1.0898
NU-7026	DNA inhibitor|MTOR inhibitor|PI3K inhibitor	-1.0898
trientine	Chelating agent	-1.0898
cinobufagin	Na/K-ATPase inhibitor	-1.0896
ticlopidine	Purinergic receptor antagonist	-1.0896
bisphenol-a	Synthetic estrogen	-1.0896
MEK-162	MEK inhibitor	-1.0894
OTS-167	Maternal embryonic leucine zipper kinase inhibitor	-1.0894
nalbuphine	Opioid receptor agonist|Opioid receptor antagonist	-1.0885
tirofiban	Platelet aggregation inhibitor|Structural glycoprotein antagonist	-1.0884
isoniazid	Bacterial cell wall synthesis inhibitor|Cyclooxygenase inhibitor	-1.0881
linifanib	PDGFR inhibitor|VEGFR inhibitor	-1.0877
tetracaine	Membrane integrity inhibitor	-1.0875
metformin	Insulin sensitizer	-1.0874
propafenone	Antiarrhythmic	-1.0874
tenidap	Cyclooxygenase inhibitor	-1.0873
TPCA-1	IKK inhibitor	-1.0871
idarubicin	Topoisomerase inhibitor	-1.0871
EMD-53998	Phosphodiesterase inhibitor	-1.0863
tesaglitazar	Insulin sensitizer|PPAR receptor agonist	-1.086
L-745870	Dopamine receptor antagonist	-1.0859
ON-01910	PLK inhibitor	-1.0858
mirtazapine	Adrenergic receptor antagonist|Serotonin receptor antagonist	-1.0854
hydroxychloroquine	Antimalarial	-1.0851
AMG-837	Fatty acid receptor agonist	-1.085
gliquidone	Sulfonylurea	-1.0846
alogliptin	Dipeptidyl peptidase inhibitor	-1.0843
nevirapine	Reverse transcriptase inhibitor	-1.0838
adenosine	Adenosine receptor agonist	-1.0838
dimpylate	Acetylcholinesterase inhibitor	-1.0836
pentobarbital	GABA receptor modulator	-1.0831
PPT	Estrogen receptor agonist	-1.0828
KX-2391	Src inhibitor|Tubulin inhibitor	-1.0828
AG-1024	IGF-1 inhibitor	-1.0827
KIN001-244	PDK1 Inhibitor	-1.0825
N-6022	Alcohol dehydrogenase inhibitor	-1.0821
STA-5326	Interleukin inhibitor	-1.0819
tivozanib	VEGFR inhibitor	-1.0818
BRD-K49657628	EGFR inhibitor|Tyrosine kinase inhibitor	-1.0817
nafamostat	Serine protease inhibitor	-1.0814
iniparib	PARP inhibitor	-1.0813
HO-013	PPAR receptor agonist	-1.0812
I-CBP112	Bromodomain inhibitor	-1.0811
decitabine	DNA inhibitor	-1.081
eplerenone	Cytochrome P450 inhibitor	-1.0807
exherin	Cadherin antagonist	-1.0805
AZD-1208	PIM inhibitor	-1.0802
hydroxyurea	Ribonucleoside reductase inhibitor	-1.0802
iloprost	Platelet aggregation inhibitor|Prostanoid receptor agonist	-1.0799
ramipril	ACE inhibitor	-1.0795
deferasirox	Chelating agent	-1.0794
ryuvidine	Histone lysine methyltransferase inhibitor	-1.0794
cyclopamine	Smoothened receptor antagonist	-1.0794
rimcazole	Sigma receptor antagonist	-1.0792
carmustine	DNA alkylating agent|DNA inhibitor	-1.079
CCT-018159	HSP inhibitor	-1.0788
AM-281	Cannabinoid receptor antagonist	-1.0788
NBI-27914	CRF receptor antagonist	-1.0786
trimipramine	Norepinephrine inhibitor|Tricyclic antidepressant	-1.0784
fludarabine	DNA inhibitor	-1.0784
honokiol	AKT inhibitor	-1.0781
oxybutynin	Acetylcholine receptor antagonist	-1.0781
CYT-387	JAK inhibitor	-1.078
ubenimex	Leukotriene inhibitor	-1.0779
baicalin	Beta glucuronidase inhibitor	-1.0767
zaleplon	Benzodiazepine receptor agonist	-1.0764
methiopril	ACE inhibitor	-1.0763
TAK-875	Insulin secretagogue	-1.0762
PTB1	AMPK activator	-1.0761
L-152804	Neuropeptide receptor antagonist	-1.076
fenobam	Glutamate receptor antagonist	-1.076
ARRY-334543	EGFR inhibitor	-1.0759
lorglumide	CCK receptor antagonist	-1.0759
BP-554	Serotonin receptor agonist	-1.0759
WAY-170523	Metalloproteinase inhibitor	-1.0758
medetomidine	Adrenergic receptor agonist	-1.0757
hyoscyamine	Acetylcholine receptor antagonist	-1.0755
propantheline	Acetylcholine receptor antagonist	-1.0754
dovitinib	EGFR inhibitor|FGFR inhibitor|FLT3 inhibitor|PDGFR inhibitor|VEGFR inhibitor	-1.0753
ouabain	Na/K-ATPase inhibitor	-1.075
saracatinib	Src inhibitor	-1.0745
ivachtin	Caspase inhibitor	-1.0745
BRD-K00824317	Glucocorticoid receptor agonist	-1.0743
otamixaban	Coagulation factor inhibitor	-1.0743
GW-3965	LXR agonist|ABC transporter expression enhancer	-1.074
bemegride	Chemoreceptor agonist	-1.0739
proxymetacaine	Sodium channel inhibitor	-1.0736
AZD-6482	PI3K inhibitor	-1.0733
AZD-9291	EGFR inhibitor	-1.0732
itraconazole	Cytochrome P450 inhibitor	-1.0732
flupirtine	Glutamate receptor antagonist	-1.0731
balaglitazone	Insulin sensitizer|PPAR receptor agonist	-1.073
LFM-A13	BTK inhibitor	-1.0727
CAY-10585	HIF modulator	-1.0724
asiatic-acid	Apoptosis stimulant	-1.0716
AMG-208	Tyrosine kinase inhibitor	-1.0715
ilomastat	Matrix metalloprotease inhibitor	-1.0714
bopindolol	Adrenergic receptor antagonist	-1.0713
darunavir	HIV inhibitor	-1.0713
GW-7647	PPAR receptor agonist	-1.0713
doramapimod	P38 MAPK inhibitor	-1.0712
CGP-60474	CDK inhibitor	-1.0711
panobinostat	HDAC inhibitor	-1.0711
mevastatin	HMGCR inhibitor	-1.0709
tipifarnib-P2	Farnesyltransferase inhibitor	-1.0705
flumatinib	Bcr-Abl inhibitor	-1.0705
DMBI	PDGFR inhibitor|VEGFR inhibitor	-1.0705
AV-412	Receptor tyrosine protein kinase inhibitor	-1.0703
amtolmetin-guacil	Cyclooxygenase inhibitor	-1.07
tetrahydrobiopterin	Nitric oxide stimulant|Nitric oxide synthase stimulant|Phenylalanine 4-hydroxylase stimulant	-1.0699
rucinol	Tyrosinase inhibitor	-1.0699
KN-93	Calcium channel blocker	-1.0696
AZ-628	RAF inhibitor	-1.0696
pimecrolimus	Calcineurin inhibitor	-1.0693
iproniazid	Monoamine oxidase inhibitor	-1.0692
PH-797804	P38 MAPK inhibitor	-1.0689
vincamine	Adrenergic receptor antagonist	-1.0689
TWS-119	GSK inhibitor	-1.0689
ixabepilone	Tubulin inhibitor	-1.0688
diphenylpyraline	Dopamine receptor antagonist	-1.0686
PHA-793887	CDK inhibitor	-1.0686
fomepizole	Alcohol dehydrogenase inhibitor	-1.0681
ivabradine	HCN channel antagonist|Potassium channel blocker|Sodium channel inhibitor	-1.0679
amifostine	Reducing agent	-1.0675
bretazenil	GABA receptor agonist	-1.0674
resveratrol	Cytochrome P450 inhibitor|SIRT activator	-1.0673
CP-724714	Tyrosine kinase inhibitor|EGFR inhibitor	-1.067
imatinib	PDGFR inhibitor|Bcr-Abl inhibitor|KIT inhibitor	-1.0667
phenazopyridine	Anesthetic - local	-1.0667
acenocoumarol	Vitamin K antagonist	-1.0665
tadalafil	Phosphodiesterase inhibitor	-1.0664
rivaroxaban	Coagulation factor inhibitor	-1.0662
MY-5445	Phosphodiesterase inhibitor|Platelet aggregation inhibitor	-1.0661
ZD-2079	Adrenergic receptor agonist	-1.0659
Ro-10-5824	Dopamine receptor agonist	-1.0657
berbamine	Calmodulin inhibitor	-1.0651
BMY-45778	IP1 prostacyclin receptor agonist	-1.0645
AGK-2	SIRT inhibitor	-1.0645
treprostinil	Prostacyclin analog	-1.0641
INCA-6	Calcineurin inhibitor	-1.0641
GDC-0980	MTOR inhibitor|PI3K inhibitor	-1.0639
CL-82198	Metalloproteinase inhibitor	-1.0639
practolol	Adrenergic receptor antagonist	-1.0635
CGP-37157	Calcium channel blocker|Mitochondrial Na+/Ca2+ exchanger antagonist|Sodium/calcium exchange inhibitor	-1.0635
Ro-08-2750	NGF binding inhibitor	-1.0634
oltipraz	NRF2 activator	-1.0633
bemesetron	Serotonin receptor antagonist	-1.0632
tolimidone	Src activator	-1.0628
prazosin	Adrenergic receptor antagonist	-1.0625
lylamine	Cannabinoid receptor agonist	-1.0624
fluticasone-propionate	Glucocorticoid receptor agonist	-1.0624
ulipristal	Progesterone receptor antagonist	-1.0622
camicinal	Motilin receptor agonist	-1.0617
amiloride	Sodium channel inhibitor	-1.0613
FGIN-1-43	Benzodiazepine receptor agonist	-1.0612
indoprofen	Cyclooxygenase inhibitor|Prostanoid receptor antagonist	-1.0612
harpagoside	Acetylcholinesterase inhibitor	-1.0611
acitretin	Retinoid receptor agonist	-1.0611
pindolol	Adrenergic receptor antagonist	-1.0609
PD-168393	EGFR inhibitor	-1.0606
LDN-193189	Serine/threonine kinase inhibitor	-1.0606
caffeic-acid	HIV inhibitor|Lipoxygenase inhibitor|NFKB inhibitor|Nitric oxide production inhibitor|PPAR receptor agonist|TNF inhibitor	-1.0605
RS-79948	Adrenergic receptor antagonist	-1.0603
tetrindole	Monoamine oxidase inhibitor	-1.0603
GR-103691	Dopamine receptor antagonist	-1.0599
adoprazine	Dopamine receptor antagonist|Serotonin receptor agonist	-1.0598
cirazoline	Adrenergic receptor agonist	-1.0594
AZD-7545	Pyruvate dehydrogenase kinase inhibitor	-1.0593
xylometazoline	Adrenergic receptor agonist	-1.0591
acyclovir	DNA inhibitor	-1.0589
hexylcaine	Sodium channel inhibitor	-1.0585
tiapride	Dopamine receptor antagonist	-1.0582
goserelin	Luteinizing hormone releasing hormone agonist	-1.0581
nitrazepam	Benzodiazepine receptor agonist	-1.058
tacalcitol	Vitamin D receptor agonist	-1.0579
ditolylguanidine	Sigma receptor agonist	-1.0578
emedastine	Histamine receptor antagonist	-1.0573
NNC-711	GAT inhibitor	-1.0571
pirenzepine	Acetylcholine receptor antagonist	-1.0566
L-733060	Tachykinin antagonist	-1.0566
VX-702	P38 MAPK inhibitor	-1.0565
acexamic-acid	Gastrin inhibitor|5-alpha reductase inhibitor|Reducing agent	-1.0564
dorzolamide	Carbonic anhydrase inhibitor	-1.0559
betamethasone-valerate	Glucocorticoid receptor agonist	-1.0559
felbamate	Glutamate receptor antagonist	-1.0557
aminopentamide	Acetylcholine receptor antagonist	-1.0556
dolastatin-10	Tubulin inhibitor|Immunostimulant	-1.0554
calyculin	Protein phosphatase inhibitor	-1.0554
BRD-K99615199	Progesterone receptor agonist	-1.0554
SU-1498	VEGFR inhibitor	-1.0554
API-001	Sigma receptor antagonist	-1.0553
AVN-944	Inosine monophosphate dehydrogenase inhibitor	-1.0552
tanespimycin	HSP inhibitor	-1.0552
conivaptan	Vasopressin receptor antagonist	-1.0551
polydatin	ICAM1 inhibitor	-1.0548
AZD-7762	CHK inhibitor	-1.0538
icilin	TRPV agonist	-1.0537
mozavaptan	Vasopressin receptor antagonist	-1.0536
nafcillin	Bacterial cell wall synthesis inhibitor	-1.0534
QL-X-138	MTOR inhibitor	-1.0531
melatonin	Melatonin receptor agonist|Nitric oxide synthase inhibitor	-1.053
MT-21	Caspase activator	-1.053
KI-8751	VEGFR inhibitor|KIT inhibitor|PDGFR inhibitor	-1.0528
lofexidine	Adrenergic receptor agonist	-1.0527
sulforaphane	Carcinogen|Aryl hydrocarbon receptor antagonist	-1.0521
etoricoxib	Cyclooxygenase inhibitor	-1.0519
IOX-1	Histone lysine demethylase inhibitor	-1.0519
efaproxiral	Haemoglobin oxygen release stimulant	-1.0518
aceclofenac	Prostanoid receptor antagonist	-1.0516
PP-1	Src inhibitor|Abl inhibitor	-1.0515
levomequitazine	Histamine receptor antagonist	-1.0515
tiotidine	Histamine receptor antagonist	-1.0513
ARC-239	Adrenergic receptor antagonist	-1.0513
sasapyrine	NFKB inhibitor	-1.0509
indinavir	HIV inhibitor	-1.0509
L-689560	Glutamate receptor antagonist	-1.0508
NNC-55-0396	Calcium channel blocker	-1.0506
glimepiride	Insulin secretagogue	-1.0506
azapropazone	Cyclooxygenase inhibitor	-1.0506
filanesib	Kinesin inhibitor	-1.0502
fluocinonide	Glucocorticoid receptor agonist	-1.0501
clofarabine	Ribonucleoside reductase inhibitor	-1.0501
AEE-788	EGFR inhibitor|VEGFR inhibitor	-1.05
D-serine	Glutamate receptor agonist	-1.0499
mifobate	PPAR receptor antagonist	-1.0499
SB-202190	P38 MAPK inhibitor	-1.0498
rifampicin	RNA polymerase inhibitor	-1.0496
miltefosine	Membrane integrity inhibitor	-1.0495
apremilast	Phosphodiesterase inhibitor	-1.0493
ponalrestat	Aldose reductase inhibitor	-1.0492
masitinib	KIT inhibitor|PDGFR inhibitor|Src inhibitor	-1.0491
amonafide	Topoisomerase inhibitor	-1.0491
temsirolimus	MTOR inhibitor	-1.0488
MD-920	NFKB inhibitor	-1.0487
LY-294002	MTOR inhibitor|DNA dependent protein kinase inhibitor|Phosphodiesterase inhibitor|PLK inhibitor	-1.0486
GSK-690693	AKT inhibitor	-1.0483
alda-1	Aldehyde dehydrogenase activator	-1.0481
CGP-52432	GABA receptor antagonist	-1.048
arvanil	TRPV agonist	-1.0478
arctigenin	MEK inhibitor	-1.0477
toremifene	Selective estrogen receptor modulator (SERM)|Estrogen receptor antagonist	-1.0476
ezetimibe	Cholesterol inhibitor|Niemann-Pick C1-like 1 protein antagonist	-1.0476
emetine	Protein synthesis inhibitor	-1.0476
naringin	Cytochrome P450 inhibitor	-1.0474
mocetinostat	HDAC inhibitor	-1.0469
EPZ-020411	PRMT inhibitor	-1.0469
L-368899	Oxytocin receptor antagonist	-1.0467
ponatinib	Bcr-Abl inhibitor|FLT3 inhibitor|PDGFR inhibitor	-1.0466
proscillaridin	Na/K-ATPase inhibitor	-1.0466
OBAA	Phospholipase inhibitor	-1.0466
CGS-20625	Benzodiazepine receptor agonist	-1.046
PHA-767491	CDC inhibitor	-1.0451
clinofibrate	Lipase inhibitor	-1.0447
prednisolone-acetate	Glucocorticoid receptor agonist	-1.0445
merbarone	Topoisomerase inhibitor	-1.0444
artemether	Antimalarial	-1.0443
ritonavir	HIV inhibitor	-1.044
danusertib	Aurora kinase inhibitor|FGFR inhibitor	-1.044
reparixin	CC chemokine receptor antagonist	-1.0438
VU-0415374-1	Glutamate receptor antagonist	-1.0436
cabazitaxel	Tubulin inhibitor	-1.0435
AZD-3514	Drugs Acting on Androgen Receptor	-1.0435
tiagabine	GABA receptor antagonist	-1.0432
bexarotene	Retinoid receptor agonist	-1.043
NVP-BSK805	JAK inhibitor	-1.043
bepridil	Calcium channel blocker	-1.043
LY-456236	Glutamate receptor antagonist	-1.0429
ergocornine	Dopamine receptor agonist	-1.0423
VU-0240551	Solute carrier family member inhibitor	-1.042
genistein	Tyrosine kinase inhibitor	-1.0419
CPI-1189	TNF inhibitor	-1.0418
thioperamide	Histamine receptor antagonist	-1.0411
desipramine	Tricyclic antidepressant	-1.0411
butein	EGFR inhibitor|Src inhibitor	-1.0409
PNU-22394	Serotonin receptor agonist	-1.0407
JLK-6	Gamma secretase inhibitor|Beta amyloid inhibitor	-1.0405
SC-560	Cyclooxygenase inhibitor	-1.0403
RS-504393	CC chemokine receptor antagonist	-1.0403
metoprolol	Adrenergic receptor antagonist	-1.0401
KHS-101	Neural stem cell inducer	-1.04
SANT-1	Smoothened receptor antagonist	-1.0399
AM-92016	Potassium channel antagonist	-1.0398
VTP-27999	Renin inhibitor	-1.0398
carisoprodol	Acetylcholine receptor antagonist	-1.0397
SMI-4a	PIM inhibitor	-1.0393
dienogest	Progesterone receptor agonist	-1.0392
EMF-BCA1-57	Caspase inhibitor	-1.0389
propylthiouracil	Thyroid peroxidase inhibitor	-1.0388
meisoindigo	STAT inhibitor	-1.0387
desmopressin-acetate	Vasopressin receptor agonist	-1.0382
AICA-ribonucleotide	AMPK activator	-1.038
AV-608	Tachykinin antagonist	-1.038
NGB-2904	Dopamine receptor antagonist	-1.0374
SB-222200	Tachykinin antagonist	-1.0373
talniflumate	Cyclooxygenase inhibitor	-1.037
diphemanil	Acetylcholine receptor antagonist	-1.0368
saclofen	GABA receptor antagonist	-1.0367
dydrogesterone	Progesterone receptor agonist	-1.0363
T-5224	AP inhibitor	-1.0358
NS-1619	Calcium channel activator	-1.0356
ethotoin	Hydantoin antiepileptic	-1.0355
pirlindole	Monoamine oxidase inhibitor	-1.0353
SB-218078	CHK inhibitor	-1.0351
arbutin	Melanin inhibitor	-1.0349
mepivacaine	Potassium channel antagonist|Sodium channel inhibitor	-1.0347
AMG-487	CC chemokine receptor antagonist	-1.0346
CPI-613	PDK inhibitor	-1.0342
suprofen	Cyclooxygenase inhibitor	-1.0341
staurosporine	PKC inhibitor	-1.0339
lurasidone	Dopamine receptor antagonist|Serotonin receptor antagonist	-1.033
capecitabine	DNA synthesis inhibitor|Thymidylate synthase inhibitor	-1.033
RG-7388	MDM inhibitor	-1.0329
GSK-256066	Phosphodiesterase inhibitor	-1.0327
rotundine	Serotonin receptor agonist	-1.0324
dextrorphan	Glutamate receptor antagonist	-1.0322
azasetron	Serotonin receptor antagonist	-1.0322
dipraglurant	Glutamate receptor antagonist	-1.0316
pitavastatin	HMGCR inhibitor	-1.0315
AZ-20	ATR kinase inhibitor	-1.0313
tagatose	Phospholipase inhibitor	-1.0311
gabapentin	Calcium channel blocker	-1.0308
roxatidine	Histamine receptor antagonist	-1.0308
etacrynic-acid	Sodium channel inhibitor	-1.0306
BRD-K18059238	Cyclooxygenase inhibitor|Prostanoid receptor agonist	-1.0301
SKF-86002	P38 MAPK inhibitor	-1.0297
DPPE	Histamine receptor antagonist	-1.0294
kifunensine	Mannosidase inhibitor	-1.0293
ropinirole	Dopamine receptor agonist	-1.0291
sobetirome	Thyroid hormone inhibitor	-1.0289
warfarin	Vitamin K antagonist	-1.0287
TTNPB	Retinoid receptor agonist	-1.0287
MRS-1334	Adenosine receptor antagonist	-1.0287
NVP-TAE684	ALK inhibitor	-1.0284
BMS-345541	IKK inhibitor	-1.0281
CS-1657	PARP inhibitor	-1.0277
ibudilast	Phosphodiesterase inhibitor|Leukotriene receptor antagonist	-1.0275
filgotinib	JAK inhibitor	-1.0273
prochlorperazine	Dopamine receptor antagonist	-1.0271
rifaximin	RNA synthesis inhibitor	-1.0271
alfuzosin	Adrenergic receptor antagonist	-1.0271
BRD-K47000838	Tubulin inhibitor	-1.027
roflumilast	Phosphodiesterase inhibitor	-1.0269
diethylcarbamazine	Lipoxygenase inhibitor	-1.0268
erteberel	Estrogen receptor agonist	-1.0267
enoxacin	Bacterial DNA Gyrase inhibitor	-1.0262
pifithrin-alpha	p53 inhibitor	-1.0258
BS-181	CDK inhibitor	-1.0258
TYRPHOSTIN-46	Tyrosine kinase inhibitor	-1.0255
buparlisib	PI3K inhibitor	-1.0254
narciclasine	LIM kinase activator|Rho associated kinase activator	-1.0253
WZ-3146	EGFR inhibitor	-1.0247
PD-160170	Neuropeptide receptor antagonist	-1.0245
BRL-52537	Opioid receptor agonist	-1.0242
atrasentan	Endothelin receptor antagonist	-1.0241
salmeterol	Adrenergic receptor agonist	-1.024
GR-79236	Adenosine receptor agonist	-1.0236
trandolapril	ACE inhibitor	-1.0236
JTE-907	Cannabinoid receptor antagonist	-1.0234
doxifluridine	Thymidylate synthase inhibitor	-1.0233
menadione	Mitochondrial inhibitor|Phosphatase inhibitor	-1.0232
lacidipine	Calcium channel blocker	-1.0231
CV-1808	Adenosine receptor agonist	-1.0231
AMG-9810	TRPV antagonist	-1.0229
sulfasalazine	Antirheumatic drug|NFKB inhibitor	-1.0229
carvedilol	Adrenergic receptor antagonist	-1.0226
betamethasone-acetate	Glucocorticoid receptor agonist	-1.0224
SB-408124	Orexin receptor antagonist	-1.0221
safingol	PKC inhibitor	-1.0219
ICG-001	Beta catenin inhibitor	-1.0208
XAV-939	Tankyrase inhibitor	-1.0205
isoflupredone-acetate	Glucocorticoid receptor agonist	-1.0203
phentermine	Dopamine receptor antagonist|Serotonin reuptake inhibitor	-1.0203
SB-939	HDAC inhibitor	-1.0203
ML-167	CLK inhibitor|DYRK inhibitor	-1.0195
AZD-7687	Diacylglycerol O acyltransferase inhibitor	-1.0193
BMS-927711	Calcitonin antagonist	-1.019
PSB-1115	Adenosine receptor antagonist	-1.0185
talinolol	Adrenergic receptor antagonist	-1.0184
istaroxime	ATPase inhibitor	-1.0183
benzthiazide	Carbonic anhydrase inhibitor	-1.0177
EPZ-005687	Histone lysine methyltransferase inhibitor	-1.0177
YM-976	Phosphodiesterase inhibitor	-1.0176
TG-101209	JAK inhibitor	-1.0176
ALW-II-38-3	Ephrin inhibitor	-1.0174
lestaurtinib	FLT3 inhibitor|Growth factor receptor inhibitor|JAK inhibitor	-1.0172
Ro-15-4513	GABA receptor agonist	-1.0171
indoramin	Adrenergic receptor antagonist	-1.0169
mepyramine	Histamine receptor antagonist	-1.0165
pizotifen	Serotonin receptor antagonist	-1.0164
carbachol	Cholinergic receptor agonist	-1.0163
deltaline	Acetylcholine receptor antagonist	-1.0161
LE-300	Dopamine receptor antagonist	-1.0161
BRD-K67174965	Mucolytic	-1.016
A-740003	Purinergic receptor antagonist	-1.0159
talmapimod	P38 MAPK inhibitor	-1.0157
BRD-K65592642	Gamma secretase inhibitor	-1.0155
RITA	MDM inhibitor	-1.0155
nitrocaramiphen	Cholinergic receptor antagonist	-1.0154
linagliptin	Dipeptidyl peptidase inhibitor	-1.0154
carbenoxolone	11-beta-HSD1 inhibitor	-1.0154
coumestrol	Estrogen receptor agonist	-1.0152
zonisamide	Sodium channel inhibitor|Calcium channel blocker	-1.0146
deserpidine	ACE inhibitor	-1.0144
dacarbazine	DNA alkylating agent	-1.0141
ethisterone	Progestogen hormone	-1.014
BMY-14802	Sigma receptor antagonist	-1.0139
luzindole	Melatonin receptor antagonist	-1.0139
purvalanol-b	CDK inhibitor	-1.0138
xanthohumol	ATPase inhibitor	-1.0134
buspirone	Serotonin receptor agonist	-1.0128
gabexate	Serine protease inhibitor	-1.0121
mianserin	Serotonin receptor antagonist	-1.012
BRD-K33396764	Omega 3 fatty acid stimulant	-1.012
BX-912	PDK inhibitor	-1.0113
captopril	ACE inhibitor	-1.0112
buphenine	Adrenergic receptor agonist	-1.0109
niacin	NADPH inhibitor|Vitamin B	-1.0109
WHI-P154	JAK inhibitor	-1.0107
fatostatin	SREBP inhibitor	-1.0107
BRL-50481	Phosphodiesterase inhibitor	-1.0107
A-443654	AKT inhibitor	-1.0106
swainsonine	Alpha mannosidase inhibitor	-1.0106
AG-14361	PARP inhibitor	-1.0105
skepinone-l	P38 MAPK inhibitor	-1.0102
PJ-34	PARP inhibitor	-1.0101
BMS-182874	Endothelin receptor antagonist	-1.0093
topotecan	Topoisomerase inhibitor	-1.0092
quercetagetin	PIM inhibitor	-1.0091
temazepam	GABA receptor agonist	-1.009
levalbuterol	Adrenergic receptor agonist	-1.0087
balicatib	Cathepsin inhibitor	-1.0087
cimaterol	Adrenergic receptor agonist	-1.008
altrenogest	Progestogen hormone	-1.0079
dalcetrapib	Cholesterol inhibitor	-1.0078
chenodiol	11-beta-HSD1 inhibitor	-1.0077
procainamide	Sodium channel inhibitor	-1.0075
diazoxide	Potassium channel activator	-1.0072
VE-822	ATR kinase inhibitor	-1.0066
amlodipine	Calcium channel blocker	-1.0056
BRD-K33583600	Guanylate cyclase activator	-1.0055
A-61603	Adrenergic receptor agonist	-1.005
RS-67506	Serotonin receptor agonist	-1.0047
ramelteon	Melatonin receptor agonist	-1.0045
protopine	Histamine receptor antagonist	-1.0043
phenelzine	Monoamine oxidase inhibitor	-1.0042
levamisole	Acetylcholine receptor agonist	-1.0042
adatanserin	Serotonin receptor agonist|Serotonin receptor antagonist	-1.0041
IM-12	GSK inhibitor	-1.0038
safinamide	Dopamine receptor antagonist|Glutamate inhibitor|Monoamine oxidase inhibitor	-1.0036
phenolphthalein	Indicator dye	-1.0034
ML-193	G protein-coupled receptor antagonist	-1.0033
eliprodil	Glutamate receptor antagonist	-1.0031
methocarbamol	Muscle relaxant	-1.003
DMAB-anabaseine	Adrenergic receptor agonist	-1.003
cabozantinib	RET inhibitor|VEGFR inhibitor	-1.0028
tocainide	Sodium channel inhibitor	-1.0024
SB-683698	Integrin inhibitor	-1.0023
BRD-K14441456	EGFR inhibitor	-1.0023
epinastine	Histamine receptor antagonist	-1.0021
rebamipide	Free radical scavenger	-1.0021
flupentixol	Dopamine receptor antagonist	-1.0019
diphenoxylate	Opioid receptor agonist	-1.0019
MK-0893	Glucagon receptor antagonist	-1.0019
etodolac	Cyclooxygenase inhibitor	-1.0018
BRD-K48099440	Prostanoid receptor antagonist	-1.0017
GSK-1292263	Glucose dependent insulinotropic receptor agonist	-1.0016
tetrandrine	Calcium channel blocker	-1.0014
EVP-6124	Acetylcholine receptor agonist	-1.0013
doconexent	PPAR receptor agonist	-1.0012
SMER-28	Autophagy inducer	-1.0012
ACDPP	Glutamate receptor antagonist	-1.001
CEP-37440	ALK inhibitor	-1.001
BRD-K26664453	Tubulin inhibitor	-1.0004
trapidil	PDGFR inhibitor	-1.0003
PKI-179	MTOR inhibitor|PI3K inhibitor	-0.9998
SM-21	Sigma receptor antagonist	-0.9997
tranilast	Angiogenesis inhibitor	-0.9993
MK-212	Serotonin receptor agonist	-0.9987
triacsin-c	Adrenergic receptor antagonist	-0.9986
enoxolone	Gap junction modulator	-0.9986
enzalutamide	Androgen receptor antagonist	-0.9985
potassium-canrenoate	Mineralocorticoid receptor antagonist	-0.9982
trimethobenzamide	Histamine receptor antagonist	-0.998
riluzole	Glutamate inhibitor	-0.9979
AH-6809	Prostanoid receptor antagonist	-0.9975
tripelennamine	Histamine receptor antagonist	-0.9974
orantinib	PDGFR inhibitor|FGFR inhibitor|VEGFR inhibitor	-0.9965
CP-94253	Serotonin receptor agonist	-0.9959
estramustine-phosphate	DNA inhibitor|DNA alkylating agent|Estrogen receptor agonist|Tubulin inhibitor	-0.995
GSK-J4	Histone lysine demethylase inhibitor	-0.995
edrophonium	Acetylcholinesterase inhibitor	-0.9948
SC-19220	Prostanoid receptor antagonist	-0.9948
hexylresorcinol	Anesthetic - local	-0.9946
alisertib	Aurora kinase inhibitor	-0.9945
SKF-89976A	GABA receptor antagonist	-0.9944
PF-477736	CHK inhibitor	-0.9939
TAK-285	EGFR inhibitor	-0.9935
GS-9973	Syk inhibitor	-0.9934
estradiol-cypionate	Estrogen receptor agonist	-0.993
CD-437	Retinoid receptor agonist	-0.9929
rasagiline	Monoamine oxidase inhibitor	-0.9928
methysergide	Serotonin receptor antagonist	-0.9927
SU-014813	PDGFR inhibitor|VEGFR inhibitor	-0.9924
enprofylline	Phosphodiesterase inhibitor	-0.9924
methyldopa	Adrenergic receptor agonist	-0.9923
lomeguatrib	O6-alkylguanine-DNA alkyltransferase inhibitor	-0.9923
AZD-1480	JAK inhibitor	-0.9922
W-9	Calmodulin inhibitor	-0.9919
U-54494A	Opioid receptor agonist	-0.9919
colchicine	Tubulin inhibitor	-0.9917
aclidinium	Acetylcholine receptor antagonist	-0.9913
serdemetan	MDM inhibitor	-0.9912
fluphenazine	Dopamine receptor antagonist	-0.9911
apafant	Platelet activating factor receptor antagonist	-0.9906
L-750667	Dopamine receptor antagonist	-0.9903
azilsartan-medoxomil	ACE inhibitor|Angiotensin receptor antagonist|Insulin sensitizer	-0.9903
BRD-K54264597	Mineralocorticoid receptor antagonist	-0.99
AS-601245	JNK inhibitor	-0.9896
gaboxadol	GABA receptor agonist	-0.9896
paxilline	Potassium channel antagonist	-0.989
desloratadine	Histamine receptor antagonist	-0.9889
QL-XII-47	BTK inhibitor|Cytoplasmic tyrosine protein kinase BMX inhibitor	-0.9887
CP-945598	Cannabinoid receptor antagonist	-0.9887
triptorelin	Gonadotropin receptor agonist	-0.9882
SAR-245409	PI3K inhibitor	-0.9881
cortisone-acetate	Glucocorticoid receptor agonist	-0.9879
GSK-1059615	PI3K inhibitor	-0.9878
thioctic-acid	Aldehyde dehydrogenase activator|Protein kinase activator|Reverse transcriptase inhibitor	-0.9878
cyclophosphamide	DNA alkylating agent	-0.9877
DPCPX	Adenosine receptor antagonist	-0.9875
equol	Estrogen receptor agonist	-0.9874
neostigmine	Acetylcholinesterase inhibitor	-0.9873
indacaterol	Adrenergic receptor agonist	-0.987
SKF-38393	Dopamine receptor agonist	-0.9868
lidocaine	Histamine receptor agonist	-0.9864
GR-32191	Thromboxane receptor antagonist	-0.9861
picrotin	GABA receptor antagonist	-0.9856
saxagliptin	Dipeptidyl peptidase inhibitor	-0.9851
VX-809	CFTR channel agonist	-0.985
dinoprostone	Prostanoid receptor agonist	-0.9842
PF-5274857	Smoothened receptor antagonist	-0.9841
endo-IWR-1	PARP inhibitor	-0.9838
O6-benzylguanine	O6-alkylguanine-DNA alkyltransferase inhibitor	-0.9836
hydrocortisone-phosphate	Glucocorticoid receptor agonist	-0.9834
C-646	Histone acetyltransferase inhibitor	-0.9831
nisoxetine	Norepinephrine inhibitor	-0.9824
bosentan	Endothelin receptor antagonist	-0.9819
lorcaserin	Serotonin receptor agonist	-0.9816
MLN-8054	Aurora kinase inhibitor|Protein kinase inhibitor|Tubulin inhibitor	-0.9815
PD-153035	EGFR inhibitor	-0.9814
dofequidar	MRP inhibitor|P-glycoprotein inhibitor	-0.9813
leucovorin	Folate receptor ligand	-0.9811
alizapride	Dopamine receptor antagonist	-0.9811
PCI-34051	HDAC inhibitor	-0.9811
phenprocoumon	Vitamin K antagonist	-0.981
nutlin-3	MDM inhibitor	-0.9809
ME-0328	PARP inhibitor	-0.9808
lacosamide	Collapsin response mediator protein stimulant|Sodium channel blocker	-0.9806
androstenol	GABA receptor antagonist	-0.9805
ciglitazone	PPAR receptor agonist	-0.9805
tebipenem	Bacterial cell wall synthesis inhibitor	-0.9804
leu-enkephalin	Opioid receptor agonist	-0.9801
olanzapine	Dopamine receptor antagonist|Serotonin receptor antagonist	-0.9801
azaperone	Dopamine receptor antagonist	-0.9793
YM-90709	IL5 inhibitor	-0.9793
PRT-062070	JAK inhibitor|Syk inhibitor	-0.9792
quinethazone	Thiazide diuretic	-0.9787
crenolanib	PDGFR inhibitor	-0.9785
tyrphostin-47	EGFR inhibitor	-0.9784
avagacestat	Gamma secretase inhibitor	-0.9782
nocodazole	Tubulin inhibitor	-0.978
ONO-4059	BTK inhibitor	-0.9774
tramadol	Opioid receptor agonist|Norepinephrine reuptake inhibitor|Serotonin reuptake inhibitor	-0.9773
sertraline	Serotonin receptor antagonist	-0.9773
H-9	PKA inhibitor	-0.9767
vinburnine	Adrenergic receptor antagonist	-0.9766
Ro-4987655	MEK inhibitor	-0.9763
BRD-K22969690	Bacterial 50S ribosomal subunit inhibitor	-0.9762
indatraline	Norepinephrine inhibitor	-0.976
[truncated: 425 more rows]
